# Supplementary material for: RNA‐seq Analysis of Peri‐Implant Tissue Shows Differences in Immune, Notch, Wnt, and Angiogenesis Pathways in Aged Versus Young Mice
Source: JBMR Plus. 2021 Sep 9;5(11):e10535. doi: 10.1002/jbm4.10535 (PMC8567488; doi:10.1002/jbm4.10535)
Supplement: Supplementary file 7 — Supplemental Table S4. Count matrix and differentially expressed genes between old and young mice (FDR < 0.01, fold change >2). Low stringency gene expression filtering (group cpm > 0.3). [file JBM4-5-e10535-s009.xlsx]

## Sheet: All_Counts
gene_id	gene_type	gene_name	tag	seqnames	start	end	width	strand	Can_Young_rep1	Im_Young_rep1	Can_Young_rep2	Im_Young_rep2	Can_Old_rep1	Can_Old_rep2	Im_Old_rep2	Can_Old_rep3	Can_Young_rep3	Im_Young_rep3	Can_Young_rep4	Im_Young_rep4	Can_Young_rep5	Im_Young_rep5	Can_Young_rep6	Im_Young_rep6	Can_Old_rep4	Im_Old_rep4	Im_Old_rep5	Can_Old_rep6	Im_Old_rep6	Can_Old_rep7	Im_Old_rep7
ENSMUSG00000051951	protein_coding	Xkr4		chr1	3205901	3671498	465598	-	0	0	1	0	1	0	0	3	3	0	1	0	2	0	0	0	2	0	0	1	0	0	1
ENSMUSG00000102851	processed_pseudogene	Gm18956	pseudo_consens	chr1	3252757	3253236	480	+	0	0	0	0	0	0	0	0	0	0	0	0	0	0	0	0	0	0	0	0	0	0	0
ENSMUSG00000103377	TEC	Gm37180		chr1	3365731	3368549	2819	-	0	0	0	0	0	0	0	0	0	0	0	0	1	0	0	0	0	0	0	0	0	0	0
ENSMUSG00000103147	processed_pseudogene	Gm7341	pseudo_consens	chr1	3531795	3532720	926	+	0	0	0	0	0	0	0	0	0	0	0	0	0	0	0	0	0	0	0	0	0	0	0
ENSMUSG00000103161	TEC	Gm38148		chr1	3592892	3595903	3012	-	0	0	0	0	0	0	0	0	0	0	0	0	0	0	0	0	0	0	0	0	0	0	0
ENSMUSG00000102331	lncRNA	Gm19938		chr1	3647309	3658904	11596	-	1	0	0	0	1	0	0	0	1	0	2	0	0	0	0	2	0	0	0	0	0	0	0
ENSMUSG00000025900	protein_coding	Rp1	overlapping_locus	chr1	3999557	4409241	409685	-	2	2	0	2	8	0	1	7	0	0	0	0	10	1	1	6	3	0	0	6	4	1	0
ENSMUSG00000102948	processed_pseudogene	Gm6101	overlapping_locus	chr1	4256234	4260519	4286	-	0	0	0	0	0	0	0	0	0	0	0	0	1	0	0	0	0	0	0	0	0	0	0
ENSMUSG00000104123	TEC	Gm37483		chr1	4363346	4364829	1484	-	0	0	0	0	0	0	0	0	0	0	0	0	0	0	0	0	0	0	0	0	5	0	0
ENSMUSG00000025902	protein_coding	Sox17		chr1	4490931	4497354	6424	-	372	203	189	251	479	252	350	389	317	220	235	165	324	110	323	207	552	67	34	238	62	223	62
ENSMUSG00000104238	lncRNA	Gm37587		chr1	4496551	4499558	3008	+	0	0	0	0	2	1	1	0	0	0	0	0	0	0	0	0	1	0	0	0	0	1	1
ENSMUSG00000102269	processed_pseudogene	Gm7357	pseudo_consens	chr1	4522905	4526737	3833	+	1	2	4	6	5	6	4	7	5	2	3	1	11	4	6	0	5	0	1	3	0	3	1
ENSMUSG00000096126	snRNA	Gm22307		chr1	4529017	4529123	107	+	0	0	0	0	0	0	0	2	1	0	0	0	3	0	2	0	1	0	0	0	0	0	0
ENSMUSG00000104328	lncRNA	Gm37323		chr1	4583129	4586252	3124	-	1	2	0	0	1	0	0	0	2	0	0	0	1	0	0	0	0	0	0	0	0	0	0
ENSMUSG00000102735	processed_pseudogene	Gm7369	pseudo_consens	chr1	4610471	4611406	936	+	1	1	1	0	0	0	0	0	0	0	0	0	0	0	1	1	0	0	0	0	0	0	1
ENSMUSG00000098104	processed_pseudogene	Gm6085	pseudo_consens	chr1	4687934	4689403	1470	-	8	5	8	8	8	6	2	13	3	8	2	2	9	3	10	9	5	3	0	1	4	6	3
ENSMUSG00000102175	processed_pseudogene	Gm6119	pseudo_consens	chr1	4692219	4693424	1206	-	1	0	0	0	2	0	3	1	1	2	0	0	1	0	2	1	2	0	2	0	0	2	2
ENSMUSG00000088000	snRNA	Gm25493		chr1	4723277	4723379	103	-	0	0	0	0	0	0	0	0	0	0	0	0	0	0	0	1	0	0	0	0	0	0	0
ENSMUSG00000103265	processed_pseudogene	Gm2053	pseudo_consens	chr1	4735046	4735676	631	-	0	0	1	0	0	0	0	0	0	0	0	0	0	2	1	0	0	0	3	0	0	0	0
ENSMUSG00000103922	processed_pseudogene	Gm6123	pseudo_consens	chr1	4771131	4772199	1069	+	0	0	2	1	1	5	3	5	2	1	5	1	3	0	4	5	3	3	0	0	3	1	3
ENSMUSG00000033845	protein_coding	Mrpl15		chr1	4773206	4785739	12534	-	741	588	664	628	802	634	745	1212	826	737	659	454	850	463	815	649	958	721	448	569	613	493	594
ENSMUSG00000102275	TEC	Gm37144		chr1	4778063	4779212	1150	-	18	11	10	20	21	17	17	24	25	10	16	17	16	9	16	19	27	20	9	8	15	13	11
ENSMUSG00000025903	protein_coding	Lypla1	overlapping_locus	chr1	4807788	4848410	40623	+	1128	904	1440	1128	1279	936	1066	1806	1288	874	1139	709	1748	861	1360	1242	1447	1693	688	1201	1214	921	1290
ENSMUSG00000033813	protein_coding	Tcea1	overlapping_locus	chr1	4857814	4897909	40096	+	323	321	399	359	424	287	322	528	363	230	322	196	440	179	358	315	359	420	144	284	279	204	373
ENSMUSG00000062588	processed_pseudogene	Gm6104		chr1	4880049	4880651	603	-	2	0	5	1	0	0	0	0	0	0	0	0	1	0	1	0	1	0	2	0	0	0	0
ENSMUSG00000103280	TEC	Gm37277		chr1	4905751	4906861	1111	-	4	5	10	2	4	2	9	12	1	1	1	1	3	2	1	5	6	4	1	6	1	2	5
ENSMUSG00000002459	protein_coding	Rgs20	overlapping_locus	chr1	4909576	5070285	160710	-	6	8	3	2	14	11	6	36	7	4	6	4	14	2	3	8	16	16	8	7	4	8	10
ENSMUSG00000091305	processed_pseudogene	Gm17100	overlapping_locus	chr1	4927028	4927299	272	-	0	0	0	0	0	1	0	0	0	0	0	0	0	0	0	0	0	0	0	0	0	0	0
ENSMUSG00000102653	TEC	Gm37079		chr1	4938576	4940710	2135	-	0	0	0	0	0	0	0	0	0	0	0	0	0	0	0	0	0	0	1	0	0	0	0
ENSMUSG00000085623	lncRNA	Gm16041		chr1	4970857	4976820	5964	+	0	0	0	0	0	0	2	0	0	0	0	0	1	1	0	0	0	0	0	0	0	2	0
ENSMUSG00000033793	protein_coding	Atp6v1h		chr1	5070018	5162529	92512	+	3187	2303	3992	2756	2970	3018	2601	3631	3339	2723	3185	1778	4044	1942	3927	2470	3386	4343	1910	2021	3084	2027	3820
ENSMUSG00000104046	TEC	Gm37567		chr1	5307739	5310017	2279	+	0	0	0	0	0	0	0	1	1	0	0	0	1	0	0	0	0	1	0	0	0	0	0
ENSMUSG00000025905	protein_coding	Oprk1		chr1	5588466	5606131	17666	+	0	0	0	0	0	0	0	0	0	0	0	0	0	0	0	0	0	0	0	0	0	0	0
ENSMUSG00000103936	processed_pseudogene	Gm36965	pseudo_consens	chr1	5617837	5618230	394	-	0	0	0	0	0	0	0	0	0	0	0	0	0	0	0	0	0	1	0	0	0	0	0
ENSMUSG00000025907	protein_coding	Rb1cc1		chr1	6206197	6276648	70452	+	1382	1115	1696	1303	1652	1038	1367	1966	1293	748	1296	743	1887	862	1549	1079	1554	1701	768	1155	1222	1013	1352
ENSMUSG00000090031	lncRNA	4732440D04Rik		chr1	6209866	6215293	5428	-	159	136	200	198	202	149	173	213	178	127	124	125	232	153	164	136	219	222	94	155	166	149	158
ENSMUSG00000087247	protein_coding	Alkal1	overlapping_locus	chr1	6359218	6394731	35514	+	0	0	0	0	1	0	0	0	0	0	0	0	1	1	0	0	1	0	0	0	0	0	0
ENSMUSG00000103355	processed_pseudogene	Gm2147	overlapping_locus	chr1	6380394	6381032	639	+	0	0	2	1	0	0	0	0	0	0	0	0	0	0	0	0	0	0	0	0	0	0	0
ENSMUSG00000102706	processed_pseudogene	Gm7417	pseudo_consens	chr1	6382634	6383106	473	-	0	0	2	0	0	0	0	0	0	0	0	0	0	0	0	0	0	0	0	0	0	0	0
ENSMUSG00000103845	processed_pseudogene	Gm19026	pseudo_consens	chr1	6429655	6441296	11642	-	5	2	1	12	3	6	3	5	5	20	6	11	16	11	7	8	4	4	7	0	2	6	6
ENSMUSG00000033740	protein_coding	St18		chr1	6487231	6860940	373710	+	193	131	173	228	154	186	200	241	189	244	185	126	235	178	273	152	171	300	197	97	213	135	350
ENSMUSG00000103329	TEC	Gm42492		chr1	6861237	6864151	2915	-	4	1	1	4	3	3	6	2	6	3	2	0	3	4	2	1	2	5	3	2	2	1	11
ENSMUSG00000104385	processed_pseudogene	Gm7449	pseudo_consens	chr1	6910560	6911222	663	+	0	1	0	1	0	0	1	0	0	0	0	0	0	0	0	1	1	3	0	0	0	0	0
ENSMUSG00000102135	processed_pseudogene	Gm37108	pseudo_consens	chr1	6916559	6923588	7030	+	9	3	5	3	0	2	2	2	4	2	3	2	1	2	4	1	5	1	1	0	5	2	1
ENSMUSG00000103629	processed_pseudogene	Gm5694	pseudo_consens	chr1	7035915	7037217	1303	+	0	0	0	0	0	0	0	0	0	0	0	0	0	0	0	0	0	0	0	0	0	0	0
ENSMUSG00000051285	protein_coding	Pcmtd1	overlapping_locus	chr1	7088920	7173628	84709	+	1208	938	1432	1168	1604	940	1142	1715	1230	836	1026	706	1554	768	1373	992	1566	1505	679	1004	1187	1010	1373
ENSMUSG00000098201	processed_pseudogene	Gm26983	pseudo_consens	chr1	7136199	7136586	388	-	0	1	2	1	1	0	3	0	0	0	0	0	2	0	1	1	1	0	4	0	3	1	1
ENSMUSG00000103509	TEC	Gm38372		chr1	7148110	7152137	4028	+	19	23	10	11	8	25	34	16	24	25	18	21	29	31	7	26	17	22	44	55	41	38	11
ENSMUSG00000048538	processed_pseudogene	Gm9826		chr1	7177739	7179037	1299	+	0	0	0	0	0	0	0	1	0	2	0	0	1	0	0	0	0	0	0	0	0	0	0
ENSMUSG00000103709	processed_pseudogene	Nras-ps2	pseudo_consens	chr1	7189742	7189919	178	-	0	0	0	0	0	0	0	0	0	0	0	0	0	0	0	0	0	0	0	0	0	0	0
ENSMUSG00000097797	lncRNA	Gm26901		chr1	7349406	7397869	48464	-	31	26	22	23	28	10	18	16	17	15	15	16	17	13	34	18	22	12	3	14	21	12	6
ENSMUSG00000103067	lncRNA	Gm30414		chr1	7497968	7518149	20182	+	0	0	0	0	0	0	0	0	0	0	0	0	1	0	0	0	0	0	0	0	0	0	0
ENSMUSG00000104226	processed_pseudogene	Gm7470	pseudo_consens	chr1	7597379	7599473	2095	+	0	0	0	0	0	0	0	0	0	0	0	0	0	0	0	0	0	0	0	0	0	0	0
ENSMUSG00000103903	processed_pseudogene	Rps2-ps2	pseudo_consens	chr1	7664081	7664961	881	+	0	0	0	0	0	0	0	2	1	0	0	0	0	1	0	0	0	0	0	0	0	0	0
ENSMUSG00000103557	processed_pseudogene	Gm38216	pseudo_consens	chr1	7728861	7730565	1705	-	2	0	0	0	0	0	0	0	0	0	0	0	0	0	0	0	1	0	0	0	0	4	1
ENSMUSG00000025909	protein_coding	Sntg1	overlapping_locus	chr1	8361475	9299878	938404	-	0	0	2	0	0	0	1	0	0	0	1	0	1	0	0	0	0	0	1	0	0	0	0
ENSMUSG00000086235	processed_pseudogene	Gm16284	overlapping_locus	chr1	8468426	8468825	400	-	0	0	0	0	0	0	0	0	0	0	0	0	0	0	0	0	0	0	0	0	0	0	0
ENSMUSG00000102253	TEC	Gm38259		chr1	8527780	8531313	3534	-	0	0	0	0	0	0	0	0	0	0	0	0	0	0	0	0	0	0	0	0	0	0	0
ENSMUSG00000084353	processed_pseudogene	Gm15452	overlapping_locus	chr1	8791923	8792162	240	-	0	0	0	0	0	0	0	0	0	0	1	0	0	0	0	1	0	0	0	0	0	0	0
ENSMUSG00000103933	processed_pseudogene	Gm36964	pseudo_consens	chr1	8815842	8816039	198	+	3	2	1	2	3	1	5	9	5	3	2	2	4	0	4	2	1	6	1	6	4	1	0
ENSMUSG00000076135	miRNA	Gm24276		chr1	8816138	8816247	110	+	0	0	0	0	0	0	0	0	0	0	0	0	0	0	0	1	0	0	0	0	0	0	0
ENSMUSG00000104504	processed_pseudogene	Gm7445	pseudo_consens	chr1	8856763	8857102	340	+	0	0	0	0	0	0	0	0	0	0	0	0	0	0	0	0	0	2	0	0	0	0	0
ENSMUSG00000066693	processed_pseudogene	Gm7493	overlapping_locus	chr1	8962996	8963621	626	-	0	0	0	0	0	0	1	0	0	0	0	0	0	0	0	1	0	0	0	0	0	0	0
ENSMUSG00000101571	processed_pseudogene	Gm6187	pseudo_consens	chr1	9396773	9398687	1915	-	0	0	0	0	0	0	0	0	0	1	0	0	0	0	0	0	0	1	0	1	0	0	0
ENSMUSG00000104428	processed_pseudogene	Gm18299	pseudo_consens	chr1	9439741	9440376	636	-	0	0	0	0	0	0	0	0	0	0	0	0	0	0	0	0	0	0	0	0	0	0	0
ENSMUSG00000102272	processed_pseudogene	Gm7512	pseudo_consens	chr1	9450579	9451748	1170	+	0	0	0	0	0	0	1	0	0	0	0	0	0	0	0	0	0	0	0	0	0	0	0
ENSMUSG00000103411	processed_pseudogene	Gm18300	pseudo_consens	chr1	9499338	9501522	2185	-	0	1	0	1	0	2	0	2	1	1	0	0	1	0	1	2	1	0	1	0	5	0	0
ENSMUSG00000061024	protein_coding	Rrs1		chr1	9545408	9547455	2048	+	596	353	457	440	559	409	373	877	476	454	476	256	548	265	541	370	509	343	148	210	313	205	397
ENSMUSG00000025911	protein_coding	Adhfe1	overlapping_locus	chr1	9547948	9580673	32726	+	102	26	117	47	159	31	34	57	67	33	70	17	115	20	47	27	68	74	33	46	76	50	65
ENSMUSG00000079671	lncRNA	2610203C22Rik		chr1	9560832	9631175	70344	-	42	46	33	62	42	42	81	89	51	46	28	42	60	68	41	82	74	27	17	59	18	38	35
ENSMUSG00000081441	processed_pseudogene	Gm6161	overlapping_locus	chr1	9574548	9575649	1102	+	0	2	0	0	0	0	0	0	0	0	0	0	0	0	0	0	1	0	0	0	0	1	0
ENSMUSG00000067879	protein_coding	Vxn		chr1	9601199	9627143	25945	+	1	5	0	5	4	5	3	5	0	6	0	0	5	9	1	7	2	3	3	4	2	1	3
ENSMUSG00000099827	lncRNA	Gm29520		chr1	9639255	9640582	1328	-	0	0	0	0	0	0	0	0	0	0	0	0	0	0	0	0	0	0	0	0	0	1	0
ENSMUSG00000025912	protein_coding	Mybl1		chr1	9667415	9700209	32795	-	169	102	202	118	124	110	109	263	129	77	159	67	164	80	143	178	140	104	26	147	51	87	81
ENSMUSG00000045210	protein_coding	Vcpip1		chr1	9718622	9748382	29761	-	1549	1086	1857	1373	1652	1182	1236	1998	1559	1064	1549	855	2081	881	1670	1159	1471	1992	786	1083	1478	1223	2008
ENSMUSG00000097893	lncRNA	1700034P13Rik		chr1	9747648	9791924	44277	+	15	1	19	4	4	5	4	5	5	3	22	4	7	3	5	1	7	2	2	5	5	7	9
ENSMUSG00000025915	protein_coding	Sgk3		chr1	9798107	9900845	102739	+	1872	1358	2123	1603	2022	1289	1397	1989	1806	1308	1699	1036	2166	1118	1991	1549	1630	2073	1020	1493	1866	1253	1883
ENSMUSG00000046334	processed_pseudogene	Gm6195	pseudo_consens	chr1	9802197	9802553	357	-	1	0	4	0	1	1	1	0	1	3	1	1	3	2	1	0	3	2	1	5	0	0	2
ENSMUSG00000088916	snRNA	Gm22607		chr1	9834498	9834602	105	-	0	0	0	0	0	1	2	0	0	0	0	1	2	0	0	0	1	0	0	1	1	0	1
ENSMUSG00000046101	protein_coding	Mcmdc2		chr1	9908638	9942085	33448	+	25	18	21	19	21	6	14	14	14	9	10	6	22	13	26	12	24	26	11	21	19	21	25
ENSMUSG00000098234	lncRNA	Snhg6	overlapping_locus	chr1	9941959	9944118	2160	-	578	637	430	513	659	407	670	1100	534	601	347	288	546	301	470	536	663	509	341	518	346	292	310
ENSMUSG00000093178	snoRNA	Snord87		chr1	9942463	9942549	87	-	12	9	8	8	15	15	7	24	12	6	11	8	15	5	11	13	21	13	4	16	9	12	4
ENSMUSG00000099032	protein_coding	Tcf24		chr1	9960163	9967932	7770	-	31	24	23	37	85	33	40	93	34	20	15	17	37	18	34	19	56	46	17	40	19	36	39
ENSMUSG00000104025	TEC	E330040D14Rik		chr1	9967314	9968687	1374	+	0	0	0	1	1	0	0	1	0	1	0	0	1	0	0	0	2	0	0	0	0	0	1
ENSMUSG00000025916	protein_coding	Ppp1r42		chr1	9968624	10009136	40513	-	17	1	18	1	9	10	3	34	44	2	22	1	21	0	29	3	18	0	0	15	3	4	4
ENSMUSG00000087199	lncRNA	Gm15818		chr1	9982387	9992366	9980	+	11	0	3	0	1	4	3	8	8	0	4	0	6	0	7	0	0	0	0	0	2	1	0
ENSMUSG00000095780	snRNA	Gm24674		chr1	10009814	10009917	104	-	0	0	0	0	0	0	0	0	0	0	0	0	0	0	0	0	0	0	0	0	0	0	0
ENSMUSG00000025917	protein_coding	Cops5		chr1	10024601	10038168	13568	-	1519	1291	1280	1341	1644	1165	1466	2504	1514	1239	1249	823	1685	845	1468	1310	1831	1236	697	1244	1161	952	1195
ENSMUSG00000056763	protein_coding	Cspp1		chr1	10037987	10136768	98782	+	726	556	758	639	977	620	789	1179	816	535	752	455	964	411	805	612	941	589	334	566	536	558	534
ENSMUSG00000102356	TEC	1700047N06Rik	overlapping_locus	chr1	10057025	10057944	920	-	2	1	0	0	0	0	0	0	0	0	0	0	0	0	0	1	0	0	7	0	0	1	0
ENSMUSG00000067851	protein_coding	Arfgef1	overlapping_locus	chr1	10137571	10232670	95100	-	2569	1870	2696	2463	3208	1995	2464	3792	2530	1638	2185	1514	3513	1417	3093	1976	2727	2743	1397	1996	2369	1691	2895
ENSMUSG00000088153	misc_RNA	Gm26348		chr1	10166539	10166778	240	+	2	0	0	0	0	1	2	2	0	0	0	2	0	1	1	1	1	4	1	0	0	1	0
ENSMUSG00000102556	TEC	Gm37569	overlapping_locus	chr1	10197081	10198802	1722	-	2	2	1	3	1	8	15	0	1	6	2	0	7	9	3	2	3	8	5	14	8	3	1
ENSMUSG00000042501	protein_coding	Cpa6	overlapping_locus	chr1	10324720	10719945	395226	-	226	92	270	103	135	141	138	256	124	100	136	69	152	70	77	155	298	74	41	90	9	64	34
ENSMUSG00000103810	TEC	Gm38005	overlapping_locus	chr1	10449245	10451989	2745	-	2	1	1	0	1	0	2	0	1	1	0	0	3	5	0	2	2	0	1	1	1	0	1
ENSMUSG00000083422	processed_pseudogene	Gm15604	overlapping_locus	chr1	10554098	10555553	1456	-	2	4	0	2	2	1	0	3	1	3	0	0	0	1	0	1	2	0	0	3	1	1	0
ENSMUSG00000094979	snRNA	Gm25253		chr1	10555554	10555660	107	-	0	0	0	0	0	0	0	0	0	0	0	0	0	0	0	0	0	0	0	0	0	0	0
ENSMUSG00000081417	processed_pseudogene	Gm15603	pseudo_consens	chr1	10695123	10695614	492	+	0	0	1	0	0	0	0	0	0	2	0	0	1	0	0	2	2	0	0	0	0	0	0
ENSMUSG00000100648	processed_pseudogene	Gm28659	pseudo_consens	chr1	10868688	10869446	759	+	0	0	2	1	0	2	1	1	3	2	0	0	2	1	1	4	1	1	1	3	1	3	4
ENSMUSG00000048960	protein_coding	Prex2		chr1	10993465	11303681	310217	+	389	246	395	313	480	413	555	524	490	209	348	224	676	257	435	386	552	180	67	459	80	268	70
ENSMUSG00000077318	snoRNA	Gm24173		chr1	11134111	11134238	128	-	0	0	0	0	0	0	0	0	1	0	0	0	0	0	0	0	0	0	0	1	0	0	0
ENSMUSG00000101827	processed_pseudogene	Gm28686	pseudo_consens	chr1	11223566	11224174	609	-	2	2	2	1	1	2	1	3	3	4	2	2	2	1	2	4	1	7	1	0	2	1	3
ENSMUSG00000057715	protein_coding	A830018L16Rik	overlapping_locus	chr1	11414105	11975901	561797	+	4	0	1	0	0	0	0	0	2	0	1	1	0	0	4	3	0	0	0	0	0	0	0
ENSMUSG00000103825	TEC	Gm38178	overlapping_locus	chr1	11416918	11419388	2471	+	0	0	0	0	0	0	1	0	0	0	0	0	0	0	0	0	0	0	0	0	1	0	0
ENSMUSG00000101610	processed_pseudogene	Gm7560	pseudo_consens	chr1	12120960	12121832	873	+	1	2	0	1	1	0	0	1	0	2	0	0	1	0	1	0	0	1	0	0	0	2	0
ENSMUSG00000097628	processed_pseudogene	Gm2383	pseudo_consens	chr1	12565577	12566383	807	+	5	2	1	4	1	3	0	5	2	3	0	1	0	1	1	1	3	0	0	0	1	1	0
ENSMUSG00000098163	processed_pseudogene	Gm6216	pseudo_consens	chr1	12655867	12656553	687	+	0	0	0	0	0	0	0	0	0	0	0	1	0	0	0	0	1	0	1	0	0	0	0
ENSMUSG00000016918	protein_coding	Sulf1		chr1	12692277	12861192	168916	+	1076	1830	1005	1585	2861	2856	3578	6672	1434	1041	1098	935	2060	1100	1371	1460	4456	1593	501	2370	805	1108	874
ENSMUSG00000025938	protein_coding	Slco5a1		chr1	12866549	12992650	126102	-	42	38	55	39	87	50	36	105	95	75	20	30	65	29	35	21	91	110	61	45	61	79	62
ENSMUSG00000042414	protein_coding	Prdm14		chr1	13113457	13127163	13707	-	0	0	0	0	0	0	0	0	0	0	0	0	0	0	1	0	0	0	0	0	1	0	0
ENSMUSG00000005886	protein_coding	Ncoa2	overlapping_locus	chr1	13139105	13374083	234979	-	1585	974	1685	1501	1929	1143	1124	1932	1592	967	1455	842	2177	703	1840	1058	1711	1220	850	875	1223	1020	1615
ENSMUSG00000103506	TEC	Gm38376	overlapping_locus	chr1	13177462	13179714	2253	-	4	1	0	0	0	4	6	4	3	2	0	2	4	2	1	1	2	1	1	2	6	12	0
ENSMUSG00000103495	TEC	Gm37409	overlapping_locus	chr1	13234809	13236434	1626	-	2	1	0	6	0	3	5	0	1	2	1	4	2	3	0	2	2	0	2	8	5	9	1
ENSMUSG00000099183	miRNA	Gm27881		chr1	13262198	13262279	82	+	0	0	0	0	0	0	1	1	0	0	0	0	0	0	0	0	0	0	3	0	2	0	0
ENSMUSG00000102639	TEC	Gm38223	overlapping_locus	chr1	13289812	13290506	695	-	0	1	0	0	0	1	4	1	0	1	0	0	0	4	0	0	2	0	2	1	0	2	2
ENSMUSG00000104170	TEC	Gm37702	overlapping_locus	chr1	13297036	13298907	1872	-	0	0	5	2	1	1	4	2	1	6	2	1	7	9	1	3	2	0	6	1	5	11	1
ENSMUSG00000087782	snRNA	Gm23169		chr1	13334498	13334609	112	-	0	1	1	0	2	0	1	1	0	0	0	2	1	0	1	0	0	1	1	1	0	2	0
ENSMUSG00000103085	TEC	Gm38120	overlapping_locus	chr1	13343563	13348204	4642	-	3	10	13	6	5	10	20	7	10	11	10	10	12	24	5	18	9	4	24	28	45	30	7
ENSMUSG00000102664	TEC	Gm38380	overlapping_locus	chr1	13354483	13356730	2248	-	4	9	4	8	1	4	13	5	2	17	6	3	11	9	0	14	9	12	31	5	14	23	3
ENSMUSG00000101476	lncRNA	Gm29570		chr1	13376070	13388413	12344	+	0	0	0	2	2	0	1	1	2	1	0	0	0	0	4	1	1	1	0	1	0	1	3
ENSMUSG00000101171	processed_pseudogene	Gm7593	pseudo_consens	chr1	13407012	13407655	644	-	1	0	2	2	2	0	1	1	1	0	0	2	2	0	2	1	1	2	0	0	0	0	1
ENSMUSG00000025935	protein_coding	Tram1		chr1	13564698	13589910	25213	-	5393	6148	4800	5910	6094	4909	5861	7836	4429	4351	4392	4091	6628	4711	6500	5815	6267	5518	3008	5372	5077	3422	4499
ENSMUSG00000025937	protein_coding	Lactb2	overlapping_locus	chr1	13623330	13660546	37217	-	415	439	518	472	512	394	466	645	493	370	392	272	582	304	447	358	527	608	258	366	465	305	609
ENSMUSG00000102982	TEC	Gm38319	overlapping_locus	chr1	13641483	13642748	1266	-	9	4	16	10	10	11	7	6	10	8	3	3	9	8	4	3	9	9	3	8	13	3	6
ENSMUSG00000067813	protein_coding	Xkr9		chr1	13668771	13701723	32953	+	1	0	0	0	0	0	0	0	0	0	0	0	1	1	0	1	0	0	0	0	0	2	0
ENSMUSG00000097711	processed_pseudogene	Gm5523	pseudo_consens	chr1	13785883	13786879	997	-	1	1	0	3	1	3	1	8	5	4	0	1	3	0	3	4	6	1	6	1	5	1	1
ENSMUSG00000025932	protein_coding	Eya1	overlapping_locus	chr1	14168954	14310235	141282	-	249	149	214	155	417	219	236	457	196	117	209	105	229	88	195	81	269	177	95	95	146	170	255
ENSMUSG00000095853	miRNA	Gm22616		chr1	14182578	14182677	100	+	0	0	0	0	0	0	0	0	0	0	0	0	0	0	0	0	1	0	0	0	0	0	0
ENSMUSG00000102588	TEC	Gm37444	overlapping_locus	chr1	14255552	14255990	439	-	0	0	0	0	1	0	0	0	0	0	0	0	0	1	0	0	0	0	2	1	1	0	0
ENSMUSG00000054493	lncRNA	Gm9947		chr1	14752937	14776931	23995	+	7	0	12	7	17	4	11	28	15	6	8	4	14	3	9	7	14	1	1	4	8	8	8
ENSMUSG00000025930	protein_coding	Msc		chr1	14753346	14755992	2647	-	36	3	22	50	189	52	64	361	97	52	75	40	110	22	74	47	141	58	19	44	34	86	80
ENSMUSG00000103492	TEC	Gm37412		chr1	14788645	14792965	4321	+	1	0	5	2	5	2	3	10	3	2	3	0	10	1	6	5	2	10	0	1	0	3	4
ENSMUSG00000081201	processed_pseudogene	Smt3h2-ps4		chr1	14839869	14840156	288	-	0	0	0	0	0	0	0	0	1	0	0	0	0	0	0	0	0	0	0	0	0	0	0
ENSMUSG00000082193	processed_pseudogene	Rpl5-ps1		chr1	14865072	14865965	894	+	5	6	0	4	8	1	9	4	3	2	5	1	3	0	2	2	6	5	2	3	4	0	2
ENSMUSG00000032769	protein_coding	Trpa1		chr1	14872648	14918862	46215	-	169	167	184	230	181	217	175	190	151	144	174	180	257	201	245	368	243	127	35	160	41	73	64
ENSMUSG00000073737	processed_pseudogene	Gm10566	pseudo_consens	chr1	15268802	15269797	996	-	0	0	0	0	0	0	0	0	0	1	0	0	0	0	0	0	0	0	0	0	1	2	0
ENSMUSG00000092083	protein_coding	Kcnb2	overlapping_locus	chr1	15287254	15723750	436497	+	4	0	11	1	9	7	6	4	4	1	2	0	5	0	3	1	15	3	0	5	1	5	2
ENSMUSG00000102937	TEC	Gm38116	overlapping_locus	chr1	15364302	15365834	1533	+	0	0	0	0	0	0	0	0	0	0	0	0	1	0	0	1	0	0	0	0	0	0	0
ENSMUSG00000104149	TEC	Gm37138	overlapping_locus	chr1	15556249	15558337	2089	+	0	0	0	0	0	0	1	1	1	0	0	0	0	0	0	0	2	0	0	0	0	0	0
ENSMUSG00000088829	snoRNA	Gm25227		chr1	15685935	15686046	112	-	0	0	0	0	0	1	0	0	0	0	0	0	0	0	0	0	0	0	0	0	0	0	0
ENSMUSG00000101652	processed_pseudogene	Gm6060		chr1	15760122	15760668	547	-	1	0	0	1	1	0	2	2	0	0	1	0	0	0	0	1	1	0	0	1	1	0	0
ENSMUSG00000100814	processed_pseudogene	Gm28669		chr1	15760761	15760860	100	+	0	0	0	0	0	0	0	0	0	0	0	0	0	0	0	0	0	0	0	0	0	0	0
ENSMUSG00000025925	protein_coding	Terf1		chr1	15805646	15844052	38407	+	473	226	482	288	389	284	309	602	450	250	392	179	464	194	402	250	446	294	165	268	195	248	258
ENSMUSG00000104379	TEC	Gm37509		chr1	15853331	15856499	3169	+	2	1	2	2	2	0	2	5	0	3	1	2	3	1	0	0	5	0	0	2	0	0	6
ENSMUSG00000032719	protein_coding	Sbspon		chr1	15853862	15892722	38861	-	0	3	0	3	1	0	7	3	2	0	2	0	2	1	3	2	2	0	0	1	2	0	2
ENSMUSG00000100652	processed_pseudogene	Gm7634	pseudo_consens	chr1	16053335	16053887	553	+	4	5	3	8	2	4	1	6	3	5	2	1	6	2	5	4	8	3	1	1	4	1	6
ENSMUSG00000067795	protein_coding	4930444P10Rik		chr1	16065979	16093325	27347	-	0	4	0	0	1	2	0	2	0	0	0	0	0	0	1	1	0	0	0	0	3	1	0
ENSMUSG00000043716	protein_coding	Rpl7		chr1	16101295	16104662	3368	-	4257	3599	3852	4035	4807	3328	4457	6477	3998	3268	3217	2211	4690	2345	4084	3133	4833	3222	1965	3681	3153	2346	3190
ENSMUSG00000025921	protein_coding	Rdh10		chr1	16105774	16133734	27961	+	453	326	425	451	620	353	355	774	409	323	401	304	566	269	538	329	632	326	150	263	267	359	256
ENSMUSG00000104165	TEC	Gm38249		chr1	16208197	16210517	2321	-	0	0	0	0	0	0	0	0	0	0	0	0	0	0	0	0	1	0	0	0	0	0	0
ENSMUSG00000100868	lncRNA	Gm28095		chr1	16228506	16244062	15557	+	0	1	0	0	0	1	1	0	0	0	0	0	0	0	3	2	1	0	0	3	0	1	0
ENSMUSG00000025920	protein_coding	Stau2		chr1	16228674	16520112	291439	-	408	362	450	430	379	348	374	554	409	288	376	220	474	226	487	319	497	302	138	302	228	301	241
ENSMUSG00000089982	lncRNA	Gm7568		chr1	16253592	16267921	14330	+	0	1	0	0	2	2	0	0	0	1	0	0	0	1	0	0	0	0	2	2	0	2	0
ENSMUSG00000025939	protein_coding	Ube2w		chr1	16540790	16619489	78700	-	1061	899	952	944	1266	861	1229	1777	994	804	871	606	1200	687	1053	1041	1319	1103	509	1051	784	717	699
ENSMUSG00000102457	TEC	Gm38342		chr1	16618560	16621539	2980	+	3	1	3	4	5	1	5	6	3	0	0	2	5	1	2	1	4	0	3	3	1	4	0
ENSMUSG00000079658	protein_coding	Eloc		chr1	16641725	16657042	15318	-	1335	1255	1223	1133	1427	1094	1444	2346	1378	1159	1156	765	1503	919	1222	1171	1652	1546	846	1256	1110	993	1088
ENSMUSG00000097744	lncRNA	D030040B21Rik		chr1	16657552	16662278	4727	+	0	0	0	0	1	0	2	0	0	0	0	1	3	0	0	1	0	0	0	1	0	1	0
ENSMUSG00000100959	processed_pseudogene	Gm7654	pseudo_consens	chr1	16662980	16663662	683	-	1	0	0	0	1	0	0	0	0	0	0	0	0	0	0	0	2	0	0	0	0	0	0
ENSMUSG00000025940	protein_coding	Tmem70		chr1	16665207	16678275	13069	+	831	696	873	884	994	784	1024	1576	847	734	636	499	987	598	913	852	1066	784	374	615	507	502	600
ENSMUSG00000025779	protein_coding	Ly96		chr1	16688051	16709611	21561	+	230	235	177	241	226	178	253	300	225	263	217	180	293	177	229	162	242	375	207	182	312	185	294
ENSMUSG00000091020	processed_pseudogene	Gm5828	pseudo_consens	chr1	16768279	16770138	1860	-	1	0	0	1	0	0	0	0	2	0	1	0	0	0	0	0	0	1	0	0	1	0	0
ENSMUSG00000101640	lncRNA	Gm28376	overlapping_locus	chr1	16898185	17091631	193447	+	0	0	0	0	0	0	0	0	0	0	0	0	0	0	1	0	0	0	0	0	0	0	0
ENSMUSG00000104133	TEC	4921511E07Rik	overlapping_locus	chr1	16930970	16931796	827	+	0	0	0	0	0	0	0	0	0	0	0	0	0	0	0	0	0	0	0	0	0	0	0
ENSMUSG00000042686	protein_coding	Jph1		chr1	16964560	17097889	133330	-	129	56	87	118	115	97	161	143	147	49	51	45	147	67	112	101	156	46	25	88	49	106	33
ENSMUSG00000100110	lncRNA	Gm28783		chr1	17124747	17128956	4210	+	0	0	0	0	0	0	0	0	0	0	0	0	0	0	0	0	0	0	1	0	0	0	0
ENSMUSG00000025777	protein_coding	Gdap1		chr1	17145362	17164271	18910	+	13	2	13	7	8	5	8	16	11	3	12	3	17	1	13	11	15	2	0	5	6	9	1
ENSMUSG00000100398	processed_pseudogene	Gm5251	pseudo_consens	chr1	17394958	17395429	472	+	8	4	11	5	3	8	5	5	9	6	9	0	12	3	7	4	8	1	0	6	0	8	1
ENSMUSG00000101589	processed_pseudogene	Rbm6-ps1		chr1	17397412	17400281	2870	-	12	9	28	12	13	10	12	12	12	10	6	6	26	2	11	6	15	9	4	7	6	4	6
ENSMUSG00000102048	processed_pseudogene	Gm6075	pseudo_consens	chr1	17429043	17429528	486	-	0	1	5	0	0	1	0	3	0	0	0	0	2	0	0	1	2	1	0	1	0	0	0
ENSMUSG00000067780	protein_coding	Pi15		chr1	17601901	17630939	29039	+	555	73	901	373	456	496	637	668	671	281	553	132	1157	146	1369	273	767	177	113	783	74	846	149
ENSMUSG00000100053	lncRNA	Gm28154		chr1	17615084	17641081	25998	-	105	5	181	7	38	21	9	14	27	2	61	4	46	2	28	4	58	2	3	9	0	26	1
ENSMUSG00000085125	lncRNA	Gm16070		chr1	17676027	17727646	51620	-	58	1	118	7	21	6	2	8	22	0	41	2	22	2	16	2	58	0	4	8	4	2	3
ENSMUSG00000025776	protein_coding	Crispld1		chr1	17727045	17766344	39300	+	3403	88	7024	169	576	201	183	286	744	34	2082	92	1490	69	851	126	1408	51	21	205	52	208	40
ENSMUSG00000099895	lncRNA	Gm28153		chr1	17741915	17805417	63503	-	8	0	10	0	3	1	0	1	2	0	5	2	4	1	1	0	5	3	0	0	0	0	0
ENSMUSG00000100554	processed_pseudogene	Gm7690	pseudo_consens	chr1	17947041	17948439	1399	+	1	0	4	0	0	0	1	0	0	0	0	0	0	0	0	0	0	0	0	0	0	0	0
ENSMUSG00000099591	processed_pseudogene	Gm17969	pseudo_consens	chr1	17993813	17997483	3671	+	0	0	0	0	0	0	0	0	0	0	0	0	0	0	1	0	0	0	0	0	0	0	0
ENSMUSG00000101685	processed_pseudogene	Gm17837	overlapping_locus	chr1	18262395	18263379	985	-	0	0	0	1	0	0	0	0	0	0	2	0	1	0	0	1	0	0	1	1	0	0	1
ENSMUSG00000101306	processed_pseudogene	Gm5252	pseudo_consens	chr1	18708428	18709336	909	+	0	0	1	0	0	0	0	0	0	0	0	0	0	0	0	0	0	0	0	0	0	0	0
ENSMUSG00000101644	processed_pseudogene	Gm28343	pseudo_consens	chr1	19037266	19037377	112	+	0	0	0	0	0	0	0	0	0	0	0	0	0	0	0	0	0	0	0	0	0	0	0
ENSMUSG00000100720	processed_pseudogene	Gm10075	pseudo_consens	chr1	19153422	19153966	545	-	1	0	0	0	1	0	1	1	0	0	1	0	0	1	1	0	0	0	0	0	0	0	0
ENSMUSG00000025927	protein_coding	Tfap2b		chr1	19208914	19238576	29663	+	0	0	0	0	0	0	0	0	0	0	0	0	0	0	0	0	0	0	0	0	0	0	0
ENSMUSG00000101117	processed_pseudogene	Gm28341	pseudo_consens	chr1	19320226	19320697	472	-	0	0	0	1	0	0	0	0	0	0	0	0	0	0	0	0	0	0	0	0	0	0	0
ENSMUSG00000100204	processed_pseudogene	Gm4849	pseudo_consens	chr1	19330939	19333184	2246	+	0	0	0	2	0	1	1	4	2	1	0	0	1	1	3	1	3	0	1	0	0	0	1
ENSMUSG00000043760	protein_coding	Pkhd1	overlapping_locus	chr1	20057779	20618064	560286	-	0	2	0	2	1	0	3	1	14	1	0	1	0	0	1	0	0	0	0	0	0	0	0
ENSMUSG00000090142	processed_pseudogene	Gm15795	overlapping_locus	chr1	20444258	20444810	553	-	0	0	0	0	0	0	0	0	1	0	0	0	0	0	0	0	0	2	0	0	0	0	0
ENSMUSG00000099906	lncRNA	Gm28653	ncRNA_host	chr1	20669882	20684298	14417	+	14	0	0	0	0	0	0	0	94	0	0	0	0	1	0	0	0	0	0	0	0	0	2
ENSMUSG00000025929	protein_coding	Il17a		chr1	20730905	20734496	3592	+	0	0	0	0	0	0	1	0	0	0	0	0	0	0	0	0	2	1	0	0	0	0	3
ENSMUSG00000041872	protein_coding	Il17f		chr1	20777146	20790617	13472	-	0	0	2	1	1	1	0	1	2	1	2	0	2	0	0	0	2	2	0	0	0	2	5
ENSMUSG00000041859	protein_coding	Mcm3		chr1	20802968	20820312	17345	-	1786	535	1843	884	1081	780	737	2175	1914	873	2051	588	1703	583	1539	848	1112	583	340	506	593	738	1070
ENSMUSG00000099714	processed_pseudogene	Gm20587	pseudo_consens	chr1	20821331	20822516	1186	+	0	0	0	0	0	0	0	0	0	0	0	0	0	0	0	0	0	0	0	0	0	0	0
ENSMUSG00000097934	lncRNA	6720483E21Rik		chr1	20888650	20890473	1824	-	6	2	1	5	7	2	3	7	5	0	1	0	5	2	7	2	5	7	3	8	2	5	3
ENSMUSG00000025931	protein_coding	Paqr8		chr1	20890606	20939650	49045	+	118	86	124	109	158	105	149	213	122	75	109	99	143	65	118	88	159	83	61	90	74	69	92
ENSMUSG00000100929	processed_pseudogene	Gm28064		chr1	20945711	20946914	1204	+	0	0	0	0	0	0	1	1	0	0	0	0	0	0	0	1	0	0	2	0	0	0	0
ENSMUSG00000041809	protein_coding	Efhc1		chr1	20951626	20990841	39216	+	61	65	53	72	100	48	90	105	66	41	32	39	89	33	80	54	94	48	24	59	43	37	36
ENSMUSG00000041779	protein_coding	Tram2		chr1	20996299	21079229	82931	-	1396	1095	862	1327	1635	1086	1211	1804	799	856	962	896	1580	927	1673	1282	1485	603	416	770	551	579	603
ENSMUSG00000099971	lncRNA	Gm28287		chr1	21080114	21081748	1635	+	1	0	0	0	0	1	0	0	0	0	0	0	0	0	0	0	0	0	0	0	0	0	0
ENSMUSG00000100819	unprocessed_pseudogene	Gm2693		chr1	21178988	21187427	8440	+	1	1	0	0	3	0	1	0	1	0	1	0	2	1	1	2	1	5	1	0	0	0	2
ENSMUSG00000025933	protein_coding	Tmem14a		chr1	21218575	21230167	11593	+	61	57	77	85	103	41	84	103	59	72	63	41	81	29	83	60	109	40	38	49	42	67	59
ENSMUSG00000102633	TEC	Gm38224		chr1	21234722	21236821	2100	+	2	0	0	0	2	0	1	2	0	0	0	1	0	0	1	0	0	0	0	0	0	3	0
ENSMUSG00000025934	protein_coding	Gsta3		chr1	21240589	21265661	25073	+	26	55	6	42	34	2	18	28	10	19	10	29	16	20	15	90	26	65	59	13	52	11	30
ENSMUSG00000099343	lncRNA	Gm28836		chr1	21250359	21271593	21235	-	0	2	0	0	1	0	1	0	0	0	0	0	1	0	0	0	0	0	0	0	2	0	0
ENSMUSG00000096375	unprocessed_pseudogene	Gm7094		chr1	21272403	21272906	504	+	0	0	0	0	0	0	0	0	0	0	0	0	0	0	0	0	0	0	0	0	0	0	0
ENSMUSG00000025936	transcribed_unprocessed_pseudogene	Gm4956		chr1	21285246	21298312	13067	-	21	11	24	8	20	9	6	11	21	11	22	8	18	2	24	3	4	1	13	3	29	14	15
ENSMUSG00000093963	unprocessed_pseudogene	Gm21909		chr1	21312517	21316320	3804	-	0	0	0	0	0	0	0	0	0	0	0	0	0	0	0	0	0	0	0	0	0	2	0
ENSMUSG00000067750	protein_coding	Khdc1a		chr1	21349641	21352200	2560	+	5	2	3	2	1	0	0	0	6	1	5	1	4	0	1	0	0	0	0	0	0	2	2
ENSMUSG00000086194	unprocessed_pseudogene	Gm16329		chr1	21354005	21355116	1112	+	1	0	0	1	0	0	0	0	0	1	0	3	0	0	0	0	0	0	0	0	0	0	0
ENSMUSG00000041722	protein_coding	Khdc1c		chr1	21368331	21370845	2515	+	0	2	3	2	1	0	0	0	0	0	0	0	2	0	0	0	1	0	0	0	0	0	0
ENSMUSG00000085079	protein_coding	Khdc1b		chr1	21383556	21386373	2818	+	0	1	1	0	0	1	0	0	3	0	2	0	1	0	0	0	0	0	0	0	0	0	0
ENSMUSG00000085679	processed_pseudogene	Gm16328		chr1	21390906	21391101	196	+	0	0	0	0	0	0	0	0	0	0	0	0	0	1	0	0	0	0	0	0	0	1	0
ENSMUSG00000028033	protein_coding	Kcnq5	overlapping_locus	chr1	21398403	21961942	563540	-	43	15	39	33	33	19	14	17	51	8	48	8	47	7	44	13	23	12	4	15	16	12	29
ENSMUSG00000104138	TEC	Gm36949	overlapping_locus	chr1	21454691	21457017	2327	-	0	0	1	0	0	0	0	0	0	0	0	0	0	0	0	0	0	0	0	0	0	0	0
ENSMUSG00000082935	processed_pseudogene	Gm7658	overlapping_locus	chr1	21511933	21513056	1124	-	4	2	6	4	4	2	7	4	4	1	10	2	9	3	0	5	6	6	4	1	5	5	5
ENSMUSG00000103748	TEC	Gm38243	overlapping_locus	chr1	21838948	21840514	1567	-	1	0	0	0	0	0	1	1	0	0	0	0	2	0	0	0	0	0	1	0	0	0	0
ENSMUSG00000099692	processed_pseudogene	Gm5696	pseudo_consens	chr1	22030064	22030615	552	-	0	0	0	0	0	0	1	0	1	2	0	0	0	0	0	0	0	0	0	0	0	0	0
ENSMUSG00000100418	processed_pseudogene	Gm28239	pseudo_consens	chr1	22237849	22238295	447	+	0	0	0	1	0	0	1	0	0	0	0	0	0	0	0	0	0	0	0	0	0	0	0
ENSMUSG00000041670	protein_coding	Rims1	fragmented_locus	chr1	22286251	22805994	519744	-	19	16	14	31	14	5	9	17	9	7	7	8	30	5	17	11	13	9	6	12	2	3	2
ENSMUSG00000097642	processed_pseudogene	Gm26866	pseudo_consens	chr1	22740764	22741565	802	+	0	0	0	0	0	0	0	0	0	0	0	0	0	0	0	0	0	0	0	0	1	0	0
ENSMUSG00000101227	lncRNA	Gm29506	overlapping_locus	chr1	23048295	23235673	187379	-	0	0	0	0	0	0	0	1	0	0	0	0	0	0	0	0	0	0	0	0	0	0	0
ENSMUSG00000073730	protein_coding	Ppp1r14bl	overlapping_locus	chr1	23100473	23102253	1781	-	0	0	0	0	1	0	0	0	0	0	0	0	0	0	0	0	0	0	0	0	0	0	0
ENSMUSG00000102766	TEC	Gm6420		chr1	23255685	23256407	723	-	0	0	0	0	0	0	0	0	0	0	0	0	1	0	0	0	0	0	0	0	0	0	2
ENSMUSG00000065405	miRNA	Mir30a		chr1	23272269	23272339	71	+	0	0	0	0	0	0	0	0	0	1	0	0	0	0	0	0	0	0	0	2	0	0	0
ENSMUSG00000097970	lncRNA	Gm27028	ncRNA_host	chr1	23291537	23291935	399	+	4	5	12	7	10	2	3	3	7	1	2	5	8	5	5	4	8	1	0	7	3	2	0
ENSMUSG00000100775	lncRNA	Gm29107		chr1	23293729	23294075	347	+	1	0	1	3	2	0	0	7	3	0	2	0	2	0	1	0	4	2	0	0	2	0	1
ENSMUSG00000026158	protein_coding	Ogfrl1		chr1	23366424	23397772	31349	-	1235	326	1505	463	816	670	391	1017	1495	476	1095	355	1129	301	1029	416	636	741	339	512	829	834	1065
ENSMUSG00000097920	processed_pseudogene	Gm7784	pseudo_consens	chr1	23479539	23480527	989	+	2	1	1	1	0	0	2	4	3	0	0	0	2	0	1	0	5	2	0	0	3	1	0
ENSMUSG00000026156	protein_coding	B3gat2		chr1	23761753	23849158	87406	+	79	66	113	64	89	58	70	139	93	76	74	48	112	32	106	65	108	28	43	44	55	67	69
ENSMUSG00000026155	protein_coding	Smap1		chr1	23844846	23922317	77472	-	560	428	585	563	601	366	456	731	428	346	434	245	618	297	568	375	557	382	145	262	350	232	413
ENSMUSG00000026154	protein_coding	Sdhaf4		chr1	23995939	24005656	9718	-	329	328	282	314	370	242	361	404	373	298	243	193	377	184	344	305	404	317	196	273	247	195	208
ENSMUSG00000102495	TEC	Gm26524		chr1	24005505	24005894	390	+	0	1	0	0	0	0	0	0	1	1	0	0	0	0	0	0	0	0	0	0	0	0	0
ENSMUSG00000026153	protein_coding	Fam135a		chr1	24011093	24100341	89249	-	860	936	860	1093	1220	732	980	1463	640	593	678	617	1151	582	858	783	1313	758	369	876	484	650	440
ENSMUSG00000102398	TEC	Gm37580		chr1	24100625	24103424	2800	+	2	1	3	3	5	1	2	1	2	2	0	0	3	1	2	2	2	0	0	0	0	0	0
ENSMUSG00000026147	protein_coding	Col9a1		chr1	24177610	24252684	75075	+	15529	52	15993	106	693	108	104	306	2122	40	9914	68	5264	34	3239	96	3191	42	10	235	44	39	68
ENSMUSG00000026141	protein_coding	Col19a1	ncRNA_host	chr1	24261890	24587472	325583	-	1	1	0	7	1	1	0	2	2	1	3	2	0	0	3	0	2	2	0	0	1	6	0
ENSMUSG00000099997	processed_pseudogene	Tubb4b-ps2	pseudo_consens	chr1	24594087	24595423	1337	-	0	0	1	0	0	0	1	0	1	0	1	1	0	0	2	0	0	0	1	0	0	0	3
ENSMUSG00000100131	unprocessed_pseudogene	Gm28439	overlapping_locus	chr1	24611535	24612410	876	-	1	0	3	1	0	1	1	1	1	1	1	1	0	7	1	1	0	1	0	1	0	0	0
ENSMUSG00000067736	unprocessed_pseudogene	Gm10222	overlapping_locus	chr1	24612407	24612700	294	-	0	0	0	0	0	0	0	0	0	0	0	0	0	0	0	0	0	0	0	0	0	0	0
ENSMUSG00000101939	unprocessed_pseudogene	Gm28438		chr1	24612775	24613119	345	-	4	0	3	0	0	1	1	1	0	0	4	0	0	0	0	1	2	0	0	0	1	0	0
ENSMUSG00000101111	unprocessed_pseudogene	Gm28437		chr1	24613189	24613971	783	-	1	1	0	2	0	2	2	3	2	1	3	3	2	2	0	1	5	5	9	3	0	6	1
ENSMUSG00000100862	unprocessed_pseudogene	Gm10925		chr1	24613974	24614651	678	-	2	4	0	2	4	3	2	4	1	1	4	1	0	2	2	0	1	3	0	1	1	1	3
ENSMUSG00000102070	unprocessed_pseudogene	Gm28661		chr1	24614885	24615565	681	-	2	5	5	2	3	4	2	4	2	2	3	1	3	4	1	2	3	13	1	4	2	1	2
ENSMUSG00000101249	unprocessed_pseudogene	Gm29216		chr1	24615706	24616197	492	-	1	2	0	1	1	5	1	5	6	1	4	2	1	3	2	5	2	1	0	0	0	1	2
ENSMUSG00000073725	protein_coding	Lmbrd1		chr1	24678630	24766301	87672	+	1707	1476	1536	1941	2167	1335	1738	2126	1523	1354	1432	1031	2213	992	1897	1163	1822	2187	1015	1174	1850	1103	2586
ENSMUSG00000100450	processed_pseudogene	Gm9443	pseudo_consens	chr1	25011941	25012756	816	+	0	0	1	0	0	0	0	1	0	0	0	0	0	0	0	0	0	0	0	0	0	0	0
ENSMUSG00000033569	protein_coding	Adgrb3	overlapping_locus	chr1	25067476	25829707	762232	-	1	0	0	0	0	0	1	0	1	0	0	0	0	0	0	0	0	0	0	0	0	0	0
ENSMUSG00000103889	TEC	Gm37011	overlapping_locus	chr1	25608250	25611184	2935	-	0	0	0	0	0	0	0	0	0	0	0	0	0	0	0	0	0	0	0	0	0	0	0
ENSMUSG00000104221	TEC	Gm37051	overlapping_locus	chr1	25620238	25623180	2943	-	0	0	0	0	0	0	0	0	0	0	0	0	0	0	0	0	0	0	0	0	1	0	0
ENSMUSG00000102250	TEC	Gm38260	overlapping_locus	chr1	25672245	25676239	3995	-	0	0	0	0	0	0	0	0	0	0	0	0	0	0	0	0	0	0	0	0	0	0	0
ENSMUSG00000103924	TEC	Gm37895	overlapping_locus	chr1	25775757	25780306	4550	-	0	0	0	0	0	0	0	1	0	0	0	0	0	0	0	0	0	0	0	0	0	0	0
ENSMUSG00000102386	TEC	2900022M07Rik	overlapping_locus	chr1	25808956	25809972	1017	-	0	0	0	0	0	0	0	0	0	0	0	0	0	0	0	1	1	0	0	0	0	0	0
ENSMUSG00000104516	TEC	Gm9884		chr1	25830657	25831878	1222	+	0	0	0	0	0	0	0	0	0	0	0	0	0	0	0	0	0	0	0	0	1	0	0
ENSMUSG00000099458	processed_pseudogene	Gm19123	pseudo_consens	chr1	26466236	26466886	651	+	0	0	0	0	0	1	0	0	0	0	1	0	0	0	0	0	0	0	0	0	0	0	0
ENSMUSG00000073722	protein_coding	4931408C20Rik		chr1	26681814	26687460	5647	-	0	0	0	0	0	0	1	0	0	0	0	0	0	0	3	0	0	0	1	0	0	0	0
ENSMUSG00000095256	rRNA	n-R5s209		chr1	26959103	26959221	119	-	0	0	0	0	0	0	0	0	0	0	0	0	0	0	0	0	0	0	0	0	0	0	0
ENSMUSG00000101514	lncRNA	Gm5524		chr1	27884046	27902396	18351	+	0	0	0	0	0	0	0	0	0	0	0	0	0	0	0	0	0	0	0	0	0	0	0
ENSMUSG00000101372	processed_pseudogene	Gm19028	overlapping_locus	chr1	27989910	27991782	1873	+	1	0	1	0	0	0	0	1	0	0	2	0	0	0	0	1	1	4	0	1	1	0	0
ENSMUSG00000086240	processed_pseudogene	Gm7846	pseudo_consens	chr1	28580499	28580772	274	-	3	0	0	0	0	0	1	2	0	0	0	1	0	1	0	0	0	0	0	0	0	0	0
ENSMUSG00000081557	processed_pseudogene	Gm5697	pseudo_consens	chr1	28800240	28802721	2482	-	0	0	0	2	0	1	1	0	0	0	0	0	1	1	2	0	2	1	0	0	0	0	0
ENSMUSG00000101235	processed_pseudogene	Gm18033	pseudo_consens	chr1	29219700	29220249	550	+	0	0	0	0	0	0	0	0	0	0	0	0	0	0	0	0	0	0	0	0	0	0	0
ENSMUSG00000099492	processed_pseudogene	Gm5525	pseudo_consens	chr1	29484604	29485915	1312	-	2	1	0	4	2	1	4	7	1	3	2	1	4	1	2	2	1	1	1	1	1	0	0
ENSMUSG00000101726	processed_pseudogene	Gm7858	pseudo_consens	chr1	29930094	29930715	622	+	1	0	2	0	0	0	0	1	1	0	0	0	1	1	2	0	0	0	0	0	0	0	0
ENSMUSG00000053185	lncRNA	Gm9898		chr1	30718560	30719962	1403	-	2	0	2	0	1	0	0	1	2	0	2	0	2	0	3	0	4	0	0	0	3	1	1
ENSMUSG00000100261	unprocessed_pseudogene	Gm6473		chr1	30769687	30771815	2129	+	0	0	0	0	0	0	0	1	2	1	1	0	0	0	2	0	0	0	1	0	1	0	0
ENSMUSG00000101180	processed_pseudogene	Gm2914	pseudo_consens	chr1	30794548	30794875	328	-	0	0	0	1	1	1	1	1	0	0	0	2	0	0	0	0	0	0	0	0	0	0	0
ENSMUSG00000048874	protein_coding	Phf3	overlapping_locus	chr1	30802339	30873921	71583	-	2114	1359	1995	1960	2426	1458	1774	2980	1871	1318	1689	1022	2567	983	2176	1374	2108	1829	917	1215	1415	1213	2121
ENSMUSG00000103783	TEC	Gm37522	overlapping_locus	chr1	30833548	30836431	2884	-	2	3	0	2	2	8	11	2	4	8	0	8	8	10	3	2	6	2	13	11	11	15	0
ENSMUSG00000104315	TEC	Gm37906	overlapping_locus	chr1	30865504	30868538	3035	-	4	8	7	5	1	4	19	6	7	7	12	4	15	8	1	10	2	2	22	13	9	13	4
ENSMUSG00000026064	protein_coding	Ptp4a1		chr1	30940302	30949309	9008	-	460	399	526	408	499	359	365	784	396	289	365	312	461	264	516	426	535	389	226	318	334	288	279
ENSMUSG00000086726	processed_pseudogene	Gm9458	pseudo_consens	chr1	30986225	30986953	729	-	0	0	0	0	0	0	0	0	0	0	0	0	0	0	0	0	0	0	0	0	0	0	0
ENSMUSG00000100237	lncRNA	Gm28644		chr1	31041919	31043675	1757	+	0	0	6	0	0	0	0	0	0	0	0	0	0	0	0	0	0	0	0	0	0	0	0
ENSMUSG00000086727	protein_coding	4931428L18Rik	retrogene	chr1	30997842	31222684	224843	-	0	0	0	0	3	0	0	4	2	1	0	1	0	0	1	0	0	6	0	0	4	0	1
ENSMUSG00000100910	lncRNA	Gm29128		chr1	31136026	31150105	14080	+	1	0	1	1	0	0	0	1	0	3	1	0	1	0	0	0	0	0	0	0	0	0	0
ENSMUSG00000099796	processed_pseudogene	Gm7893	pseudo_consens	chr1	31164549	31164773	225	+	0	0	0	0	0	0	0	0	0	0	1	0	0	0	0	0	0	0	0	0	0	0	0
ENSMUSG00000050217	protein_coding	Lgsn		chr1	31176401	31204725	28325	+	0	0	0	0	0	0	0	0	0	0	0	0	0	0	0	0	0	0	0	0	0	0	0
ENSMUSG00000101093	processed_pseudogene	Eef1a1-ps2	pseudo_consens	chr1	31559540	31561400	1861	+	0	0	0	0	0	0	0	0	0	0	0	0	0	0	0	0	0	1	0	0	0	0	0
ENSMUSG00000070960	processed_pseudogene	Gm19680	pseudo_consens	chr1	31615149	31616661	1513	+	3	2	1	3	3	2	4	0	1	2	1	1	2	0	1	0	0	8	3	0	7	2	2
ENSMUSG00000082159	processed_pseudogene	Gm7910	pseudo_consens	chr1	31736057	31736891	835	+	0	0	0	0	0	0	0	0	0	0	0	0	0	0	0	0	0	0	0	0	0	0	0
ENSMUSG00000026058	protein_coding	Khdrbs2	overlapping_locus	chr1	32172714	32658568	485855	+	2	0	0	1	0	0	0	0	0	0	0	0	1	0	1	0	2	0	0	0	0	0	0
ENSMUSG00000103482	TEC	Gm37999	overlapping_locus	chr1	32473757	32475565	1809	+	0	0	0	0	0	0	0	0	0	0	0	0	0	0	0	0	0	0	0	0	0	0	0
ENSMUSG00000104498	TEC	Gm37110	overlapping_locus	chr1	32485315	32486942	1628	+	0	0	0	0	0	0	0	0	0	0	0	0	0	0	0	0	0	0	0	1	0	0	0
ENSMUSG00000102926	TEC	Gm37151		chr1	32967484	32972490	5007	-	0	0	0	0	0	0	0	0	0	0	0	0	0	0	0	0	0	0	0	0	0	0	0
ENSMUSG00000100481	processed_pseudogene	Gm7114	pseudo_consens	chr1	33100907	33102695	1789	+	0	0	0	0	0	0	0	1	0	0	0	0	0	0	0	0	0	0	0	0	0	0	2
ENSMUSG00000100590	processed_pseudogene	Gm4785	pseudo_consens	chr1	33108905	33109655	751	-	0	0	0	0	1	0	0	1	1	0	0	0	0	0	0	0	0	1	0	0	0	0	0
ENSMUSG00000100318	processed_pseudogene	Gm18799	pseudo_consens	chr1	33315670	33316582	913	-	0	0	0	0	0	0	1	0	0	0	0	0	0	0	0	0	0	0	0	0	0	0	0
ENSMUSG00000101612	processed_pseudogene	Gm7933	pseudo_consens	chr1	33371331	33373585	2255	+	0	0	0	0	0	0	0	1	0	0	0	0	0	0	0	0	0	0	0	0	0	0	0
ENSMUSG00000026134	protein_coding	Prim2	overlapping_locus	chr1	33453810	33669795	215986	-	401	256	425	252	296	273	294	677	408	204	449	177	404	151	381	263	376	229	146	269	211	217	292
ENSMUSG00000101682	processed_pseudogene	Gm29228	pseudo_consens	chr1	33482101	33482518	418	+	3	1	2	0	3	2	2	1	1	1	1	1	1	2	0	1	3	0	1	3	3	1	0
ENSMUSG00000102714	TEC	Gm37618	overlapping_locus	chr1	33613758	33616832	3075	-	2	4	0	0	0	5	0	2	2	3	5	2	2	3	0	5	4	0	3	7	2	3	1
ENSMUSG00000102093	processed_pseudogene	Gm17813	pseudo_consens	chr1	33657781	33658108	328	+	2	0	0	0	0	0	1	0	0	1	0	0	0	0	0	0	0	0	0	0	0	0	0
ENSMUSG00000103746	TEC	1700001G17Rik		chr1	33669824	33670712	889	+	12	7	7	9	9	1	4	11	9	2	6	2	5	1	7	6	6	3	1	7	2	6	3
ENSMUSG00000102198	TEC	Gm38173	overlapping_locus	chr1	33671915	33674228	2314	-	1	0	0	0	0	0	0	1	2	0	0	0	0	0	0	0	1	0	0	0	0	0	0
ENSMUSG00000004768	protein_coding	Rab23		chr1	33719887	33742564	22678	+	687	696	637	763	986	658	908	1790	559	459	526	435	980	424	727	580	1100	389	174	557	302	382	329
ENSMUSG00000042215	protein_coding	Bag2		chr1	33745484	33757795	12312	-	144	149	229	191	203	155	251	278	150	135	226	109	233	115	186	140	260	87	60	129	68	77	101
ENSMUSG00000103072	TEC	Gm37905		chr1	33748007	33748347	341	+	4	0	5	3	0	0	0	2	1	0	0	2	0	0	0	1	1	1	0	0	0	0	3
ENSMUSG00000042197	protein_coding	Zfp451		chr1	33761545	33814595	53051	-	1532	1519	1400	1667	2066	1366	1823	2533	1325	1218	1301	1310	2083	1179	1769	1690	1915	1436	879	1283	1266	987	1152
ENSMUSG00000081402	processed_pseudogene	Gm15455		chr1	33836124	33838680	2557	-	0	1	0	0	1	0	1	1	2	0	2	1	2	3	0	0	3	0	0	1	0	2	0
ENSMUSG00000042182	protein_coding	Bend6	overlapping_locus	chr1	33852052	33907816	55765	-	197	329	162	302	374	188	270	521	110	168	119	156	275	177	263	258	342	182	89	207	125	130	150
ENSMUSG00000104416	TEC	Gm37067	overlapping_locus	chr1	33889490	33891117	1628	-	0	2	1	2	0	3	3	2	0	0	1	1	3	1	2	2	0	0	1	5	2	1	1
ENSMUSG00000026131	protein_coding	Dst	overlapping_locus	chr1	33908225	34308661	400437	+	3691	4948	2907	4779	6352	3784	5742	8982	3457	2898	2662	2502	5476	2689	4023	3617	6332	2605	1561	3466	1997	2753	2508
ENSMUSG00000103596	TEC	Gm37354	overlapping_locus	chr1	33922455	33924838	2384	+	4	12	0	6	0	1	5	3	1	5	1	3	6	1	0	4	4	1	1	4	1	4	0
ENSMUSG00000099382	processed_pseudogene	Gm28631	pseudo_consens	chr1	33963352	33963685	334	-	0	0	0	0	0	0	0	0	0	0	0	0	0	0	0	0	0	0	0	1	0	1	0
ENSMUSG00000084506	snRNA	Gm23792		chr1	33981410	33981502	93	-	0	0	0	0	0	0	0	0	0	0	1	0	0	0	0	0	0	0	0	0	0	0	0
ENSMUSG00000103364	TEC	Gm38157	overlapping_locus	chr1	34032100	34033797	1698	+	30	36	21	21	38	37	36	57	39	44	25	26	24	28	23	30	44	23	6	23	16	14	7
ENSMUSG00000105982	miRNA	Mir6896		chr1	34117359	34117431	73	+	0	0	0	0	0	0	0	0	0	0	0	0	0	0	0	0	0	0	0	0	0	0	0
ENSMUSG00000096992	lncRNA	Gm26788		chr1	34165856	34178446	12591	-	2	11	5	3	3	6	14	6	3	14	0	0	9	10	6	16	9	4	6	19	11	8	2
ENSMUSG00000103001	TEC	A930005N03Rik		chr1	34269882	34271128	1247	-	1	1	0	1	0	1	2	2	0	1	0	0	0	1	0	1	0	0	1	0	2	0	1
ENSMUSG00000102839	TEC	Gm37385		chr1	34350775	34351161	387	+	0	0	0	0	0	0	0	0	0	0	0	0	0	0	0	0	0	0	0	0	0	0	0
ENSMUSG00000101206	processed_pseudogene	Gm5266	pseudo_consens	chr1	34367371	34369003	1633	+	1	0	0	0	0	0	0	0	0	0	0	0	2	0	0	0	0	0	0	0	0	0	0
ENSMUSG00000101462	transcribed_processed_pseudogene	Gm3052		chr1	34415050	34417986	2937	-	60	93	46	76	98	68	93	82	61	66	64	52	92	66	90	88	109	58	31	63	53	62	38
ENSMUSG00000102336	lncRNA	Gm37233	ncRNA_host	chr1	34427002	34433264	6263	-	57	99	67	69	95	77	122	93	51	69	52	50	113	46	67	77	92	57	69	112	64	87	56
ENSMUSG00000042111	protein_coding	Ccdc115		chr1	34436670	34439672	3003	-	719	430	515	526	660	424	443	785	624	513	466	330	696	326	677	465	641	533	244	307	551	366	491
ENSMUSG00000101711	lncRNA	Gm28306		chr1	34439511	34444730	5220	-	3	4	0	4	2	2	2	3	1	3	2	1	4	2	2	2	1	3	0	4	2	0	0
ENSMUSG00000026127	protein_coding	Imp4		chr1	34439851	34449356	9506	+	1131	728	835	902	1131	799	901	1474	907	832	811	566	1159	594	1041	711	1032	741	458	514	722	512	977
ENSMUSG00000026126	protein_coding	Ptpn18		chr1	34459762	34475733	15972	+	922	555	580	528	743	549	428	826	813	575	534	324	669	253	884	416	757	362	286	379	450	451	484
ENSMUSG00000100280	lncRNA	Gm28417		chr1	34468834	34473148	4315	-	89	79	130	58	75	75	52	95	108	59	95	30	101	25	89	42	97	73	22	34	46	56	57
ENSMUSG00000101223	lncRNA	4930568A12Rik		chr1	34477167	34485933	8767	-	10	5	13	5	7	5	7	7	11	5	8	3	13	5	8	4	2	11	1	2	15	9	15
ENSMUSG00000026125	protein_coding	Prss39		chr1	34498410	34503063	4654	+	1	1	0	0	1	0	1	0	1	1	0	0	0	0	3	0	3	0	1	0	0	3	6
ENSMUSG00000026124	protein_coding	Cfc1		chr1	34535648	34544313	8666	+	0	0	0	0	0	0	0	0	0	0	0	0	2	0	0	0	0	0	0	0	0	0	0
ENSMUSG00000101803	processed_pseudogene	Gm28419	pseudo_consens	chr1	34538086	34538560	475	-	0	0	0	0	0	0	0	0	0	0	0	0	0	0	0	0	0	1	0	0	0	0	0
ENSMUSG00000037529	protein_coding	Prss40		chr1	34543968	34560943	16976	-	0	0	0	0	0	0	0	0	0	0	0	0	1	0	0	0	0	0	0	0	0	0	0
ENSMUSG00000045815	lncRNA	1700101I19Rik		chr1	34579202	34579711	510	-	0	0	0	0	0	0	0	0	0	0	0	0	0	0	0	0	0	8	0	0	0	0	0
ENSMUSG00000045174	protein_coding	Amer3		chr1	34579657	34590944	11288	+	2	0	0	0	1	0	0	0	0	3	0	0	0	0	1	0	0	3	0	0	2	0	5
ENSMUSG00000037509	protein_coding	Arhgef4	overlapping_locus	chr1	34678188	34813309	135122	+	112	95	90	75	113	65	72	109	117	71	69	51	122	31	122	51	108	50	29	65	90	60	117
ENSMUSG00000102612	processed_pseudogene	Gm37845		chr1	34753123	34753477	355	+	0	0	0	0	0	0	0	0	0	0	0	0	0	0	0	0	0	0	0	0	0	0	0
ENSMUSG00000104002	lncRNA	Gm38336		chr1	34809360	34811908	2549	-	27	14	17	15	29	18	17	30	26	18	14	23	48	15	37	24	16	5	8	14	21	13	22
ENSMUSG00000037503	protein_coding	Fam168b		chr1	34813219	34843065	29847	-	5352	3058	4723	4881	6388	4055	4024	7269	4677	3793	4630	3079	6855	2710	6406	3640	5452	3583	1900	2745	3240	2883	4583
ENSMUSG00000104358	TEC	Gm37127		chr1	34823525	34826560	3036	+	10	17	23	16	24	34	29	34	22	28	29	21	43	12	26	30	32	19	26	31	31	24	20
ENSMUSG00000026123	protein_coding	Plekhb2		chr1	34849976	34879580	29605	+	1786	1367	1538	1821	1810	1385	1459	2104	1727	1781	1749	1087	2126	1103	2001	1306	1651	2522	1281	828	2407	986	3714
ENSMUSG00000103716	processed_pseudogene	Gm19430	pseudo_consens	chr1	34928509	34930645	2137	+	0	0	0	0	0	0	0	0	0	0	0	0	0	0	0	0	0	0	0	0	1	0	0
ENSMUSG00000103548	processed_pseudogene	Gm37670	pseudo_consens	chr1	34969627	34969855	229	-	1	0	1	1	2	0	0	1	0	0	1	0	0	0	1	0	0	1	0	0	1	0	0
ENSMUSG00000103760	processed_pseudogene	Gm8009	pseudo_consens	chr1	34970065	34970500	436	+	0	0	1	0	0	0	0	0	0	1	0	0	0	0	0	0	0	0	0	0	0	0	0
ENSMUSG00000103997	processed_pseudogene	Gm38027	pseudo_consens	chr1	34985656	34985890	235	+	0	0	0	0	0	0	0	0	0	0	0	0	0	1	0	0	0	0	0	0	0	0	0
ENSMUSG00000104417	lncRNA	Gm37068		chr1	35625606	35651297	25692	-	1	0	0	0	0	0	0	0	1	0	0	0	1	0	0	0	0	1	0	1	0	0	0
ENSMUSG00000102531	lncRNA	1110002O04Rik		chr1	35879845	35881119	1275	+	0	0	0	0	0	0	1	1	1	0	0	0	0	0	1	0	0	0	0	0	0	2	0
ENSMUSG00000103708	lncRNA	Gm33222		chr1	36002985	36011044	8060	-	0	0	0	0	1	0	0	1	1	0	0	0	1	0	0	0	0	0	0	0	0	0	0
ENSMUSG00000102434	TEC	Gm38049		chr1	36029647	36031018	1372	-	1	0	0	0	0	0	1	0	0	0	0	0	0	0	0	0	0	2	0	0	0	1	0
ENSMUSG00000045216	protein_coding	Hs6st1		chr1	36068400	36106446	38047	+	1042	504	1020	1034	929	752	646	1349	979	885	1000	503	1107	443	1142	554	955	576	404	300	701	430	1276
ENSMUSG00000102202	lncRNA	Gm33280		chr1	36132042	36138746	6705	+	68	27	99	29	47	25	27	63	88	22	75	30	69	25	63	16	39	31	28	9	23	25	64
ENSMUSG00000037470	protein_coding	Uggt1	ncRNA_host	chr1	36140027	36244720	104694	-	3468	2662	2848	3312	4213	2862	3414	5515	3145	2593	3085	1880	4655	2024	3753	2639	3809	2856	1415	2157	2601	1783	3931
ENSMUSG00000098752	miRNA	Mir6897		chr1	36144252	36144313	62	-	0	0	0	0	0	0	0	0	0	1	0	0	0	0	0	1	0	0	1	0	0	0	0
ENSMUSG00000047180	protein_coding	Neurl3		chr1	36264597	36274679	10083	-	1677	585	1372	1371	2148	797	847	1974	2407	1936	1218	943	2083	849	1679	689	1224	2751	1549	567	3687	1385	4064
ENSMUSG00000037447	protein_coding	Arid5a		chr1	36307733	36324029	16297	+	1101	626	824	789	1228	688	656	2109	962	580	927	507	1166	418	1118	583	1025	357	285	467	470	608	613
ENSMUSG00000102762	lncRNA	4930403P22Rik		chr1	36332708	36333420	713	+	4	0	1	5	9	4	4	7	0	4	3	2	8	0	6	2	5	0	0	4	1	3	3
ENSMUSG00000010453	protein_coding	Kansl3	ncRNA_host	chr1	36335730	36369181	33452	-	2424	1491	1990	2445	2950	1749	1992	3411	2176	1586	1950	1304	2872	1198	2928	1636	2889	1318	682	1159	1303	1346	1623
ENSMUSG00000098680	miRNA	Mir6898		chr1	36348682	36348758	77	-	0	0	0	0	0	0	0	0	1	0	0	0	0	0	0	0	0	0	0	0	0	0	0
ENSMUSG00000037432	protein_coding	Fer1l5		chr1	36372291	36422110	49820	+	152	73	97	106	205	105	117	159	137	93	148	76	152	76	208	76	152	61	32	65	95	88	105
ENSMUSG00000001143	protein_coding	Lman2l		chr1	36419871	36445271	25401	-	849	448	664	750	955	644	683	960	815	599	795	482	1077	445	954	521	864	461	285	388	494	488	640
ENSMUSG00000037408	protein_coding	Cnnm4	ncRNA_host	chr1	36471620	36508764	37145	+	417	361	318	424	448	271	330	716	359	285	243	227	410	215	413	332	457	163	91	233	206	157	245
ENSMUSG00000104316	TEC	Gm37909		chr1	36473952	36476110	2159	+	4	6	8	5	3	6	4	3	5	5	3	3	5	10	7	4	7	1	4	1	4	6	5
ENSMUSG00000001138	protein_coding	Cnnm3		chr1	36511867	36528237	16371	+	684	362	511	625	725	426	427	748	610	533	596	331	776	318	866	380	693	299	206	308	310	330	512
ENSMUSG00000067653	protein_coding	Ankrd23		chr1	36530188	36536883	6696	-	36	43	25	50	51	41	49	73	73	32	25	30	48	23	43	38	88	29	4	22	19	74	20
ENSMUSG00000079610	protein_coding	Ankrd39	overlapping_locus	chr1	36537507	36547445	9939	-	246	197	153	237	300	183	248	326	156	175	172	130	267	128	247	203	285	159	87	162	136	117	141
ENSMUSG00000026121	protein_coding	Sema4c		chr1	36548639	36558349	9711	-	1230	1006	674	1457	1718	906	1116	2124	879	1041	821	864	1463	683	1511	1019	1813	384	227	728	487	532	541
ENSMUSG00000087589	lncRNA	D430040D24Rik		chr1	36557701	36565613	7913	+	73	64	55	136	88	66	66	102	65	52	56	45	80	56	102	50	116	14	21	42	16	37	23
ENSMUSG00000046337	protein_coding	Fam178b		chr1	36562692	36683183	120492	-	4	5	5	6	9	5	2	6	4	0	6	2	5	0	5	5	7	0	1	3	1	2	1
ENSMUSG00000089906	processed_pseudogene	Gm6428	pseudo_consens	chr1	36601802	36602146	345	+	0	0	0	0	0	0	0	0	0	0	0	0	1	0	0	1	0	1	0	0	0	0	0
ENSMUSG00000061518	protein_coding	Cox5b		chr1	36691449	36693681	2233	+	1049	756	655	883	1067	739	874	1395	926	992	612	559	916	481	961	640	1098	516	429	570	699	496	654
ENSMUSG00000037351	protein_coding	Actr1b		chr1	36698114	36714422	16309	-	2912	2587	1704	3123	3568	2235	2597	4553	2175	2123	1904	1509	3155	1558	3275	2255	3461	1449	941	1457	1774	1224	2199
ENSMUSG00000102416	protein_coding	4933424G06Rik		chr1	36710149	36757953	47805	+	5	4	0	2	0	0	0	3	2	4	1	0	2	1	7	2	2	8	1	3	6	0	5
ENSMUSG00000104237	lncRNA	Gm33533		chr1	36739048	36744792	5745	-	0	0	0	0	0	0	0	0	0	0	0	0	0	0	1	0	0	3	0	0	0	0	0
ENSMUSG00000026117	protein_coding	Zap70		chr1	36761798	36782818	21021	+	120	41	70	62	113	52	62	146	99	71	51	44	78	19	52	28	146	78	60	45	71	83	181
ENSMUSG00000097291	transcribed_processed_pseudogene	Gm18828	pseudo_consens	chr1	36764863	36765874	1012	-	1	0	0	1	0	1	0	0	0	0	2	1	1	0	0	0	3	4	0	1	1	0	1
ENSMUSG00000026116	protein_coding	Tmem131	overlapping_locus	chr1	36792191	36943666	151476	-	1867	1119	2004	1828	2219	1335	1519	2724	1763	1179	1807	928	2323	863	2080	1140	1817	1179	612	848	958	974	1830
ENSMUSG00000103016	TEC	Gm37506		chr1	36871903	36872045	143	-	0	2	0	1	0	0	1	1	0	0	0	0	0	0	0	0	1	0	0	2	0	0	0
ENSMUSG00000102930	lncRNA	Gm38115	overlapping_locus	chr1	36913601	36916539	2939	-	3	4	2	1	2	3	8	2	2	4	0	4	2	3	2	2	3	13	9	6	2	5	1
ENSMUSG00000103159	TEC	F830112A20Rik		chr1	36922797	36926348	3552	-	4	3	0	1	0	2	7	4	6	11	6	3	8	7	2	7	7	0	18	12	13	10	1
ENSMUSG00000080054	processed_pseudogene	Rpl12-ps1	pseudo_consens	chr1	36957930	36958427	498	-	0	4	3	1	0	1	4	1	0	4	0	3	3	1	0	1	2	1	0	0	0	0	0
ENSMUSG00000095944	rRNA	n-R5s210		chr1	37005439	37005557	119	+	1	0	0	0	1	0	1	0	0	0	1	0	2	1	0	0	0	0	0	0	0	0	1
ENSMUSG00000050122	protein_coding	Vwa3b		chr1	37026596	37187613	161018	+	6	6	6	2	3	3	8	15	8	2	3	4	8	8	5	2	15	0	0	5	8	6	8
ENSMUSG00000103603	lncRNA	Gm37020		chr1	37132273	37133264	992	-	0	0	0	0	0	0	0	0	0	0	0	0	0	0	0	0	0	0	0	0	0	1	0
ENSMUSG00000026114	protein_coding	Cnga3		chr1	37214434	37263384	48951	+	0	0	0	0	0	0	1	0	3	0	0	0	1	0	0	1	0	0	0	0	0	0	0
ENSMUSG00000026113	protein_coding	Inpp4a		chr1	37299865	37410736	110872	+	1831	1352	1409	1583	2113	1235	1452	1932	1427	985	1265	1087	2190	939	2041	1238	1854	1108	664	1245	1388	1130	1277
ENSMUSG00000086064	lncRNA	4930439A04Rik		chr1	37329667	37334172	4506	-	1	2	6	1	1	5	2	0	3	0	1	0	1	0	0	2	5	0	13	1	4	4	1
ENSMUSG00000102879	TEC	Gm37135		chr1	37330971	37331504	534	-	0	4	0	0	0	1	1	1	0	0	0	0	0	0	0	1	0	0	0	2	0	0	0
ENSMUSG00000026112	protein_coding	Coa5		chr1	37417084	37430103	13020	-	2729	1641	2583	2436	2859	2143	2176	3494	2658	2192	2416	1593	3383	1550	2927	1966	2830	3313	1311	1576	2842	1748	3531
ENSMUSG00000026111	protein_coding	Unc50		chr1	37430139	37439124	8986	+	1650	1525	1065	1558	1982	1114	1640	2242	1233	1201	1100	998	1653	863	1496	1223	1935	1102	550	1054	1072	799	1015
ENSMUSG00000026110	protein_coding	Mgat4a	overlapping_locus	chr1	37439340	37541016	101677	-	1009	544	1027	845	960	836	815	1295	892	657	874	556	1268	610	987	679	1064	1123	560	535	950	727	1259
ENSMUSG00000103948	TEC	4930594C11Rik		chr1	37485851	37488605	2755	-	3	4	1	0	1	3	4	5	7	7	2	2	5	1	3	1	4	7	19	7	7	9	4
ENSMUSG00000087233	processed_pseudogene	Gm43213	overlapping_locus	chr1	37487193	37488982	1790	-	2	0	0	2	0	1	0	0	0	0	1	0	4	1	0	1	0	7	3	0	0	5	0
ENSMUSG00000026090	protein_coding	2010300C02Rik	overlapping_locus	chr1	37611677	37720085	108409	-	144	78	151	132	93	73	51	65	102	75	74	57	149	63	153	104	170	52	29	55	66	62	41
ENSMUSG00000089767	lncRNA	4930556I23Rik		chr1	37614259	37615372	1114	+	3	0	1	2	0	1	1	0	0	0	1	1	0	0	2	1	1	0	0	0	3	0	1
ENSMUSG00000104365	TEC	4930470B04Rik		chr1	37660722	37662647	1926	+	0	1	0	0	0	0	0	0	0	0	0	0	0	0	0	1	0	0	0	0	0	0	0
ENSMUSG00000102650	TEC	Gm19863		chr1	37694447	37696664	2218	-	0	0	0	0	0	0	0	0	0	0	2	0	0	2	0	0	0	0	1	0	3	0	0
ENSMUSG00000060771	protein_coding	Tsga10		chr1	37754776	37866429	111654	-	260	172	331	226	293	226	240	367	252	208	293	133	348	151	263	220	253	405	147	170	311	213	352
ENSMUSG00000097268	lncRNA	Gm26805		chr1	37865299	37871388	6090	+	0	1	2	0	0	0	2	1	0	0	0	0	0	0	0	1	0	0	0	0	0	0	0
ENSMUSG00000037216	protein_coding	Lipt1		chr1	37871738	37876228	4491	+	80	52	44	47	96	44	77	138	61	59	45	34	67	25	51	72	94	84	16	33	55	35	49
ENSMUSG00000026088	protein_coding	Mitd1		chr1	37874801	37890411	15611	-	420	264	421	344	437	281	367	500	391	293	337	183	478	206	358	269	407	431	160	264	251	274	310
ENSMUSG00000026087	protein_coding	Mrpl30		chr1	37890477	37898535	8059	+	866	811	775	829	940	641	929	1335	817	770	678	498	965	522	822	698	948	724	440	612	663	520	668
ENSMUSG00000061584	protein_coding	Lyg2		chr1	37905923	37916493	10571	-	0	0	0	0	0	0	0	0	0	0	0	0	0	0	0	0	0	0	0	0	0	0	0
ENSMUSG00000058407	protein_coding	Txndc9		chr1	37985189	37997893	12705	-	1199	1032	1056	1100	1336	892	1161	1779	1087	878	833	674	1195	741	1077	966	1348	1120	554	907	1006	709	955
ENSMUSG00000026083	protein_coding	Eif5b		chr1	37998010	38055579	57570	+	3057	1725	3191	2623	3728	2128	2123	5043	2644	1626	2202	1074	3060	1181	3143	2115	3013	3308	1035	1307	2016	1299	3037
ENSMUSG00000026082	protein_coding	Rev1	overlapping_locus	chr1	38052786	38129801	77016	-	567	413	556	505	655	420	549	857	509	321	482	262	592	270	546	378	595	443	150	390	352	318	418
ENSMUSG00000103804	lncRNA	Gm37062	overlapping_locus	chr1	38076295	38077305	1011	-	3	6	9	4	6	12	9	13	6	5	4	6	7	5	7	6	7	3	9	11	4	4	2
ENSMUSG00000102716	lncRNA	Gm5099		chr1	38132083	38159892	27810	+	0	0	0	0	0	1	0	0	0	0	0	0	0	0	0	0	0	0	0	1	0	0	0
ENSMUSG00000037138	protein_coding	Aff3		chr1	38177326	38664955	487630	-	534	56	660	93	258	90	77	261	452	56	467	45	432	32	274	46	366	47	57	76	71	107	122
ENSMUSG00000085391	lncRNA	Gm16150		chr1	38235420	38246666	11247	+	1	0	7	0	3	3	1	3	5	1	3	1	3	1	1	0	5	0	0	2	1	0	0
ENSMUSG00000085280	lncRNA	Gm16151		chr1	38307902	38311930	4029	+	1	0	2	0	0	0	0	0	1	0	0	0	0	0	0	0	0	0	0	0	0	0	0
ENSMUSG00000087131	lncRNA	Gm16152		chr1	38384949	38393974	9026	+	1	0	0	0	1	0	0	0	1	0	1	0	2	0	0	1	3	0	0	1	0	0	0
ENSMUSG00000102984	processed_pseudogene	Gm34727	pseudo_consens	chr1	38487519	38488047	529	+	0	0	0	0	0	0	0	0	0	0	0	0	2	0	0	0	0	0	0	1	0	3	0
ENSMUSG00000103531	TEC	2610300A13Rik		chr1	38767184	38767686	503	+	0	0	0	0	0	0	0	0	0	0	0	0	0	0	0	0	0	0	0	0	0	0	0
ENSMUSG00000048814	protein_coding	Lonrf2		chr1	38793645	38836711	43067	-	5	5	8	0	33	10	1	29	14	2	7	8	12	1	15	5	40	19	2	21	5	12	14
ENSMUSG00000026080	protein_coding	Chst10		chr1	38863867	38898161	34295	-	66	22	77	38	68	34	44	92	92	27	112	18	99	7	74	19	96	27	23	42	39	50	62
ENSMUSG00000103647	lncRNA	Gm37707		chr1	38884754	38888072	3319	+	0	0	0	0	1	0	0	0	1	0	0	0	0	0	0	0	0	0	0	0	0	0	0
ENSMUSG00000102447	processed_pseudogene	Gm6621	pseudo_consens	chr1	38907945	38908716	772	+	0	1	1	3	2	0	2	5	0	2	1	0	4	1	5	3	2	1	0	2	1	0	2
ENSMUSG00000026078	protein_coding	Pdcl3		chr1	38985608	38997238	11631	+	1206	912	1108	1081	1525	984	1192	2133	1137	938	878	699	1292	708	1211	1007	1488	995	536	832	889	705	911
ENSMUSG00000103046	TEC	Gm37309		chr1	38992678	38994316	1639	+	64	51	54	73	81	67	75	117	64	46	74	43	89	47	75	66	97	77	53	63	46	59	54
ENSMUSG00000104188	lncRNA	Gm37821		chr1	39048648	39057637	8990	-	0	0	0	0	0	0	0	0	0	0	0	0	0	0	0	0	0	0	0	0	0	0	0
ENSMUSG00000103182	TEC	Gm37091		chr1	39081252	39083338	2087	-	0	0	0	0	0	0	0	0	0	0	0	0	0	0	0	0	0	0	0	0	0	0	2
ENSMUSG00000026077	protein_coding	Npas2	overlapping_locus	chr1	39193731	39363236	169506	+	108	50	101	93	193	174	154	340	162	172	136	121	267	122	191	180	254	86	63	106	138	75	195
ENSMUSG00000092553	processed_pseudogene	Gm20428	pseudo_consens	chr1	39276283	39276565	283	-	0	0	0	0	1	0	0	0	0	0	0	0	0	0	0	0	0	0	0	0	0	0	0
ENSMUSG00000092563	processed_pseudogene	Gm3617	overlapping_locus	chr1	39314899	39315453	555	+	0	1	1	0	3	0	4	2	2	0	1	1	1	1	3	1	1	1	0	1	1	2	0
ENSMUSG00000073702	protein_coding	Rpl31		chr1	39367842	39371911	4070	+	164	179	103	139	185	135	174	267	161	146	117	84	161	75	135	117	213	100	43	115	109	67	129
ENSMUSG00000003134	protein_coding	Tbc1d8		chr1	39371492	39478755	107264	-	1081	243	679	450	885	413	292	936	1370	638	763	371	977	186	949	248	530	715	365	314	958	549	1242
ENSMUSG00000102607	TEC	Gm37265		chr1	39419048	39419932	885	-	1	0	0	0	0	1	0	0	0	3	0	0	2	0	0	0	0	0	0	3	2	0	2
ENSMUSG00000003135	protein_coding	Cnot11		chr1	39534992	39546889	11898	+	695	493	644	596	757	542	524	1024	687	482	690	336	803	369	743	546	792	421	218	412	340	344	441
ENSMUSG00000085894	lncRNA	Gm15832	overlapping_locus	chr1	39547570	39552002	4433	-	289	187	178	257	292	176	201	355	243	269	208	212	277	163	200	166	180	694	343	101	709	204	797
ENSMUSG00000077704	snoRNA	Snord89		chr1	39548745	39548854	110	-	15	14	14	23	24	8	15	37	19	32	20	16	21	11	16	12	20	54	16	9	51	9	49
ENSMUSG00000048234	protein_coding	Rnf149	overlapping_locus	chr1	39551296	39577405	26110	-	2035	1703	1505	2748	2358	1555	1821	2845	1803	2706	1614	1595	2496	1648	2083	1565	1993	6043	2515	1015	5917	1122	8674
ENSMUSG00000064936	snoRNA	Gm23722		chr1	39573746	39573875	130	-	1	3	7	3	3	5	4	3	1	5	6	8	1	8	5	4	0	17	14	4	15	3	15
ENSMUSG00000102471	processed_pseudogene	Gm5100	pseudo_consens	chr1	39597417	39598005	589	-	0	0	1	1	2	1	1	1	1	6	0	1	0	3	0	1	2	1	1	0	1	2	1
ENSMUSG00000050967	protein_coding	Creg2		chr1	39618406	39651474	33069	-	166	151	88	212	136	84	125	129	82	211	87	107	166	131	135	127	107	543	269	46	730	81	1038
ENSMUSG00000097083	lncRNA	D930019O06Rik		chr1	39650176	39657390	7215	+	5	8	2	15	11	4	7	2	5	10	4	9	10	4	4	7	8	27	30	0	27	7	42
ENSMUSG00000057173	protein_coding	Rfx8		chr1	39665301	39720997	55697	-	7	5	5	15	9	14	12	15	25	9	8	1	10	4	14	3	9	15	4	8	2	8	12
ENSMUSG00000091937	protein_coding	Gm3646		chr1	39804148	39805332	1185	-	0	0	0	0	0	0	1	1	0	0	2	0	0	0	0	0	0	0	0	1	0	2	0
ENSMUSG00000101634	lncRNA	1700066B17Rik		chr1	39839175	39847334	8160	-	0	2	4	5	3	0	1	12	5	2	2	0	5	6	1	2	2	1	0	0	2	0	0
ENSMUSG00000026074	protein_coding	Map4k4		chr1	39900913	40026310	125398	+	9370	6975	8261	9945	12322	8569	8460	14783	8405	7222	7903	6007	12008	5282	11647	8044	11824	5570	2999	5731	4701	5025	5559
ENSMUSG00000102985	TEC	4930456G14Rik		chr1	40049039	40050368	1330	-	6	1	1	4	5	1	1	3	2	2	0	2	2	0	1	0	4	2	0	0	0	0	1
ENSMUSG00000026073	protein_coding	Il1r2		chr1	40074079	40125231	51153	+	202	38	187	59	306	133	115	393	352	56	199	30	197	45	191	22	156	345	69	84	501	164	497
ENSMUSG00000097899	lncRNA	Gm16894		chr1	40076228	40085851	9624	-	9	0	2	7	7	4	6	11	11	2	1	2	11	1	4	2	5	4	5	5	10	7	12
ENSMUSG00000102975	TEC	Gm37347		chr1	40088511	40091581	3071	+	4	1	8	1	3	2	1	7	6	1	12	0	6	0	2	0	1	27	8	7	27	13	25
ENSMUSG00000026072	protein_coding	Il1r1		chr1	40225080	40317257	92178	+	1064	592	1222	868	1421	1321	1393	2922	1399	746	1180	612	1587	538	1246	876	1380	591	335	754	351	860	589
ENSMUSG00000103560	TEC	Gm38070		chr1	40238020	40244499	6480	+	1	1	2	4	1	6	9	1	6	5	6	1	3	0	3	1	1	1	0	9	2	0	2
ENSMUSG00000070942	protein_coding	Il1rl2		chr1	40324610	40367562	42953	+	822	982	555	1157	1061	678	1075	1487	640	656	588	611	1124	587	932	737	1146	804	307	594	624	535	550
ENSMUSG00000103230	processed_pseudogene	Gm17970	pseudo_consens	chr1	40353852	40354536	685	+	17	12	3	19	16	9	16	12	9	10	8	8	17	3	10	10	16	15	2	9	4	7	9
ENSMUSG00000026069	protein_coding	Il1rl1		chr1	40429570	40465415	35846	+	181	241	346	465	334	190	458	917	276	188	319	150	600	98	445	146	212	192	91	225	424	135	430
ENSMUSG00000026070	protein_coding	Il18r1		chr1	40465552	40500854	35303	+	274	54	162	116	185	111	81	155	225	90	140	53	201	27	153	29	144	285	77	57	158	136	230
ENSMUSG00000026068	protein_coding	Il18rap		chr1	40515362	40551705	36344	+	844	162	741	208	537	448	271	691	1087	189	544	131	784	96	655	95	354	619	197	302	644	519	714
ENSMUSG00000026065	protein_coding	Slc9a4		chr1	40580081	40630725	50645	+	25	21	8	44	10	6	12	14	13	19	18	30	28	22	12	14	11	112	48	4	137	16	130
ENSMUSG00000102676	TEC	Gm37435		chr1	40582895	40586841	3947	-	0	0	5	3	6	0	6	2	0	2	4	0	2	0	3	2	4	8	0	1	1	1	0
ENSMUSG00000026062	protein_coding	Slc9a2		chr1	40680574	40769273	88700	+	183	138	91	392	457	368	234	103	119	154	160	127	464	213	436	109	500	34	59	59	52	222	96
ENSMUSG00000103679	lncRNA	Gm37623		chr1	40691442	40697636	6195	-	0	0	0	1	1	0	1	0	0	1	2	1	0	0	0	1	0	0	0	0	0	0	0
ENSMUSG00000103270	lncRNA	Gm37915		chr1	40771385	40785343	13959	+	7	3	13	2	2	1	4	7	6	0	6	2	5	3	15	2	5	2	0	1	2	6	4
ENSMUSG00000041945	protein_coding	Mfsd9		chr1	40772038	40790687	18650	-	53	40	56	51	73	40	53	88	33	37	20	28	82	31	49	22	54	32	15	30	39	28	58
ENSMUSG00000079588	protein_coding	Tmem182		chr1	40805601	40856887	51287	+	136	30	212	143	198	132	100	63	214	85	91	45	216	46	225	66	206	23	39	50	32	161	27
ENSMUSG00000094136	processed_pseudogene	Gm5973	pseudo_consens	chr1	40863737	40864232	496	-	0	0	0	0	0	1	0	0	0	0	0	0	1	0	0	0	0	0	0	0	0	0	0
ENSMUSG00000100185	lncRNA	Gm28634		chr1	41526931	41529543	2613	-	0	0	0	0	0	0	0	0	0	0	0	0	0	1	0	0	0	0	0	0	0	0	0
ENSMUSG00000100178	processed_pseudogene	Gm5267	pseudo_consens	chr1	42103289	42104333	1045	+	0	1	0	0	0	0	0	1	0	0	0	0	0	0	0	1	0	0	0	0	0	0	0
ENSMUSG00000101299	lncRNA	Gm28175		chr1	42261855	42304412	42558	+	0	0	3	0	0	0	0	0	0	0	0	0	0	0	0	0	0	0	0	0	0	5	0
ENSMUSG00000060424	lncRNA	Pantr1		chr1	42590782	42694842	104061	-	3	0	0	0	6	3	0	3	1	0	2	0	1	2	1	0	5	0	1	4	1	0	2
ENSMUSG00000104199	TEC	4930420N18Rik		chr1	42651726	42652401	676	+	0	0	0	0	0	0	0	1	0	0	0	0	0	0	0	0	0	0	0	0	0	0	0
ENSMUSG00000093436	lncRNA	Gm20646	overlapping_locus	chr1	42694925	42744791	49867	+	1	0	0	0	0	0	0	0	0	0	0	0	0	0	1	0	0	0	0	0	0	0	0
ENSMUSG00000045515	protein_coding	Pou3f3	overlapping_locus	chr1	42694925	42703176	8252	+	9	0	14	1	29	13	1	23	3	2	17	3	7	1	14	5	12	2	5	14	1	1	0
ENSMUSG00000097063	lncRNA	Pantr2		chr1	42707061	42713454	6394	-	1	0	0	0	2	0	0	1	0	0	0	0	0	0	1	1	1	0	0	1	0	0	0
ENSMUSG00000099784	lncRNA	Dalir		chr1	42750712	42752881	2170	+	0	0	0	0	0	0	0	0	0	0	0	0	0	0	0	0	0	0	0	0	1	0	0
ENSMUSG00000060679	protein_coding	Mrps9		chr1	42851233	42905683	54451	+	840	571	753	685	952	575	597	1077	764	610	658	406	830	371	789	510	907	543	265	426	550	494	604
ENSMUSG00000077448	snoRNA	Gm23126		chr1	42866685	42866818	134	-	1	0	0	0	0	0	1	0	0	0	0	0	0	0	0	0	0	0	0	0	0	0	0
ENSMUSG00000041907	protein_coding	Gpr45		chr1	42952872	43035456	82585	+	54	25	39	69	30	31	23	25	45	23	45	34	52	31	60	39	46	17	7	15	8	22	8
ENSMUSG00000070939	protein_coding	Tgfbrap1		chr1	43047200	43098637	51438	-	1258	794	1005	1255	1611	926	1094	1753	1202	979	1095	691	1632	587	1428	862	1406	763	437	597	882	770	1253
ENSMUSG00000100269	lncRNA	Gm28782		chr1	43056267	43057134	868	+	0	0	1	0	0	1	1	1	0	0	0	1	0	1	0	0	0	0	0	1	0	2	0
ENSMUSG00000041878	lncRNA	8430432A02Rik		chr1	43092588	43093835	1248	+	10	14	5	12	12	3	1	14	12	9	8	7	16	9	12	4	12	14	1	5	10	3	5
ENSMUSG00000010290	protein_coding	AI597479		chr1	43098710	43115947	17238	+	640	535	624	665	840	566	752	992	590	516	595	430	850	398	787	450	816	645	358	485	561	404	669
ENSMUSG00000008136	protein_coding	Fhl2		chr1	43123074	43196984	73911	-	1141	604	1264	1367	1940	1218	1777	1769	1240	1011	1212	777	2023	738	1464	853	1632	420	198	596	279	664	332
ENSMUSG00000099576	lncRNA	Gm29040		chr1	43250156	43302925	52770	-	0	0	2	0	0	0	0	0	0	0	0	0	0	0	0	0	2	0	0	0	0	0	0
ENSMUSG00000099694	processed_pseudogene	Gm29610	pseudo_consens	chr1	43270683	43271135	453	+	1	1	1	3	3	1	0	3	1	1	3	0	3	1	2	1	0	0	0	0	5	1	2
ENSMUSG00000066877	protein_coding	Nck2	overlapping_locus	chr1	43444579	43570515	125937	+	340	300	267	331	367	254	282	528	317	236	287	190	336	173	325	254	402	172	114	173	178	173	298
ENSMUSG00000103422	TEC	Gm37536	overlapping_locus	chr1	43488447	43490937	2491	+	0	0	0	2	0	2	3	0	1	5	1	4	1	1	0	2	0	2	3	5	3	2	2
ENSMUSG00000103945	TEC	Gm38228	overlapping_locus	chr1	43560273	43561565	1293	+	13	6	4	12	7	12	12	11	10	6	3	4	15	5	10	2	7	7	7	5	6	11	14
ENSMUSG00000026051	protein_coding	Ecrg4		chr1	43730602	43742578	11977	+	590	160	469	265	767	401	497	838	1014	169	342	91	495	83	384	182	921	141	61	307	110	353	177
ENSMUSG00000100764	lncRNA	Gm29155		chr1	43741961	43743895	1935	-	12	5	2	2	7	3	6	8	7	1	12	2	3	1	1	6	8	4	0	3	1	2	2
ENSMUSG00000100635	lncRNA	Gm29157		chr1	43742915	43743526	612	+	9	1	4	6	9	5	10	13	13	1	5	1	9	5	9	3	4	1	3	3	10	7	3
ENSMUSG00000100480	lncRNA	Gm29156		chr1	43745784	43746282	499	-	10	4	7	3	10	7	6	14	7	5	8	5	5	3	6	3	9	16	1	4	8	3	6
ENSMUSG00000057363	protein_coding	Uxs1		chr1	43746966	43827800	80835	-	828	628	774	795	958	680	797	1474	762	673	710	507	986	547	879	716	1076	693	321	700	531	550	549
ENSMUSG00000090243	processed_pseudogene	Gm16103	pseudo_consens	chr1	43785910	43787188	1279	+	0	4	0	1	2	1	2	0	4	2	1	1	0	0	0	0	4	0	0	1	4	0	1
ENSMUSG00000100701	processed_pseudogene	Gm19587	pseudo_consens	chr1	43888051	43888595	545	+	3	4	1	1	4	3	1	6	2	2	2	2	3	1	0	1	3	3	2	1	0	1	2
ENSMUSG00000101395	processed_pseudogene	Gm8241	pseudo_consens	chr1	43898294	43899109	816	+	0	0	0	0	0	0	0	0	0	0	0	0	0	0	0	0	0	0	0	0	1	0	0
ENSMUSG00000041763	protein_coding	Tpp2		chr1	43933647	44003000	69354	+	1866	1599	2104	1952	2187	1696	1948	3103	1809	1362	1804	1092	2474	1224	2055	1804	2172	2224	965	1616	1651	1332	2087
ENSMUSG00000047343	protein_coding	Mettl21c	overlapping_locus	chr1	44009408	44020034	10627	-	3	6	8	6	5	3	4	7	1	2	4	1	6	5	1	4	6	0	6	8	4	6	2
ENSMUSG00000090106	processed_pseudogene	Gm15838	overlapping_locus	chr1	44018470	44018649	180	-	0	1	0	0	0	0	0	0	0	0	0	0	0	0	0	0	0	0	0	0	1	0	0
ENSMUSG00000091844	protein_coding	Gm8251		chr1	44055872	44079746	23875	-	8	7	17	2	6	12	4	12	12	3	17	4	7	0	4	5	6	1	1	6	0	6	5
ENSMUSG00000026049	protein_coding	Tex30	overlapping_locus	chr1	44086613	44102441	15829	-	204	118	240	143	135	125	128	305	221	105	217	100	198	100	164	136	155	192	76	98	91	154	123
ENSMUSG00000026047	protein_coding	Poglut2	overlapping_locus	chr1	44106546	44118808	12263	-	696	775	613	773	938	596	887	1295	580	565	524	531	853	467	825	689	1059	555	257	651	461	383	410
ENSMUSG00000041684	protein_coding	Bivm		chr1	44118957	44144770	25814	+	423	420	478	523	538	437	553	750	438	379	406	333	691	321	546	511	714	502	272	486	367	336	454
ENSMUSG00000026048	protein_coding	Ercc5		chr1	44147744	44181260	33517	+	745	831	662	803	1076	676	805	1398	716	558	620	504	903	428	841	891	1105	607	280	556	463	458	529
ENSMUSG00000046828	protein_coding	Mettl21e		chr1	44204070	44218961	14892	-	0	0	0	0	0	0	0	1	0	0	0	0	0	0	0	0	1	0	0	3	0	0	0
ENSMUSG00000089703	processed_pseudogene	Gm15833	pseudo_consens	chr1	44212162	44213118	957	+	1	0	1	0	0	0	0	0	0	0	0	0	0	0	0	0	0	0	0	0	0	0	0
ENSMUSG00000100966	processed_pseudogene	Gm5700	pseudo_consens	chr1	44330048	44331036	989	-	0	0	0	0	0	0	0	0	0	0	1	0	0	0	0	0	0	0	0	0	0	0	0
ENSMUSG00000100769	lncRNA	Gm28893		chr1	44392809	44394447	1639	+	0	0	0	0	0	0	0	0	0	0	0	0	0	0	0	0	0	0	0	0	0	0	0
ENSMUSG00000101567	processed_pseudogene	Txn-ps1	pseudo_consens	chr1	44463923	44464231	309	-	5	1	4	6	7	2	1	4	6	5	3	6	1	2	2	3	3	4	2	3	6	1	4
ENSMUSG00000056870	protein_coding	Gulp1	overlapping_locus	chr1	44551511	44796838	245328	+	291	392	354	550	950	475	739	1714	483	275	281	251	660	288	408	409	1144	699	251	870	203	534	258
ENSMUSG00000102319	TEC	Gm37626	overlapping_locus	chr1	44560885	44565447	4563	+	3	6	1	7	13	24	32	17	14	17	8	14	5	15	4	9	25	4	30	43	13	10	2
ENSMUSG00000089877	processed_pseudogene	Gm16102	overlapping_locus	chr1	44644279	44644698	420	+	3	2	2	4	4	9	3	4	7	2	1	4	4	1	4	0	9	0	1	3	1	3	0
ENSMUSG00000101701	lncRNA	4930521E06Rik		chr1	44739676	44744949	5274	-	0	1	0	1	1	2	1	5	2	1	0	2	0	0	1	2	4	0	1	5	2	0	0
ENSMUSG00000103071	TEC	Gm38110	overlapping_locus	chr1	44756942	44758492	1551	+	0	0	0	0	0	0	1	0	0	0	0	0	0	0	1	0	0	0	0	0	0	0	0
ENSMUSG00000100434	processed_pseudogene	Gm3489	pseudo_consens	chr1	44839171	44839698	528	+	0	0	0	1	0	0	0	1	0	0	0	0	0	0	0	0	0	0	0	0	0	0	0
ENSMUSG00000100013	processed_pseudogene	Gm19480	pseudo_consens	chr1	44873486	44874152	667	-	0	0	0	0	0	0	0	1	0	0	0	0	0	0	0	0	0	0	0	0	0	0	1
ENSMUSG00000101937	processed_pseudogene	Gm5268	pseudo_consens	chr1	45178067	45179006	940	+	0	0	0	0	0	0	1	0	0	0	0	0	0	0	0	0	0	0	0	0	0	0	0
ENSMUSG00000026043	protein_coding	Col3a1	ncRNA_host	chr1	45311538	45349706	38169	+	27047	93833	7341	65023	202417	91868	144992	591744	55179	39249	11093	34894	56831	40160	35814	65696	228187	63040	21243	121504	31174	46038	54026
ENSMUSG00000026042	protein_coding	Col5a2	overlapping_locus	chr1	45374321	45503282	128962	-	61409	84630	30470	100812	119851	63262	92137	127969	26110	36558	28177	43467	92044	51633	97265	72556	94450	30697	19477	58359	35964	31863	25106
ENSMUSG00000104476	TEC	Gm38211	overlapping_locus	chr1	45485836	45493052	7217	-	47	192	34	107	49	112	340	55	37	97	30	146	102	176	26	183	84	67	238	290	122	90	25
ENSMUSG00000100218	processed_pseudogene	Gm8296	pseudo_consens	chr1	45513532	45514055	524	-	0	0	0	0	0	0	0	0	0	0	0	0	0	0	0	0	0	0	0	0	0	0	0
ENSMUSG00000100361	processed_pseudogene	Gm7063	pseudo_consens	chr1	45519774	45520754	981	-	0	1	0	3	1	1	1	3	0	0	0	0	0	0	1	0	3	0	0	1	0	0	0
ENSMUSG00000100894	processed_pseudogene	Gm8304	pseudo_consens	chr1	45602026	45602753	728	+	0	1	0	0	0	0	1	0	1	0	0	0	0	0	0	0	1	0	0	0	0	0	0
ENSMUSG00000095121	snRNA	Gm23216		chr1	45685456	45685562	107	-	0	0	0	0	0	0	0	0	0	0	0	0	0	0	0	0	0	0	0	0	0	0	0
ENSMUSG00000065255	snoRNA	Gm23974		chr1	45746895	45747025	131	+	0	0	0	0	0	0	1	0	0	0	0	0	0	0	0	0	0	4	0	0	0	0	0
ENSMUSG00000100843	processed_pseudogene	Gm8307	pseudo_consens	chr1	45768337	45769486	1150	+	4	26	1	11	10	10	16	57	1	8	0	4	7	4	0	5	23	7	2	11	5	1	3
ENSMUSG00000025995	protein_coding	Wdr75		chr1	45795166	45823619	28454	+	924	843	974	868	1225	945	1010	2024	968	711	763	608	1180	628	1069	1017	1192	828	415	832	735	554	755
ENSMUSG00000099850	processed_pseudogene	Gm28906		chr1	45833800	45836788	2989	-	1	0	0	0	0	0	0	0	0	0	0	0	0	0	1	0	0	0	0	0	0	0	0
ENSMUSG00000084817	processed_pseudogene	Gm5526	pseudo_consens	chr1	45857332	45857754	423	-	8	3	1	5	6	5	2	14	6	2	1	3	3	2	6	3	5	2	2	2	6	1	3
ENSMUSG00000098549	protein_coding	Gm5269		chr1	45889525	45890273	749	-	4	0	1	2	1	0	1	1	4	0	3	1	2	1	7	3	2	0	0	1	1	3	0
ENSMUSG00000099381	processed_pseudogene	Gm18303	pseudo_consens	chr1	45905623	45906798	1176	+	3	3	0	3	1	0	3	3	1	1	5	0	3	0	3	1	0	0	0	1	1	1	1
ENSMUSG00000025993	protein_coding	Slc40a1		chr1	45908068	45926523	18456	-	3724	1828	4376	3157	4859	1973	2304	5569	4672	1224	4350	1231	6126	2186	3910	2408	2931	2220	784	2297	1389	1947	2272
ENSMUSG00000099946	processed_pseudogene	Gm9496	pseudo_consens	chr1	45971182	45976975	5794	+	0	0	0	0	0	0	0	0	0	0	0	0	0	0	0	0	0	0	0	0	0	0	0
ENSMUSG00000070896	processed_pseudogene	Rpl23a-ps1	pseudo_consens	chr1	45981548	45982012	465	+	0	0	0	2	0	0	0	1	1	0	0	0	0	0	1	0	1	2	0	0	0	0	0
ENSMUSG00000044457	transcribed_processed_pseudogene	Stk-ps2		chr1	46020072	46030469	10398	-	0	0	0	0	0	0	1	0	0	1	0	0	0	0	0	0	0	0	0	0	0	0	0
ENSMUSG00000099432	unprocessed_pseudogene	Gm18849		chr1	46056310	46058986	2677	+	0	0	0	0	0	0	0	0	0	0	0	0	0	0	0	1	0	0	0	0	0	0	0
ENSMUSG00000041144	protein_coding	Dnah7b		chr1	46066315	46373550	307236	+	19	10	6	20	37	24	34	24	11	9	18	18	33	26	15	14	52	23	10	20	5	16	4
ENSMUSG00000096047	rRNA	n-R5s211		chr1	46374197	46374315	119	+	0	0	0	0	0	0	0	0	0	0	0	0	0	0	0	0	1	0	1	0	0	0	0
ENSMUSG00000101262	processed_pseudogene	Gm8326	pseudo_consens	chr1	46414502	46416932	2431	+	2	2	1	6	3	4	3	5	2	1	1	3	6	2	2	3	1	6	1	1	1	1	0
ENSMUSG00000101337	protein_coding	Dnah7c		chr1	46425592	46807476	381885	+	4	4	5	4	5	5	3	5	6	3	3	0	5	1	4	8	2	2	0	4	0	1	3
ENSMUSG00000025986	protein_coding	Slc39a10	overlapping_locus	chr1	46807544	46892852	85309	-	1019	948	874	1430	1254	981	1235	1519	834	923	871	875	1492	918	1245	1146	1261	1292	710	987	1216	688	1549
ENSMUSG00000100213	lncRNA	Gm28151	overlapping_locus	chr1	46849529	46850479	951	-	93	65	92	68	81	42	57	120	84	51	83	40	88	36	69	76	98	31	46	50	46	53	54
ENSMUSG00000103129	TEC	Gm37393	overlapping_locus	chr1	46877203	46881072	3870	-	0	0	0	0	0	0	0	0	0	0	0	0	0	0	0	0	1	0	0	0	0	0	0
ENSMUSG00000100160	processed_pseudogene	Gm28527	pseudo_consens	chr1	46896583	46896879	297	-	2	2	1	0	0	0	0	0	0	0	0	0	0	0	0	0	0	2	0	0	3	0	1
ENSMUSG00000101921	processed_pseudogene	Gm28825		chr1	47067788	47068025	238	+	0	0	0	0	0	0	0	0	0	0	0	0	0	0	0	0	0	0	0	0	0	0	0
ENSMUSG00000101447	lncRNA	Gm28826		chr1	47153461	47189071	35611	+	0	0	0	0	0	0	0	1	0	0	0	0	0	0	0	0	0	1	0	0	0	0	0
ENSMUSG00000081185	processed_pseudogene	Gm4852		chr1	47365644	47366372	729	-	1	0	0	0	0	0	0	0	1	1	0	0	0	0	0	1	0	1	0	0	0	0	1
ENSMUSG00000100033	processed_pseudogene	Gm8337	pseudo_consens	chr1	47657693	47659630	1938	+	1	2	3	4	5	2	5	8	5	1	1	0	2	1	3	6	1	6	3	2	0	1	0
ENSMUSG00000096973	processed_pseudogene	Gm5974	pseudo_consens	chr1	48313866	48314851	986	-	2	2	1	2	4	3	6	5	4	2	1	0	2	2	1	0	4	1	0	0	0	0	2
ENSMUSG00000097883	processed_pseudogene	Gm8357	pseudo_consens	chr1	48881713	48882723	1011	+	3	0	1	0	2	1	1	3	1	1	1	0	0	0	1	0	3	0	0	0	0	1	1
ENSMUSG00000099698	processed_pseudogene	Gm28740	pseudo_consens	chr1	49173160	49173374	215	-	0	0	0	0	0	0	0	0	0	0	0	0	0	0	0	0	0	0	0	0	0	0	0
ENSMUSG00000051616	lncRNA	C230029F24Rik		chr1	49244616	49340443	95828	+	0	0	0	0	1	0	0	0	0	0	0	0	0	0	0	0	0	0	0	0	0	0	0
ENSMUSG00000099627	processed_pseudogene	Gm6757	pseudo_consens	chr1	49399024	49400729	1706	-	0	0	0	1	0	0	0	0	0	0	0	0	0	0	0	0	0	0	0	0	0	0	0
ENSMUSG00000099864	processed_pseudogene	Gm8391	pseudo_consens	chr1	50177566	50178291	726	-	0	0	0	0	0	0	0	0	0	0	0	0	0	0	0	0	0	0	0	1	0	0	0
ENSMUSG00000100816	lncRNA	Gm28321		chr1	50815375	50817701	2327	+	0	1	0	0	2	0	0	2	1	2	0	0	0	0	2	2	4	0	0	1	0	3	1
ENSMUSG00000026109	protein_coding	Tmeff2	overlapping_locus	chr1	50900647	51187270	286624	+	3	14	1	5	17	2	13	24	5	11	0	4	4	3	3	11	12	8	1	13	6	1	6
ENSMUSG00000100671	lncRNA	Gm28322	overlapping_locus	chr1	50904444	50905918	1475	+	0	0	0	0	0	0	1	0	0	0	0	1	0	0	0	0	0	0	0	0	0	0	0
ENSMUSG00000092906	miRNA	Gm25736		chr1	51015313	51015413	101	+	0	0	0	0	0	0	0	0	0	0	0	0	0	0	0	0	0	0	0	1	0	0	1
ENSMUSG00000101242	lncRNA	Gm28319		chr1	51138281	51141222	2942	-	0	0	0	0	0	0	0	0	0	0	0	0	0	0	0	0	0	0	0	0	0	0	0
ENSMUSG00000099924	lncRNA	Gm28320	overlapping_locus	chr1	51148309	51150581	2273	+	0	0	0	0	0	0	0	0	0	0	0	0	0	0	0	0	0	0	0	0	0	0	0
ENSMUSG00000099625	lncRNA	Gm29325		chr1	51195221	51197748	2528	+	0	0	0	0	0	1	0	0	0	0	0	0	0	1	0	1	0	0	0	0	0	0	0
ENSMUSG00000101799	lncRNA	9330175M20Rik	overlapping_locus	chr1	51218386	51333779	115394	-	0	2	0	0	0	0	1	0	0	0	0	0	0	0	0	1	0	0	0	0	0	0	0
ENSMUSG00000045954	protein_coding	Cavin2		chr1	51289126	51302960	13835	+	944	159	767	242	850	273	376	901	898	161	671	178	830	93	626	138	535	219	102	345	103	480	195
ENSMUSG00000099741	processed_pseudogene	Gm5253	overlapping_locus	chr1	51317528	51318552	1025	-	1	0	0	0	0	1	0	0	0	0	0	0	0	0	1	1	1	0	0	0	0	1	0
ENSMUSG00000101702	lncRNA	1700072G22Rik		chr1	51457932	51458931	1000	-	0	0	0	0	0	0	0	0	0	0	0	0	0	2	0	0	0	0	0	0	0	0	1
ENSMUSG00000026107	protein_coding	Nabp1		chr1	51465862	51478425	12564	-	840	579	947	708	1199	694	755	958	1025	685	799	464	1173	464	871	518	741	1906	850	462	1389	888	1638
ENSMUSG00000099413	lncRNA	Gm17767	overlapping_locus	chr1	51507086	51596718	89633	-	7	0	10	2	5	6	1	0	4	2	4	0	7	1	3	1	1	10	7	2	5	11	13
ENSMUSG00000103424	TEC	Gm37535	overlapping_locus	chr1	51527005	51529369	2365	-	0	1	0	1	0	1	0	0	0	0	0	0	0	0	0	0	0	2	0	0	0	0	0
ENSMUSG00000101741	lncRNA	Gm28055		chr1	51696324	51746943	50620	-	1	3	6	2	3	2	7	6	4	1	0	0	7	2	3	1	3	1	7	5	2	2	0
ENSMUSG00000018417	protein_coding	Myo1b	overlapping_locus	chr1	51749765	51916071	166307	-	3906	4328	3947	4623	6427	4644	5725	7577	3841	3698	4223	3465	6490	3429	6768	5670	6812	3632	2073	5039	2835	3187	2094
ENSMUSG00000101724	lncRNA	Gm29453	overlapping_locus	chr1	51847840	51849118	1279	-	2	9	0	9	1	7	10	0	3	2	1	2	4	8	0	5	0	0	2	3	1	7	0
ENSMUSG00000100313	lncRNA	Gm28323	overlapping_locus	chr1	51877110	51879608	2499	-	8	12	1	6	4	4	13	0	4	4	2	5	6	6	2	7	9	2	3	10	5	11	0
ENSMUSG00000100696	processed_pseudogene	Gm8419	pseudo_consens	chr1	51938254	51938665	412	-	0	1	0	1	1	1	0	1	1	0	1	0	0	0	1	0	1	0	1	0	0	0	0
ENSMUSG00000099135	snoRNA	Gm27607		chr1	51938974	51939095	122	-	0	0	0	0	0	0	0	0	0	0	0	0	1	0	0	0	0	0	0	0	0	0	0
ENSMUSG00000072324	processed_pseudogene	Gm8420	pseudo_consens	chr1	51940664	51941261	598	-	1	1	5	1	0	0	1	0	1	1	0	0	1	1	2	0	1	0	0	1	0	0	0
ENSMUSG00000062939	protein_coding	Stat4	overlapping_locus	chr1	51987148	52107189	120042	+	143	28	104	35	132	47	29	161	174	37	98	28	109	24	91	30	56	93	41	34	98	86	125
ENSMUSG00000101628	lncRNA	Gm28177	overlapping_locus	chr1	52077261	52156087	78827	+	4	1	0	2	1	0	2	0	1	0	1	0	1	0	0	1	1	1	3	1	4	1	1
ENSMUSG00000078291	processed_pseudogene	Gm3940	pseudo_consens	chr1	52090635	52091066	432	-	1	3	3	1	1	0	2	3	2	0	2	0	1	1	1	2	3	2	3	1	1	3	1
ENSMUSG00000109599	lncRNA	Gm31812		chr1	52108121	52113751	5631	-	5	3	6	5	6	5	5	7	10	5	8	6	8	4	9	2	13	10	5	5	11	4	8
ENSMUSG00000026104	protein_coding	Stat1	overlapping_locus	chr1	52119440	52161865	42426	+	1700	614	1166	913	1454	910	876	1607	1301	801	1052	772	1560	512	1176	623	1485	2838	812	866	1826	1503	2686
ENSMUSG00000099569	unprocessed_pseudogene	Gm18301	pseudo_consens	chr1	52134443	52135330	888	-	0	3	0	2	1	3	1	1	0	4	0	4	1	5	1	2	1	2	4	6	8	4	3
ENSMUSG00000026103	protein_coding	Gls		chr1	52163448	52233232	69785	-	3053	2444	3452	2874	3819	2652	3252	5365	3249	2580	2679	2039	3929	2028	3142	2983	3931	3954	1955	2683	3258	2407	3483
ENSMUSG00000065192	snRNA	Gm23460		chr1	52444436	52444544	109	-	1	0	0	0	0	0	0	1	0	0	0	0	0	0	0	0	0	0	0	0	0	0	0
ENSMUSG00000002881	protein_coding	Nab1		chr1	52457294	52500679	43386	-	1463	1394	1260	1601	1884	1194	1536	2468	1276	985	1026	1042	1888	994	1647	1479	1817	1501	701	1242	1299	902	1612
ENSMUSG00000097833	processed_pseudogene	Gm5976	pseudo_consens	chr1	52503234	52504229	996	-	7	3	12	9	8	4	4	11	4	12	3	12	11	2	8	6	8	9	4	5	7	5	13
ENSMUSG00000101501	processed_pseudogene	Rps27a-ps1	pseudo_consens	chr1	52522239	52522701	463	+	5	3	4	12	8	3	9	6	8	9	2	4	13	2	8	5	5	9	7	5	5	8	6
ENSMUSG00000100120	lncRNA	Gm553		chr1	52522902	52582679	59778	+	4	4	2	7	9	8	5	4	2	5	4	6	7	5	6	5	9	8	5	5	2	5	6
ENSMUSG00000099878	lncRNA	Gm28178		chr1	52570014	52580291	10278	-	0	1	3	1	0	1	0	0	1	0	2	0	0	0	0	0	2	0	0	1	1	3	0
ENSMUSG00000100007	processed_pseudogene	Gm5527	pseudo_consens	chr1	52584518	52585159	642	+	0	0	0	1	0	0	0	0	0	0	1	0	1	3	0	0	1	0	0	0	0	0	1
ENSMUSG00000043015	protein_coding	Nemp2		chr1	52630703	52651919	21217	+	448	207	426	288	512	250	248	556	477	228	408	166	474	159	403	238	437	301	122	304	301	346	372
ENSMUSG00000103630	TEC	Gm37242		chr1	52653808	52655892	2085	-	0	1	0	0	2	0	2	0	0	1	0	0	0	0	3	0	1	3	0	0	0	5	0
ENSMUSG00000041439	protein_coding	Mfsd6	overlapping_locus	chr1	52656286	52727462	71177	-	548	349	451	301	494	336	262	618	611	169	365	183	544	153	441	245	393	299	118	254	252	256	420
ENSMUSG00000100302	lncRNA	Gm29670	overlapping_locus	chr1	52702272	52704762	2491	-	1	1	0	1	0	1	1	1	2	0	1	0	1	1	0	0	0	5	0	0	5	2	1
ENSMUSG00000100230	processed_pseudogene	Gm28650	pseudo_consens	chr1	52756719	52757129	411	+	0	0	0	0	0	0	0	0	0	0	0	0	1	0	0	0	0	0	0	0	0	0	0
ENSMUSG00000026102	protein_coding	Inpp1		chr1	52785427	52817688	32262	-	767	627	556	591	891	483	611	950	608	367	466	356	762	298	756	519	778	449	223	589	445	464	442
ENSMUSG00000041426	protein_coding	Hibch		chr1	52844929	52920986	76058	+	415	345	393	341	542	275	386	527	443	226	341	182	507	167	470	305	437	289	170	344	293	299	263
ENSMUSG00000089802	processed_pseudogene	Gm16107	pseudo_consens	chr1	52873137	52873998	862	-	0	0	0	1	0	1	0	0	0	0	3	1	0	0	0	0	1	0	0	1	0	0	0
ENSMUSG00000043629	protein_coding	1700019D03Rik		chr1	52922324	53020179	97856	-	12	23	10	17	38	12	26	9	7	6	3	11	9	6	12	21	15	6	4	39	23	8	11
ENSMUSG00000026100	protein_coding	Mstn		chr1	53061640	53068079	6440	+	1	0	0	4	0	0	0	0	33	0	0	2	1	0	1	0	0	0	0	0	0	18	3
ENSMUSG00000089334	snoRNA	Gm24349		chr1	53100050	53100150	101	+	0	0	0	0	0	0	0	0	0	0	0	0	0	0	0	0	0	0	0	0	0	0	0
ENSMUSG00000060715	protein_coding	1700019A02Rik		chr1	53158577	53187636	29060	-	4	2	1	1	0	0	0	0	1	0	0	0	2	0	0	0	3	0	0	1	0	0	0
ENSMUSG00000026098	protein_coding	Pms1		chr1	53189187	53297018	107832	-	149	100	150	141	143	99	109	194	133	91	120	60	193	48	147	120	151	108	41	107	115	76	106
ENSMUSG00000100763	lncRNA	Gm28777		chr1	53196113	53197695	1583	+	1	1	0	0	1	0	0	1	1	2	3	0	0	0	0	2	1	3	0	1	6	0	0
ENSMUSG00000026097	protein_coding	Ormdl1	overlapping_locus	chr1	53297095	53310309	13215	+	334	189	329	266	255	223	233	346	329	243	332	195	351	191	323	227	303	360	148	248	287	199	283
ENSMUSG00000026096	protein_coding	Osgepl1	overlapping_locus	chr1	53313624	53326343	12720	+	279	200	305	233	271	205	243	356	247	169	212	137	312	145	279	192	288	199	100	216	146	164	163
ENSMUSG00000099913	protein_coding	Gm28551	overlapping_locus	chr1	53325507	53352667	27161	-	11	9	10	6	15	12	9	15	15	8	12	2	12	3	7	7	12	24	13	17	15	7	5
ENSMUSG00000101838	transcribed_unprocessed_pseudogene	Gm18800	overlapping_locus	chr1	53326206	53342186	15981	-	1	0	0	1	0	1	0	1	3	1	0	0	0	0	2	0	1	0	1	1	0	0	1
ENSMUSG00000026095	protein_coding	Asnsd1	overlapping_locus	chr1	53344617	53352752	8136	-	218	147	165	164	219	147	171	271	216	167	171	109	220	128	186	175	205	235	113	141	174	142	158
ENSMUSG00000100069	unprocessed_pseudogene	Gm6801		chr1	53390415	53392585	2171	+	0	0	0	0	0	0	0	0	0	0	0	0	0	0	0	0	0	0	0	0	0	0	0
ENSMUSG00000096141	protein_coding	Dnah7a	ncRNA_host	chr1	53397006	53706784	309779	-	9	2	3	3	7	6	8	9	5	11	3	3	10	3	12	7	14	3	1	4	5	9	4
ENSMUSG00000026094	protein_coding	Stk17b		chr1	53755506	53785224	29719	-	4755	3129	6597	4532	5397	4394	4386	7071	5406	3198	4953	2846	7014	2698	6141	3969	4736	3941	1983	3377	3179	3408	3303
ENSMUSG00000102405	TEC	Gm37863		chr1	53791201	53792657	1457	+	0	0	0	0	0	0	0	0	0	0	0	0	0	0	0	0	0	0	0	2	0	0	0
ENSMUSG00000042807	protein_coding	Hecw2	overlapping_locus	chr1	53806876	54195168	388293	-	474	445	348	516	627	358	450	664	302	266	255	334	590	357	432	506	624	239	101	468	172	281	90
ENSMUSG00000098443	miRNA	Mir7681		chr1	53849424	53849495	72	+	0	0	0	0	0	0	0	0	0	0	0	0	0	0	0	0	1	0	0	0	0	0	0
ENSMUSG00000087949	snRNA	Gm24251		chr1	53886828	53886941	114	-	0	0	0	0	0	0	0	0	0	0	0	0	0	0	0	1	0	0	0	0	0	0	0
ENSMUSG00000102868	TEC	Gm37633	overlapping_locus	chr1	54152397	54155096	2700	-	0	3	1	0	0	0	3	0	2	2	0	2	4	1	0	4	3	1	4	4	1	3	1
ENSMUSG00000025983	protein_coding	Ccdc150		chr1	54250683	54368727	118045	+	43	6	20	3	10	4	5	11	21	3	5	0	8	3	17	4	16	11	8	2	2	20	5
ENSMUSG00000041303	protein_coding	Gtf3c3		chr1	54396004	54438971	42968	-	588	491	486	586	593	467	595	822	522	448	532	324	767	330	627	494	654	585	317	517	444	417	556
ENSMUSG00000109809	protein_coding	Gm34066		chr1	54443404	54456763	13360	-	0	0	2	0	0	0	0	0	1	0	0	2	0	0	0	0	0	0	0	0	0	0	0
ENSMUSG00000073678	protein_coding	Pgap1	overlapping_locus	chr1	54472994	54557684	84691	-	694	525	534	692	784	412	698	828	559	537	584	458	825	404	627	459	691	1821	736	588	1317	421	1990
ENSMUSG00000104136	TEC	Gm36955	overlapping_locus	chr1	54518610	54520270	1661	-	0	1	2	0	0	1	3	1	0	1	1	2	2	5	0	1	0	10	13	3	1	0	1
ENSMUSG00000101130	processed_pseudogene	Gm19637	pseudo_consens	chr1	54566703	54567281	579	+	0	0	0	0	0	0	0	0	0	0	0	0	0	0	0	0	0	0	0	0	0	0	0
ENSMUSG00000052331	protein_coding	Ankrd44	overlapping_locus	chr1	54645340	54926387	281048	-	1842	835	1685	1282	2146	1123	1126	2084	1987	967	1466	779	2175	585	1773	741	1412	1680	864	789	1580	1158	2178
ENSMUSG00000101674	lncRNA	4930444A19Rik		chr1	54681729	54767524	85796	+	3	5	0	6	1	6	9	2	5	4	1	5	2	1	1	3	1	0	8	6	8	0	1
ENSMUSG00000102503	TEC	Gm37370	overlapping_locus	chr1	54737166	54738575	1410	-	3	2	3	1	3	2	2	3	3	1	1	2	11	4	3	1	3	0	17	10	10	12	5
ENSMUSG00000089245	miRNA	Gm24053		chr1	54769218	54769322	105	+	0	0	0	0	0	0	0	0	0	0	0	0	0	0	0	0	0	0	0	0	0	0	0
ENSMUSG00000102642	TEC	A130048G24Rik	overlapping_locus	chr1	54913845	54916594	2750	-	9	4	3	5	5	7	17	0	5	8	6	9	5	5	3	10	5	3	47	9	21	16	2
ENSMUSG00000025982	protein_coding	Sf3b1		chr1	54985169	55027481	42313	-	11271	7898	11380	9795	14002	7912	9412	15635	11016	6956	9921	6118	13650	5648	12279	8366	12453	10885	5035	7397	10003	8201	10302
ENSMUSG00000103030	TEC	E330011M16Rik		chr1	55051319	55053112	1794	-	15	21	9	9	15	10	6	25	4	9	14	10	7	6	15	10	11	13	0	7	15	4	13
ENSMUSG00000025981	protein_coding	Coq10b	overlapping_locus	chr1	55052770	55072702	19933	+	550	616	442	503	556	384	526	1155	462	402	346	321	444	361	419	467	598	666	259	331	529	220	478
ENSMUSG00000101122	processed_pseudogene	Gm17971	overlapping_locus	chr1	55066264	55067069	806	+	35	27	13	25	15	21	21	60	17	16	19	11	18	14	13	19	32	19	8	23	19	22	16
ENSMUSG00000025980	protein_coding	Hspd1		chr1	55077835	55088243	10409	-	1624	857	1750	1452	1843	1461	1369	2694	1732	1275	1748	1016	2046	990	1951	1477	1624	1404	658	903	1087	897	1482
ENSMUSG00000073676	protein_coding	Hspe1		chr1	55088132	55091307	3176	+	761	619	645	636	771	643	776	1205	667	715	584	497	856	461	718	669	844	678	410	451	597	418	551
ENSMUSG00000100736	processed_pseudogene	Gm5147	pseudo_consens	chr1	55120080	55120873	794	-	2	1	1	0	5	0	1	1	4	0	0	0	2	3	1	2	2	0	0	4	0	0	1
ENSMUSG00000089670	processed_pseudogene	Gm16581	pseudo_consens	chr1	55127297	55128287	991	+	4	1	5	3	4	3	2	3	0	1	0	2	2	1	4	3	4	0	0	0	4	2	4
ENSMUSG00000025979	protein_coding	Mob4		chr1	55131231	55154899	23669	+	1182	1031	1324	1092	1430	996	1153	2149	1245	886	1062	731	1478	727	1317	1087	1320	1366	591	1036	1105	783	1115
ENSMUSG00000061863	processed_pseudogene	Gm6822		chr1	55160747	55161053	307	-	0	0	0	1	2	0	0	1	2	0	1	0	0	1	1	1	0	0	1	0	2	1	1
ENSMUSG00000025978	protein_coding	Rftn2		chr1	55170159	55226782	56624	-	1162	1194	830	1185	1464	867	1122	1268	635	610	700	611	1419	695	1430	962	1436	471	303	795	512	421	380
ENSMUSG00000097649	lncRNA	Gm10561		chr1	55226251	55235622	9372	+	207	284	171	211	285	170	198	372	132	106	135	138	233	119	204	179	316	111	71	191	97	82	61
ENSMUSG00000046994	protein_coding	Mars2		chr1	55237177	55248470	11294	+	451	295	494	371	388	386	381	650	493	344	442	274	549	268	434	360	483	335	170	337	219	248	278
ENSMUSG00000025977	protein_coding	Boll		chr1	55248658	55363469	114812	-	3	0	1	1	1	2	4	3	11	3	1	3	8	4	3	3	5	0	4	6	2	1	3
ENSMUSG00000100215	processed_pseudogene	Gm8292	pseudo_consens	chr1	55335401	55335796	396	+	19	16	13	6	16	9	13	17	22	15	10	6	13	9	19	14	26	2	5	7	9	5	2
ENSMUSG00000101945	processed_pseudogene	Gm29138	pseudo_consens	chr1	55370016	55370363	348	-	1	0	0	0	0	1	2	0	1	0	0	0	0	0	0	0	0	0	0	0	0	0	0
ENSMUSG00000101085	processed_pseudogene	Gm8531	pseudo_consens	chr1	55381195	55382087	893	-	0	0	0	0	0	0	0	0	0	0	0	0	1	0	0	0	0	0	0	0	0	0	0
ENSMUSG00000038349	protein_coding	Plcl1	overlapping_locus	chr1	55405921	55754285	348365	+	206	217	193	269	311	172	233	410	190	129	202	132	346	142	288	177	287	193	81	165	126	140	118
ENSMUSG00000102145	TEC	Gm38056	overlapping_locus	chr1	55440904	55445930	5027	+	4	23	4	2	2	11	18	4	11	20	8	16	9	9	1	15	7	3	24	27	9	13	1
ENSMUSG00000102831	TEC	Gm37382	overlapping_locus	chr1	55559460	55561055	1596	+	1	2	0	1	0	3	6	0	0	7	3	5	5	7	0	5	2	0	3	10	1	6	0
ENSMUSG00000099950	lncRNA	9130227L01Rik		chr1	55931241	55972328	41088	+	48	45	54	72	59	54	78	38	50	39	52	50	72	35	76	58	56	22	26	53	22	27	16
ENSMUSG00000102491	TEC	Gm36986		chr1	55960404	55960756	353	-	0	0	2	0	1	0	0	1	0	0	0	0	0	0	2	0	1	0	0	0	1	0	0
ENSMUSG00000100372	lncRNA	1700003I22Rik		chr1	56018978	56020203	1226	+	0	0	0	0	0	0	0	0	0	0	0	0	0	0	0	0	0	0	0	0	0	0	0
ENSMUSG00000101332	lncRNA	Gm28240		chr1	56531824	56533876	2053	+	0	0	4	1	0	0	1	0	0	0	0	0	3	0	1	1	0	0	0	0	0	0	1
ENSMUSG00000045336	protein_coding	Hsfy2		chr1	56636044	56637435	1392	-	0	0	0	0	0	0	0	0	0	0	0	0	0	0	0	0	0	0	2	0	0	0	0
ENSMUSG00000038331	protein_coding	Satb2	overlapping_locus	chr1	56793981	56978650	184670	-	5892	5652	5356	8602	6981	3601	4388	4121	3389	4256	4138	4917	7953	3875	10786	6309	6084	2072	1843	3844	2568	3476	1509
ENSMUSG00000087022	lncRNA	9130024F11Rik	overlapping_locus	chr1	56971412	57050084	78673	+	958	1177	931	1378	1125	807	1104	501	512	615	540	497	828	432	976	623	1009	364	252	541	399	561	187
ENSMUSG00000104310	TEC	Gm4081	overlapping_locus	chr1	56976803	56978640	1838	+	10	21	9	23	18	13	20	5	2	12	2	14	10	10	18	6	5	1	3	11	4	4	2
ENSMUSG00000094128	miRNA	Gm23943		chr1	56999155	56999275	121	-	0	0	0	0	0	0	0	0	0	0	0	0	0	0	0	1	0	0	0	0	0	0	0
ENSMUSG00000101429	lncRNA	BC055402		chr1	57200645	57214993	14349	-	284	182	295	398	320	317	421	93	167	151	298	177	463	151	510	226	345	56	93	151	122	215	94
ENSMUSG00000101129	processed_pseudogene	Gm5254	pseudo_consens	chr1	57291425	57292401	977	-	0	0	2	0	0	1	1	1	0	0	1	0	0	0	0	0	0	0	0	1	0	0	0
ENSMUSG00000097519	lncRNA	4930558J18Rik		chr1	57359222	57377544	18323	-	8	4	15	10	10	9	14	17	18	9	14	3	24	16	11	11	10	4	12	17	5	7	9
ENSMUSG00000038323	protein_coding	1700066M21Rik		chr1	57377620	57385423	7804	+	996	946	912	1158	1726	751	1194	972	567	578	680	617	1228	651	1260	1138	1280	976	472	1283	847	597	503
ENSMUSG00000048495	protein_coding	Tyw5		chr1	57388237	57407101	18865	-	262	271	235	273	372	227	298	359	241	177	207	161	303	167	258	309	301	337	154	232	232	189	174
ENSMUSG00000025971	protein_coding	Maip1		chr1	57406328	57417953	11626	+	336	267	292	321	411	236	296	430	272	239	233	238	376	180	352	271	351	267	141	314	282	223	255
ENSMUSG00000077776	snoRNA	Gm22371		chr1	57422244	57422373	130	-	0	0	0	0	0	0	0	0	0	0	0	0	0	0	0	0	0	0	0	0	0	0	0
ENSMUSG00000101826	processed_pseudogene	Gm8581	pseudo_consens	chr1	57518523	57519412	890	-	0	0	0	0	0	0	0	0	0	0	0	0	0	0	0	0	0	0	1	0	0	0	0
ENSMUSG00000101151	processed_pseudogene	Gm17929	pseudo_consens	chr1	57561298	57564051	2754	-	0	0	4	0	0	1	1	0	3	0	0	0	0	0	1	0	0	0	0	1	0	0	0
ENSMUSG00000038305	protein_coding	Spats2l		chr1	57774162	57948394	174233	+	440	100	253	153	324	100	145	344	167	74	228	86	254	76	167	139	390	148	32	155	67	116	60
ENSMUSG00000091283	lncRNA	Gm17234		chr1	57909835	57917111	7277	-	0	0	0	0	0	0	2	0	0	0	0	2	0	0	0	0	0	0	0	1	0	1	0
ENSMUSG00000054770	protein_coding	Kctd18		chr1	57955101	58018956	63856	-	605	491	534	604	819	450	611	889	575	492	435	353	753	317	587	489	864	687	329	413	523	391	553
ENSMUSG00000026039	protein_coding	Sgo2a		chr1	57995971	58025899	29929	+	217	93	238	120	117	93	106	385	240	104	207	66	266	89	159	170	187	78	47	154	83	116	96
ENSMUSG00000063558	protein_coding	Aox1		chr1	58029931	58106413	76483	+	442	934	182	561	760	303	483	724	211	285	171	276	495	341	382	552	922	485	196	580	339	332	190
ENSMUSG00000064294	protein_coding	Aox3		chr1	58113130	58200698	87569	+	3	5	1	1	8	1	7	8	6	0	3	3	7	1	2	1	14	5	0	8	4	2	0
ENSMUSG00000038242	protein_coding	Aox4		chr1	58210397	58268597	58201	+	12	9	10	5	16	13	12	13	6	6	7	7	18	0	10	17	21	1	0	8	7	5	4
ENSMUSG00000089822	lncRNA	Gm15759		chr1	58254117	58315656	61540	-	2	1	0	0	1	0	0	0	0	0	0	0	2	0	0	0	1	1	0	0	0	0	0
ENSMUSG00000079554	protein_coding	Aox2		chr1	58278326	58380259	101934	+	2	7	7	4	9	3	7	2	5	6	11	2	4	3	6	3	10	0	0	3	5	5	3
ENSMUSG00000103839	TEC	Gm37607		chr1	58383512	58386134	2623	-	42	31	59	39	61	31	41	49	35	44	40	25	58	26	54	41	66	41	29	43	37	28	44
ENSMUSG00000051223	protein_coding	Bzw1		chr1	58392898	58407353	14456	+	4599	4379	4775	4538	5033	3854	4630	7426	4422	3533	4311	2876	6017	3152	5161	4721	5263	5317	2645	4019	4401	2915	4703
ENSMUSG00000026034	protein_coding	Clk1		chr1	58410189	58424066	13878	-	7052	5578	7313	5763	7332	4045	4677	7708	6158	3892	5910	3799	6950	3242	6841	4574	7361	6112	2827	4022	4993	4829	4385
ENSMUSG00000026035	protein_coding	Ppil3		chr1	58430994	58445486	14493	-	378	318	363	359	421	294	392	606	350	328	364	238	426	243	381	317	403	276	228	260	278	206	302
ENSMUSG00000026036	protein_coding	Nif3l1		chr1	58445151	58481816	36666	+	457	386	397	453	586	385	569	834	435	418	386	318	637	337	540	432	664	353	215	414	394	250	411
ENSMUSG00000026037	protein_coding	Orc2	ncRNA_host	chr1	58462771	58505109	42339	-	596	387	755	566	590	517	583	1001	686	417	718	321	811	337	629	517	666	581	217	389	474	415	603
ENSMUSG00000094245	snRNA	Gm23966		chr1	58466515	58466621	107	-	3	4	8	8	5	3	0	5	5	4	8	1	5	3	5	6	1	5	5	1	2	4	2
ENSMUSG00000085054	lncRNA	Gm15834		chr1	58505148	58523230	18083	+	14	9	24	14	12	15	14	22	9	16	13	11	17	13	15	14	23	8	5	13	13	23	11
ENSMUSG00000038174	protein_coding	Fam126b		chr1	58522806	58586323	63518	-	535	299	618	404	571	405	437	686	493	327	482	275	743	283	573	424	560	459	328	432	422	453	468
ENSMUSG00000026032	protein_coding	Ndufb3		chr1	58586384	58595964	9581	+	843	574	687	574	983	621	678	1139	829	683	650	432	824	382	832	543	922	641	383	552	549	542	493
ENSMUSG00000059647	processed_pseudogene	Cbx3-ps7		chr1	58646688	58647239	552	+	1	1	0	0	0	0	0	0	0	0	0	0	0	0	0	0	0	0	0	0	0	0	1
ENSMUSG00000047528	protein_coding	Flacc1		chr1	58646903	58695989	49087	-	6	2	6	6	9	2	7	9	16	4	4	1	17	0	7	2	7	1	1	2	2	3	3
ENSMUSG00000102059	transcribed_unprocessed_pseudogene	Gm20257		chr1	58652641	58655831	3191	+	160	92	124	129	212	104	108	178	128	91	109	75	157	72	158	104	181	124	74	84	92	121	82
ENSMUSG00000026031	protein_coding	Cflar		chr1	58711508	58758884	47377	+	2774	1921	2640	2756	3610	2308	2545	4120	2673	2211	2366	1758	3743	1694	3160	2105	3014	3442	1566	1813	2952	2059	4014
ENSMUSG00000100236	processed_pseudogene	Gm3841	pseudo_consens	chr1	58785209	58785659	451	+	0	0	0	0	1	0	0	0	0	0	0	0	1	0	0	1	0	0	0	0	0	0	0
ENSMUSG00000026029	protein_coding	Casp8	overlapping_locus	chr1	58795374	58847503	52130	+	1579	1065	1523	1391	1697	1402	1430	2341	1698	1307	1331	927	2292	985	1770	1278	1653	1700	763	992	1471	1057	1730
ENSMUSG00000102719	TEC	Gm37760	overlapping_locus	chr1	58797783	58801623	3841	+	23	18	27	25	22	22	23	20	27	33	12	21	32	22	12	28	24	30	31	32	32	37	12
ENSMUSG00000099719	unprocessed_pseudogene	Gm28802		chr1	58850085	58892792	42708	-	2	0	7	2	8	5	1	7	8	2	3	2	5	4	3	1	2	0	2	4	2	4	1
ENSMUSG00000026028	protein_coding	Trak2		chr1	58900449	58973430	72982	-	3513	1800	5430	2308	2827	2395	2133	4702	3350	1604	3789	1447	3524	1347	3388	1857	2733	1802	905	1668	2127	1607	2623
ENSMUSG00000026027	protein_coding	Stradb		chr1	58973522	58995715	22194	+	682	395	908	433	453	348	406	736	679	343	690	244	642	208	566	310	524	328	182	258	488	322	565
ENSMUSG00000047383	lncRNA	AC169382.1		chr1	58997123	59003539	6417	-	0	0	0	0	0	0	0	0	0	0	0	0	0	0	0	1	1	0	0	0	0	0	0
ENSMUSG00000072295	protein_coding	C2cd6		chr1	58997116	59094900	97785	-	2	0	0	1	2	0	1	1	0	0	0	0	1	0	0	0	0	0	0	0	0	0	2
ENSMUSG00000038079	protein_coding	Tmem237		chr1	59100590	59120408	19819	-	261	229	206	325	389	195	302	545	238	264	204	174	314	147	269	245	434	320	120	214	225	194	292
ENSMUSG00000097573	lncRNA	G730003C15Rik		chr1	59119833	59122141	2309	+	11	6	12	11	5	7	11	11	10	6	4	3	14	5	11	0	10	6	1	2	4	6	9
ENSMUSG00000079550	protein_coding	Mpp4	overlapping_locus	chr1	59120935	59163389	42455	-	8	5	7	4	5	4	5	8	5	7	5	4	8	1	7	6	6	7	3	3	10	4	8
ENSMUSG00000101586	lncRNA	Gm29017	overlapping_locus	chr1	59151047	59169320	18274	+	24	22	9	12	34	16	15	34	12	9	23	16	31	17	19	20	30	19	12	12	23	21	22
ENSMUSG00000099563	processed_pseudogene	Gm19125	overlapping_locus	chr1	59155607	59156989	1383	+	0	0	0	0	0	1	1	0	0	1	0	2	0	0	0	0	0	0	0	0	0	0	0
ENSMUSG00000026024	protein_coding	Als2	overlapping_locus	chr1	59162926	59237231	74306	-	492	374	440	553	563	328	458	652	453	341	454	307	679	258	557	348	536	436	204	292	397	246	653
ENSMUSG00000026023	protein_coding	Cdk15		chr1	59256906	59352993	96088	+	65	23	31	34	41	17	20	27	35	19	25	5	52	19	48	28	46	33	6	27	29	23	30
ENSMUSG00000099922	lncRNA	Gm29016		chr1	59378930	59392299	13370	+	2	3	3	0	2	1	3	0	1	1	0	0	0	0	4	0	1	2	0	0	0	1	3
ENSMUSG00000104502	TEC	Gm37737		chr1	59447865	59449502	1638	-	0	0	0	0	0	0	0	1	0	0	0	0	0	0	0	0	0	0	0	0	0	0	0
ENSMUSG00000041075	protein_coding	Fzd7		chr1	59482424	59486955	4532	+	694	633	375	681	824	404	544	941	419	378	367	342	650	348	589	435	813	591	236	422	536	298	687
ENSMUSG00000097819	lncRNA	Gm26813		chr1	59488480	59492605	4126	-	18	13	16	17	19	12	19	26	24	6	4	8	12	9	10	6	18	11	1	24	19	15	13
ENSMUSG00000047361	protein_coding	Gm973	ncRNA_host	chr1	59516264	59636417	120154	+	102	12	86	1	21	7	4	11	18	3	44	1	32	7	11	6	36	13	7	4	12	8	6
ENSMUSG00000099811	lncRNA	Gm28411	overlapping_locus	chr1	59532991	59549521	16531	-	1	2	2	1	1	1	2	3	0	0	3	0	5	0	1	0	1	2	3	1	0	0	1
ENSMUSG00000026021	protein_coding	Sumo1	overlapping_locus	chr1	59586558	59670834	84277	-	601	508	616	540	656	499	549	965	590	468	484	297	728	339	634	436	688	677	289	520	476	353	449
ENSMUSG00000103821	TEC	D430013B06Rik	overlapping_locus	chr1	59646200	59648071	1872	-	15	12	34	21	31	19	31	27	26	21	29	11	40	26	30	19	33	21	23	31	31	29	29
ENSMUSG00000101400	processed_pseudogene	Gm29596	pseudo_consens	chr1	59673241	59673625	385	+	3	2	0	2	2	1	2	3	2	1	2	3	4	2	2	2	0	0	5	3	1	3	4
ENSMUSG00000026020	protein_coding	Nop58	ncRNA_host	chr1	59684971	59719044	34074	+	1468	975	1601	1269	1548	1152	1276	3112	1495	898	1196	719	1452	709	1242	1242	1516	1064	438	991	780	705	878
ENSMUSG00000077345	snoRNA	Snord70		chr1	59691934	59692020	87	+	2	1	0	2	1	1	1	2	0	0	1	2	1	0	1	1	2	0	2	1	0	0	2
ENSMUSG00000089512	snoRNA	Gm26287		chr1	59704258	59704338	81	+	1	2	1	0	2	2	5	3	3	1	0	5	3	0	6	2	2	0	0	1	2	1	0
ENSMUSG00000089093	snoRNA	Snord11		chr1	59704790	59704873	84	+	0	0	0	0	0	0	1	1	0	2	0	1	0	1	0	2	0	0	0	1	0	0	0
ENSMUSG00000067336	protein_coding	Bmpr2	overlapping_locus	chr1	59763400	59879014	115615	+	3182	3350	3386	3774	4314	3202	4441	5548	2866	2375	2632	2415	4666	2676	3667	3504	4500	3450	1745	3710	2693	2400	2587
ENSMUSG00000104052	TEC	Gm38125	overlapping_locus	chr1	59801263	59804700	3438	+	0	9	3	4	1	6	18	0	0	8	1	7	6	6	0	9	2	1	14	9	3	9	2
ENSMUSG00000103131	TEC	Gm37977		chr1	59886969	59887689	721	-	1	1	0	0	0	1	0	1	0	0	0	1	2	1	0	2	0	0	3	1	0	0	0
ENSMUSG00000041040	protein_coding	Fam117b	overlapping_locus	chr1	59913006	59985346	72341	+	1231	863	1208	1002	1288	829	982	1360	1084	756	1027	709	1453	591	1260	961	1295	1258	585	802	849	770	970
ENSMUSG00000103696	TEC	Gm37531	overlapping_locus	chr1	59929688	59935102	5415	+	2	8	8	6	5	4	12	6	9	10	5	1	4	6	6	8	9	5	18	17	9	18	1
ENSMUSG00000100901	processed_pseudogene	Gm18829	overlapping_locus	chr1	59950403	59952464	2062	-	0	2	0	2	0	0	3	0	0	7	2	1	4	2	0	0	1	1	6	5	4	1	1
ENSMUSG00000026018	protein_coding	Ica1l		chr1	59982490	60043184	60695	-	20	16	11	22	25	14	24	24	36	11	31	17	23	15	18	17	34	4	10	11	13	28	11
ENSMUSG00000026019	protein_coding	Wdr12		chr1	60069785	60098645	28861	-	450	313	482	367	460	364	353	655	488	369	445	290	531	269	458	413	429	317	209	265	302	272	381
ENSMUSG00000026017	protein_coding	Carf	overlapping_locus	chr1	60098247	60153953	55707	+	321	301	376	352	431	257	365	477	316	280	283	226	423	261	401	315	546	326	242	324	272	284	253
ENSMUSG00000082609	processed_pseudogene	Gm15464	overlapping_locus	chr1	60117255	60117685	431	+	2	0	0	0	2	1	0	0	0	1	0	0	0	0	0	0	0	0	0	0	0	1	0
ENSMUSG00000073664	protein_coding	Nbeal1		chr1	60180599	60338328	157730	+	1284	1372	1542	1413	1837	1364	1981	2432	1200	1017	1220	992	1948	1157	1421	1532	1817	1676	1141	1713	1248	1274	1079
ENSMUSG00000049439	protein_coding	Cyp20a1	overlapping_locus	chr1	60343323	60388060	44738	+	1163	1462	944	1458	1609	983	1447	2010	754	985	709	795	1329	934	1316	1233	1614	1027	492	1115	832	713	714
ENSMUSG00000103822	TEC	6030460B20Rik	overlapping_locus	chr1	60353119	60354176	1058	+	6	7	1	2	2	6	2	4	4	3	8	6	3	3	2	3	6	0	6	15	5	3	0
ENSMUSG00000026782	protein_coding	Abi2		chr1	60409619	60481158	71540	+	1011	956	1023	1180	1228	880	1068	1254	745	719	905	665	1364	710	1212	1027	1162	953	465	834	711	674	715
ENSMUSG00000026014	protein_coding	Raph1	overlapping_locus	chr1	60482292	60567104	84813	-	3922	3809	5256	4677	4572	3836	4204	4756	3852	3339	4216	3068	6829	3171	6014	4193	4985	2820	1710	3170	2272	3050	2127
ENSMUSG00000081562	processed_pseudogene	Gm11575	overlapping_locus	chr1	60522839	60523066	228	-	0	1	0	2	1	1	7	5	2	2	0	2	3	3	0	2	2	1	1	1	2	3	0
ENSMUSG00000084400	processed_pseudogene	Gm11576	pseudo_consens	chr1	60537020	60537436	417	+	0	1	0	2	0	1	2	0	0	2	0	1	4	3	1	1	0	0	13	5	1	0	0
ENSMUSG00000103215	TEC	Gm38388		chr1	60594807	60596236	1430	-	0	0	0	0	1	5	2	0	0	0	3	3	0	0	2	0	4	0	0	0	0	2	0
ENSMUSG00000088973	miRNA	Gm23762		chr1	60613698	60613803	106	-	0	0	0	0	0	0	0	0	0	0	0	0	1	0	0	0	0	0	0	0	0	0	0
ENSMUSG00000084151	processed_pseudogene	Gm11577	pseudo_consens	chr1	60700872	60701937	1066	+	0	0	0	0	0	0	0	0	0	0	0	0	0	0	0	0	0	0	0	0	0	0	0
ENSMUSG00000101188	processed_pseudogene	Eif4a-ps4		chr1	60703932	60705149	1218	+	31	20	18	26	30	23	33	58	23	26	30	12	47	29	22	15	37	20	19	30	48	20	52
ENSMUSG00000026012	protein_coding	Cd28		chr1	60716800	60773359	56560	+	313	179	314	160	207	117	138	144	221	124	272	81	275	89	215	118	179	322	141	127	238	183	428
ENSMUSG00000086795	lncRNA	Gm11579	overlapping_locus	chr1	60776665	60781834	5170	-	0	0	0	1	0	1	0	0	3	0	4	0	0	0	1	0	0	3	0	0	0	1	2
ENSMUSG00000085965	lncRNA	2310016D23Rik	overlapping_locus	chr1	60778843	60803790	24948	+	1	0	0	0	0	0	0	1	0	0	2	0	1	0	0	0	0	0	0	0	0	1	2
ENSMUSG00000104069	TEC	Gm37198	overlapping_locus	chr1	60779352	60781461	2110	+	6	0	5	0	3	0	3	3	1	0	1	2	6	0	3	0	0	3	1	2	0	3	0
ENSMUSG00000083118	processed_pseudogene	Gm11609	overlapping_locus	chr1	60792490	60793832	1343	+	0	0	0	0	0	0	0	0	0	0	0	0	0	0	0	1	0	0	0	0	0	0	0
ENSMUSG00000083355	processed_pseudogene	Gm11581	pseudo_consens	chr1	60809116	60809942	827	+	2	1	3	10	6	1	6	1	10	3	9	3	9	0	7	0	8	12	8	1	1	6	1
ENSMUSG00000102549	TEC	Gm38137		chr1	60880338	60881738	1401	+	8	7	12	5	6	9	8	9	14	6	29	3	18	8	17	2	9	3	4	7	3	4	3
ENSMUSG00000026011	protein_coding	Ctla4	overlapping_locus	chr1	60887000	60915832	28833	+	36	11	28	27	36	24	21	61	30	33	31	18	39	11	41	2	44	118	17	24	74	130	169
ENSMUSG00000081382	processed_pseudogene	Rpl18-ps1	overlapping_locus	chr1	60900898	60901422	525	+	18	23	7	31	17	9	22	23	13	24	11	12	11	4	12	8	17	11	8	10	22	6	10
ENSMUSG00000080800	processed_pseudogene	Gm11582	pseudo_consens	chr1	60948230	60948465	236	-	0	1	0	1	0	0	0	0	0	0	0	0	0	0	1	0	1	0	0	0	0	0	0
ENSMUSG00000026009	protein_coding	Icos	overlapping_locus	chr1	60977927	61000320	22394	+	67	30	38	58	91	39	29	95	75	62	47	40	61	23	35	13	77	214	47	21	108	106	180
ENSMUSG00000102561	TEC	Gm37039	overlapping_locus	chr1	60989479	60991963	2485	+	2	0	0	0	2	2	1	0	3	2	0	0	0	0	1	1	0	3	3	0	1	0	1
ENSMUSG00000082804	processed_pseudogene	Rpl17-ps1	pseudo_consens	chr1	61075674	61076225	552	+	0	1	0	3	1	0	0	0	0	0	0	0	0	0	1	0	1	1	0	0	0	0	0
ENSMUSG00000082661	processed_pseudogene	Gm11590		chr1	61121378	61124004	2627	-	0	0	0	0	0	0	0	0	0	0	0	1	0	0	0	0	0	0	0	0	0	0	0
ENSMUSG00000080785	processed_pseudogene	Gm11591		chr1	61196541	61197242	702	-	0	1	0	0	0	0	0	0	0	0	0	0	0	0	0	0	0	0	0	0	1	0	0
ENSMUSG00000100893	lncRNA	Gm28083		chr1	61265291	61271514	6224	-	0	0	0	0	0	0	0	0	0	0	0	0	0	0	0	0	1	0	0	0	0	0	0
ENSMUSG00000085248	lncRNA	Gm11587		chr1	61301909	61307746	5838	+	0	0	0	0	0	0	0	0	0	0	0	0	0	0	0	0	0	1	0	0	0	0	0
ENSMUSG00000085447	lncRNA	9530026F06Rik		chr1	61378432	61395904	17473	+	3	0	5	0	0	0	0	2	3	0	0	0	0	0	1	0	0	0	0	0	0	3	3
ENSMUSG00000100965	lncRNA	Gm28449		chr1	61474951	61476028	1078	+	0	0	0	0	0	0	0	0	0	0	0	0	0	0	0	0	1	0	0	0	0	0	0
ENSMUSG00000086009	lncRNA	4930587A21Rik		chr1	61616943	61621149	4207	-	0	0	0	0	0	0	0	0	0	0	0	0	0	0	0	0	0	0	0	0	0	0	0
ENSMUSG00000052062	protein_coding	Pard3b	overlapping_locus	chr1	61638824	62642284	1003461	+	521	327	546	712	715	444	534	603	500	372	406	327	773	335	667	410	615	263	155	318	163	428	195
ENSMUSG00000103656	TEC	Gm37205	overlapping_locus	chr1	61654423	61657158	2736	+	1	5	1	2	0	5	6	0	0	3	1	3	1	3	1	3	5	8	4	4	1	4	0
ENSMUSG00000104402	TEC	Gm38012	overlapping_locus	chr1	61677249	61680277	3029	+	3	2	0	5	1	4	10	0	1	5	8	3	2	4	1	2	8	0	4	3	0	1	2
ENSMUSG00000104081	TEC	Gm38278		chr1	61702527	61703891	1365	+	0	2	0	2	0	2	5	0	0	0	0	0	0	1	1	1	0	0	2	1	1	2	0
ENSMUSG00000085842	lncRNA	Pard3bos1	overlapping_locus	chr1	61767415	61851540	84126	-	0	1	0	1	1	2	4	0	1	8	0	1	2	6	0	2	2	0	0	7	5	4	0
ENSMUSG00000103002	TEC	Gm38075	overlapping_locus	chr1	61805221	61806140	920	+	0	2	1	0	1	0	6	0	1	1	3	2	3	8	0	1	4	0	5	3	1	3	0
ENSMUSG00000100344	processed_pseudogene	Gm29640		chr1	61980930	61981207	278	-	0	0	0	0	0	0	2	0	0	0	0	0	0	0	0	0	0	0	0	0	0	1	0
ENSMUSG00000101509	processed_pseudogene	Gm29641		chr1	62095081	62095339	259	-	1	1	0	0	0	0	1	1	0	0	0	0	0	0	0	0	0	0	0	0	0	0	0
ENSMUSG00000085019	lncRNA	Pard3bos2		chr1	62131195	62136109	4915	-	4	13	6	13	13	10	14	13	12	6	7	6	10	8	7	12	10	7	5	17	2	3	0
ENSMUSG00000102359	TEC	Gm38351	overlapping_locus	chr1	62247153	62249670	2518	+	0	0	0	0	1	5	0	0	1	5	1	3	2	1	0	0	2	0	1	1	1	0	0
ENSMUSG00000085400	lncRNA	Pard3bos3		chr1	62456725	62499261	42537	-	5	4	10	2	4	2	9	5	3	4	2	1	9	3	4	1	3	0	2	4	0	5	1
ENSMUSG00000100750	lncRNA	Gm29084		chr1	62534491	62535942	1452	-	2	0	0	0	0	0	0	0	1	0	0	0	0	0	0	0	1	0	0	0	0	0	1
ENSMUSG00000081950	processed_pseudogene	Gm11600	pseudo_consens	chr1	62656695	62657788	1094	-	1	1	0	0	1	0	4	0	0	0	0	0	0	0	0	1	0	0	0	0	0	0	0
ENSMUSG00000084333	processed_pseudogene	Gm11599	pseudo_consens	chr1	62660839	62661716	878	+	2	1	1	1	0	5	1	0	4	3	2	1	4	0	1	2	2	1	0	0	1	1	2
ENSMUSG00000025969	protein_coding	Nrp2	overlapping_locus	chr1	62703285	62818695	115411	+	18382	12306	15699	22027	21397	17692	19927	25619	12732	14754	14067	12058	25417	12832	27756	18463	20671	10426	5542	10203	8504	9579	10958
ENSMUSG00000100811	lncRNA	Gm29083		chr1	62714723	62718073	3351	-	11	7	0	7	0	13	13	5	3	11	5	9	9	19	3	12	7	4	10	6	3	9	5
ENSMUSG00000103032	TEC	Gm37121	overlapping_locus	chr1	62809302	62811857	2556	+	182	182	123	233	233	197	261	290	120	197	152	165	320	151	256	234	213	134	72	172	135	125	141
ENSMUSG00000100426	lncRNA	Gm4208		chr1	62821355	62832370	11016	-	1	0	2	1	0	0	1	1	2	2	0	0	1	2	0	1	1	0	0	1	1	0	0
ENSMUSG00000040865	protein_coding	Ino80d		chr1	62958418	63114667	156250	-	1740	1245	1763	1628	2024	1510	1571	2382	1701	1260	1528	1143	2324	1007	2040	1439	1822	1399	965	1214	1480	1341	1626
ENSMUSG00000081617	processed_pseudogene	Rps13-ps7	pseudo_consens	chr1	63038214	63038581	368	+	0	0	0	0	0	0	0	0	0	0	0	0	0	0	0	0	0	0	0	0	0	0	0
ENSMUSG00000081429	processed_pseudogene	Rps27-ps1	pseudo_consens	chr1	63073774	63074019	246	+	0	0	0	1	0	0	1	0	2	0	1	0	4	0	1	0	0	0	1	0	5	0	0
ENSMUSG00000084799	lncRNA	Ino80dos	overlapping_locus	chr1	63113078	63158290	45213	+	109	87	122	84	97	57	85	98	84	69	105	50	115	54	126	103	92	61	48	104	69	80	48
ENSMUSG00000101599	lncRNA	Gm20342	overlapping_locus	chr1	63117118	63126837	9720	+	467	257	496	377	479	341	369	429	431	241	470	233	497	212	465	330	449	192	201	242	292	343	222
ENSMUSG00000025968	protein_coding	Ndufs1		chr1	63143596	63176833	33238	-	2265	1511	2660	2037	2459	1862	1917	3211	2248	1647	2255	1203	2767	1302	2606	1730	2391	1761	969	1460	1630	1447	1776
ENSMUSG00000077884	miRNA	Gm24557		chr1	63161855	63161943	89	+	0	0	1	0	0	0	0	0	0	0	0	0	0	0	0	0	0	0	0	1	0	0	0
ENSMUSG00000025967	protein_coding	Eef1b2	ncRNA_host	chr1	63176825	63180486	3662	+	9462	7698	7139	8305	11146	6351	9116	13303	8063	7676	6683	5457	8877	4759	9086	7338	9936	6819	4292	5874	6475	4938	5482
ENSMUSG00000064612	snoRNA	Gm26457		chr1	63178677	63178754	78	+	7	6	7	8	8	4	3	9	10	6	3	6	10	1	9	10	5	0	6	2	7	1	5
ENSMUSG00000064602	snoRNA	Snora41		chr1	63179004	63179135	132	+	38	32	21	19	26	28	13	45	18	16	15	19	27	12	42	20	42	17	11	20	20	23	16
ENSMUSG00000046856	protein_coding	Gpr1		chr1	63182691	63214543	31853	-	1	3	0	0	1	0	4	2	2	0	1	0	0	2	0	0	0	0	6	0	3	2	0
ENSMUSG00000027520	protein_coding	Zdbf2		chr1	63273265	63314576	41312	+	2	1	1	0	1	0	0	2	69	0	3	0	0	0	1	1	1	0	0	0	0	6	0
ENSMUSG00000081643	processed_pseudogene	Gm11605	pseudo_consens	chr1	63364720	63365365	646	-	0	3	3	0	3	1	2	4	1	2	0	1	2	1	3	1	2	1	1	4	1	1	1
ENSMUSG00000025964	protein_coding	Adam23		chr1	63445891	63596276	150386	+	48	109	19	98	118	58	82	144	77	99	23	33	66	32	57	86	139	122	86	56	56	77	72
ENSMUSG00000087823	snRNA	Gm22281		chr1	63575488	63575590	103	-	0	0	0	0	0	0	0	0	0	1	0	0	0	0	0	0	0	0	0	0	0	1	0
ENSMUSG00000115378	protein_coding	Gm39653		chr1	63615968	63620819	4852	+	0	0	0	0	0	0	0	1	0	0	0	0	0	0	0	0	0	0	0	0	0	0	0
ENSMUSG00000069085	protein_coding	Dytn		chr1	63622851	63686927	64077	-	1	0	0	1	0	1	0	1	0	1	0	0	0	1	0	1	0	0	0	0	1	0	2
ENSMUSG00000025963	protein_coding	Mdh1b		chr1	63698819	63730318	31500	-	3	13	0	2	1	1	2	4	2	1	1	3	2	0	0	4	6	1	3	2	4	6	0
ENSMUSG00000025962	protein_coding	Fastkd2		chr1	63730614	63754655	24042	+	462	364	414	440	505	436	464	770	491	398	388	310	567	321	508	414	531	374	257	345	416	344	398
ENSMUSG00000025961	protein_coding	4933402D24Rik		chr1	63754907	63769267	14361	-	1	1	0	2	4	0	2	1	0	4	4	0	0	2	2	1	0	3	2	1	1	3	2
ENSMUSG00000082373	unitary_pseudogene	Gm13754		chr1	63917848	63935932	18085	+	0	0	0	0	0	0	0	1	0	0	0	0	0	0	0	0	0	0	0	0	0	0	0
ENSMUSG00000044689	lncRNA	Gm13749		chr1	63964727	63968999	4273	+	0	0	1	4	0	0	1	1	1	0	2	1	2	2	1	1	10	6	0	2	3	2	4
ENSMUSG00000025959	protein_coding	Klf7	ncRNA_host	chr1	64029447	64122282	92836	-	493	424	427	508	628	385	559	931	498	435	325	301	617	319	470	436	636	520	312	409	501	299	584
ENSMUSG00000098487	miRNA	Mir6899		chr1	64042438	64042501	64	-	0	1	2	0	0	1	0	0	0	0	0	0	0	0	0	0	0	0	0	0	0	0	0
ENSMUSG00000086836	lncRNA	Gm13748		chr1	64078654	64090782	12129	+	3	1	1	0	0	1	0	0	5	1	0	3	3	3	1	4	2	2	4	6	2	2	2
ENSMUSG00000086721	processed_pseudogene	Gm13750	pseudo_consens	chr1	64150201	64150665	465	+	0	0	0	0	0	0	0	0	0	0	0	0	1	0	0	0	0	3	1	0	0	0	0
ENSMUSG00000101895	lncRNA	Gm28981		chr1	64185991	64303043	117053	-	2	1	4	2	0	2	0	2	1	0	2	0	0	0	0	0	0	5	0	0	0	0	2
ENSMUSG00000099658	processed_pseudogene	Gm28980	pseudo_consens	chr1	64454359	64454577	219	-	0	0	0	0	0	0	0	0	0	0	0	0	0	0	0	0	1	0	0	0	0	0	0
ENSMUSG00000025958	protein_coding	Creb1		chr1	64532645	64604548	71904	+	1850	1210	2275	1698	2176	1605	1728	2654	2269	1333	2013	1254	2730	1168	2145	1561	2029	2107	1002	1510	1783	1396	1837
ENSMUSG00000025956	protein_coding	Mettl21a		chr1	64606473	64617242	10770	-	562	617	469	610	822	412	639	988	466	543	463	412	714	370	702	569	778	597	265	470	431	375	382
ENSMUSG00000101832	lncRNA	Gm28982		chr1	64617784	64626033	8250	+	6	5	1	3	8	2	5	5	2	4	1	1	4	3	3	3	10	9	0	1	1	2	2
ENSMUSG00000100437	lncRNA	Gm29152		chr1	64649935	64652756	2822	+	0	0	0	1	4	1	3	4	0	0	0	0	0	1	0	0	0	3	0	0	0	0	0
ENSMUSG00000087213	lncRNA	2810408I11Rik		chr1	64679871	64690659	10789	-	36	19	32	23	27	30	28	74	45	32	43	25	37	21	40	30	33	31	2	18	17	30	19
ENSMUSG00000070871	protein_coding	Ccnyl1		chr1	64690455	64725644	35190	+	413	458	277	453	537	336	426	833	326	265	267	259	475	255	457	450	607	319	139	339	223	224	186
ENSMUSG00000045005	protein_coding	Fzd5		chr1	64730558	64737751	7194	-	1445	1191	1505	2307	2700	1716	2251	2045	1240	1276	1366	1256	2073	954	2121	1512	2218	595	400	854	529	1010	551
ENSMUSG00000102140	TEC	Gm38058		chr1	64736240	64740607	4368	+	5	2	5	5	12	5	10	8	3	9	1	5	3	5	4	3	11	2	10	7	1	3	2
ENSMUSG00000051344	protein_coding	Plekhm3		chr1	64785983	64956824	170842	-	1250	738	1301	1477	1372	786	878	1060	1134	1023	1173	829	1794	688	1371	613	1108	1333	894	480	1668	773	2248
ENSMUSG00000097264	processed_pseudogene	Rpl31-ps24	pseudo_consens	chr1	64934402	64934780	379	+	2	0	1	0	0	1	0	1	0	0	0	0	0	0	0	0	0	0	0	1	1	1	0
ENSMUSG00000084416	processed_pseudogene	Rpl10a-ps1		chr1	64993951	64994604	654	-	55	69	49	64	64	40	60	86	54	71	57	59	91	52	74	74	77	75	49	67	66	48	73
ENSMUSG00000025955	protein_coding	Akr1cl		chr1	65012689	65032759	20071	-	0	1	0	0	1	0	0	1	0	0	0	0	1	0	0	0	1	0	1	0	0	1	0
ENSMUSG00000090042	processed_pseudogene	Gm8550	pseudo_consens	chr1	65028080	65028732	653	+	0	0	0	0	0	0	0	0	0	0	0	0	0	0	0	0	0	0	0	0	0	0	0
ENSMUSG00000070870	protein_coding	Cryge		chr1	65048554	65051149	2596	-	0	0	0	0	0	0	0	1	0	0	0	0	0	0	0	0	0	0	0	0	0	0	0
ENSMUSG00000067299	protein_coding	Crygd		chr1	65061872	65063452	1581	-	0	0	0	0	0	0	0	0	0	0	0	0	0	0	0	0	0	0	0	0	0	0	0
ENSMUSG00000100774	processed_pseudogene	Gm7329	pseudo_consens	chr1	65095227	65095436	210	+	1	0	0	0	0	0	0	0	0	0	0	0	0	0	1	0	0	0	0	0	0	0	0
ENSMUSG00000044429	protein_coding	Cryga	overlapping_locus	chr1	65100389	65103373	2985	-	1	0	0	0	0	0	0	0	0	0	0	0	0	0	0	0	0	0	0	0	0	0	0
ENSMUSG00000044816	protein_coding	D630023F18Rik	overlapping_locus	chr1	65105285	65123214	17930	-	3	3	6	4	5	0	4	2	11	8	1	1	6	5	4	2	2	13	2	3	3	6	8
ENSMUSG00000025950	protein_coding	Idh1		chr1	65158616	65186500	27885	-	3099	2710	2475	3094	4016	2013	2587	4000	3024	2469	2344	1775	4116	1908	3345	2440	3280	4669	2504	2484	4248	1807	4622
ENSMUSG00000025949	protein_coding	Pikfyve		chr1	65186683	65278695	92013	+	1514	1157	1549	1422	1954	1242	1406	2052	1466	1053	1370	1075	1990	864	1740	1396	1729	1857	1042	1145	1477	1170	1757
ENSMUSG00000025946	protein_coding	Pth2r		chr1	65282056	65389244	107189	+	1	1	1	2	1	2	2	6	1	0	0	0	0	1	1	1	0	3	1	3	0	0	0
ENSMUSG00000100503	unprocessed_pseudogene	Gm28927		chr1	65420850	65421121	272	-	0	0	0	0	0	0	0	0	0	0	0	0	0	0	0	0	0	0	1	0	0	0	0
ENSMUSG00000100504	unprocessed_pseudogene	Gm28926	overlapping_locus	chr1	65421124	65421803	680	-	0	0	0	0	0	0	0	0	0	0	0	1	0	1	0	1	0	0	0	0	0	0	0
ENSMUSG00000099383	unprocessed_pseudogene	Gm28925	overlapping_locus	chr1	65421770	65421937	168	-	0	0	0	0	0	0	0	0	0	0	0	0	0	0	0	0	1	0	0	0	0	0	0
ENSMUSG00000100340	processed_pseudogene	Gm28923	pseudo_consens	chr1	65438664	65438985	322	-	0	0	0	0	0	0	0	0	0	0	0	0	0	0	0	1	0	0	0	0	0	0	0
ENSMUSG00000099819	processed_pseudogene	Gm28728	pseudo_consens	chr1	65523671	65524075	405	-	0	0	0	0	0	0	0	1	0	0	0	0	0	0	0	0	0	0	0	0	0	0	0
ENSMUSG00000082774	processed_pseudogene	Gm8805	pseudo_consens	chr1	65552682	65552994	313	+	3	1	0	1	4	2	2	1	5	1	2	0	2	1	1	1	1	2	0	2	1	0	0
ENSMUSG00000083242	processed_pseudogene	Gm15659	pseudo_consens	chr1	66033085	66033425	341	+	0	0	0	0	0	1	0	0	1	1	0	0	0	0	0	0	0	0	0	0	0	0	0
ENSMUSG00000083289	processed_pseudogene	Gm8812	pseudo_consens	chr1	66062965	66063376	412	+	0	0	1	0	0	1	0	1	0	1	0	0	0	0	0	0	0	0	0	0	0	0	0
ENSMUSG00000015222	protein_coding	Map2	ncRNA_host	chr1	66175273	66442583	267311	+	77	37	54	42	50	32	29	61	80	42	56	37	80	40	52	57	71	15	21	57	14	28	31
ENSMUSG00000073656	lncRNA	Gm10558		chr1	66322276	66328796	6521	-	0	0	0	0	0	0	0	0	0	0	0	0	0	0	0	0	2	0	0	0	0	0	0
ENSMUSG00000065694	snRNA	Gm25411		chr1	66436082	66436232	151	+	0	0	0	0	0	0	0	0	0	1	0	0	0	0	0	0	0	0	0	0	0	0	0
ENSMUSG00000055567	protein_coding	Unc80		chr1	66468367	66699148	230782	+	4	0	6	0	3	1	0	0	1	1	3	0	3	0	2	0	9	0	1	4	2	0	3
ENSMUSG00000103375	TEC	Gm37181		chr1	66690630	66692356	1727	-	0	0	0	0	1	0	0	0	0	0	0	0	0	0	0	2	0	0	0	0	0	0	0
ENSMUSG00000026005	protein_coding	Rpe		chr1	66700831	66719805	18975	+	757	528	978	738	829	612	693	1077	902	555	832	422	1044	410	901	606	774	822	436	633	769	534	800
ENSMUSG00000026004	protein_coding	Kansl1l	overlapping_locus	chr1	66719248	66817562	98315	-	560	479	787	655	797	480	702	840	540	381	577	385	827	332	712	502	703	450	301	449	433	494	433
ENSMUSG00000102559	TEC	Gm37570	overlapping_locus	chr1	66765626	66768731	3106	-	22	30	40	20	21	26	33	32	34	25	25	10	45	31	24	23	34	48	25	34	35	37	20
ENSMUSG00000102374	TEC	Gm38387	overlapping_locus	chr1	66769290	66771866	2577	-	12	20	15	15	12	28	28	19	33	22	16	14	30	18	18	16	15	12	31	25	33	32	15
ENSMUSG00000102776	TEC	Gm38162		chr1	66775511	66780107	4597	+	19	12	17	12	16	11	29	9	19	16	21	13	16	10	16	13	20	20	22	32	28	19	8
ENSMUSG00000082057	processed_pseudogene	Gm15789	pseudo_consens	chr1	66783913	66786445	2533	+	3	2	5	6	3	1	19	4	5	9	4	3	6	6	0	3	5	6	6	16	13	2	5
ENSMUSG00000103706	TEC	6820402A03Rik	overlapping_locus	chr1	66793645	66796298	2654	-	16	25	14	18	16	14	23	11	18	10	9	4	21	15	8	13	13	13	35	21	30	20	15
ENSMUSG00000103756	TEC	Gm37285	overlapping_locus	chr1	66799659	66800797	1139	-	28	29	33	27	16	16	27	21	22	12	16	22	38	22	35	16	23	26	30	25	25	9	35
ENSMUSG00000103382	TEC	Gm37755		chr1	66812315	66814493	2179	+	8	4	7	6	6	10	25	4	13	8	9	8	21	13	11	12	16	10	21	16	8	18	7
ENSMUSG00000103553	TEC	Gm38218		chr1	66821226	66825914	4689	-	10	6	3	6	10	9	3	5	4	6	4	7	6	1	2	2	8	5	6	5	9	4	2
ENSMUSG00000026003	protein_coding	Acadl	overlapping_locus	chr1	66830839	66863277	32439	-	1871	1251	1617	1493	2204	1188	1365	2286	1655	1214	1476	858	1869	799	1754	1166	1887	1760	630	879	1255	1029	1670
ENSMUSG00000082769	processed_pseudogene	Gm15793	overlapping_locus	chr1	66849108	66849602	495	-	2	3	0	3	0	5	2	1	2	1	4	1	0	1	0	4	5	3	1	0	1	1	0
ENSMUSG00000089420	snRNA	Gm27934		chr1	66856641	66856703	63	+	0	0	0	0	0	0	0	0	0	0	0	0	0	0	0	0	0	0	2	0	1	0	0
ENSMUSG00000061816	protein_coding	Myl1		chr1	66924295	66945404	21110	-	149	51	43	99	104	166	68	154	2146	24	35	31	197	43	90	40	366	22	16	120	22	1174	36
ENSMUSG00000094191	processed_pseudogene	Rpl31-ps14		chr1	66948563	66948940	378	-	1	2	0	0	0	0	1	1	2	1	0	1	0	0	0	1	0	5	1	3	0	0	0
ENSMUSG00000026000	protein_coding	Lancl1		chr1	67000517	67038872	38356	-	759	603	622	774	1046	570	746	952	703	631	601	490	838	344	893	507	1025	510	283	418	500	495	547
ENSMUSG00000025991	protein_coding	Cps1		chr1	67123026	67231259	108234	+	0	0	0	0	0	0	0	0	0	0	0	0	1	0	0	0	0	0	0	0	0	0	0
ENSMUSG00000082473	processed_pseudogene	Kif22-ps	pseudo_consens	chr1	67585053	67587036	1984	+	0	0	0	0	0	0	0	0	1	0	0	0	0	0	0	0	1	0	0	0	0	0	0
ENSMUSG00000062209	protein_coding	Erbb4	overlapping_locus	chr1	68032186	69108059	1075874	-	2	2	4	1	0	1	0	0	2	0	1	0	0	1	0	2	0	0	0	0	0	1	0
ENSMUSG00000102449	TEC	Gm37100	overlapping_locus	chr1	68115195	68116547	1353	-	0	0	0	0	0	0	0	0	0	0	0	0	0	0	0	0	0	0	0	0	0	0	0
ENSMUSG00000083795	processed_pseudogene	Gm15670	overlapping_locus	chr1	68293280	68293726	447	-	0	0	0	0	1	0	0	0	0	0	0	0	0	0	1	0	0	0	0	0	0	0	0
ENSMUSG00000103642	TEC	Gm37769	overlapping_locus	chr1	68711037	68713405	2369	-	0	0	0	0	0	0	0	0	0	0	0	0	0	0	0	1	0	0	0	0	0	0	0
ENSMUSG00000084332	processed_pseudogene	Gm8840	pseudo_consens	chr1	69130914	69131299	386	-	0	0	0	0	1	1	0	1	0	0	0	0	1	0	1	1	1	1	1	1	2	0	0
ENSMUSG00000101387	processed_pseudogene	Pced1c-ps	pseudo_consens	chr1	69377321	69378071	751	+	0	0	0	0	0	0	3	1	0	0	0	0	0	0	0	1	0	0	0	0	0	0	0
ENSMUSG00000099804	lncRNA	Gm28497		chr1	69441056	69444084	3029	+	0	0	0	0	0	0	0	0	0	0	0	0	0	1	0	0	1	0	0	2	1	0	0
ENSMUSG00000100354	lncRNA	Gm29113		chr1	69490357	69493788	3432	-	0	0	0	0	0	1	0	0	0	0	0	0	1	0	0	0	0	0	0	0	0	1	0
ENSMUSG00000101156	lncRNA	Gm29114		chr1	69513932	69547707	33776	+	0	0	0	0	0	1	1	0	1	1	2	0	1	1	1	0	1	0	2	1	1	11	1
ENSMUSG00000025997	protein_coding	Ikzf2	overlapping_locus	chr1	69531214	69687245	156032	-	261	89	331	152	204	192	171	225	272	162	239	116	349	88	261	147	215	228	126	131	224	283	354
ENSMUSG00000100815	lncRNA	Gm29112	overlapping_locus	chr1	69595036	69598522	3487	-	2	1	2	0	0	1	3	1	0	2	4	1	1	2	0	2	2	0	1	0	4	6	0
ENSMUSG00000099954	lncRNA	Gm28112	overlapping_locus	chr1	69660187	69662061	1875	-	1	0	0	0	0	0	2	1	2	1	1	1	2	2	0	3	0	0	6	0	1	2	2
ENSMUSG00000053153	protein_coding	Spag16	ncRNA_host	chr1	69826970	70725132	898163	+	3	0	0	0	0	0	0	0	0	0	0	0	0	0	0	0	0	0	0	0	0	0	0
ENSMUSG00000101730	unprocessed_pseudogene	Gm28580		chr1	70067968	70068055	88	-	0	0	0	0	0	0	0	1	0	0	1	0	0	0	1	0	0	0	1	0	0	0	0
ENSMUSG00000045648	protein_coding	Vwc2l		chr1	70725715	70885397	159683	+	0	0	0	0	0	0	0	0	0	0	0	0	0	0	0	0	0	0	0	0	0	0	0
ENSMUSG00000026196	protein_coding	Bard1	overlapping_locus	chr1	71027498	71103146	75649	-	341	73	416	147	154	182	129	382	412	140	458	115	328	111	282	149	213	71	84	128	109	207	189
ENSMUSG00000089965	processed_pseudogene	Gm16236	overlapping_locus	chr1	71039652	71040030	379	-	3	0	1	0	0	1	0	1	2	0	0	0	2	1	1	0	0	0	0	1	0	0	0
ENSMUSG00000101551	processed_pseudogene	Gm8870	pseudo_consens	chr1	71155246	71156020	775	-	1	1	0	0	1	1	2	2	5	7	6	1	7	4	3	2	3	0	0	0	0	0	3
ENSMUSG00000050296	protein_coding	Abca12		chr1	71242276	71414910	172635	-	0	1	0	1	0	0	4	2	0	0	2	0	1	0	0	2	0	0	0	0	0	0	0
ENSMUSG00000101617	processed_pseudogene	Gm6947	pseudo_consens	chr1	71493737	71493814	78	-	0	0	0	0	0	0	0	0	0	0	0	0	0	0	0	0	0	0	0	0	0	0	0
ENSMUSG00000026192	protein_coding	Atic		chr1	71557150	71579631	22482	+	1503	1027	1322	1457	1748	1178	1438	2462	1522	1299	1354	871	1711	927	1563	1286	1655	1226	618	918	1161	800	1369
ENSMUSG00000026193	protein_coding	Fn1		chr1	71585520	71653200	67681	-	60975	57509	29490	55245	92044	53039	91883	152914	34361	33332	34523	29319	60124	32764	55444	54899	116565	26348	13018	42702	24879	14186	35450
ENSMUSG00000073652	lncRNA	Apol7d		chr1	71652837	71662843	10007	+	6	6	20	12	8	4	5	9	7	8	5	1	8	8	3	8	15	3	0	2	5	7	4
ENSMUSG00000101834	processed_pseudogene	Gm5829		chr1	71709705	71710055	351	-	0	2	0	0	0	2	0	1	0	1	0	1	0	0	0	0	0	0	1	1	0	0	0
ENSMUSG00000100319	processed_pseudogene	Gm5256	pseudo_consens	chr1	71714048	71714924	877	-	2	0	1	1	2	2	2	0	0	3	2	2	4	0	2	1	3	1	1	0	1	0	2
ENSMUSG00000102689	TEC	Gm37217		chr1	71843090	71846610	3521	-	0	0	0	1	0	0	0	1	2	0	0	0	0	1	0	0	0	0	0	0	0	0	0
ENSMUSG00000099707	lncRNA	Gm8883		chr1	71888112	71891204	3093	+	6	13	3	3	6	3	9	19	2	5	2	3	5	5	3	3	12	10	4	12	8	0	4
ENSMUSG00000101211	lncRNA	Gm28818		chr1	71894068	71917125	23058	-	3	5	4	20	10	6	23	31	2	13	3	9	8	9	9	7	17	3	1	12	10	3	7
ENSMUSG00000101848	lncRNA	4933417E11Rik	overlapping_locus	chr1	71958998	72005195	46198	-	6	1	2	3	4	0	3	5	6	7	9	4	2	5	6	6	5	10	6	0	26	0	13
ENSMUSG00000101764	lncRNA	4930556G22Rik	overlapping_locus	chr1	71983681	72038731	55051	-	0	0	0	0	0	0	0	2	0	0	0	0	0	0	0	0	0	0	0	0	0	1	0
ENSMUSG00000059483	processed_pseudogene	Gm5528	overlapping_locus	chr1	72004288	72004767	480	+	2	1	2	4	2	1	5	8	5	1	2	0	4	1	3	1	1	3	1	5	0	2	1
ENSMUSG00000101496	processed_pseudogene	Gm8885	pseudo_consens	chr1	72087857	72088454	598	+	0	2	0	1	0	0	3	0	1	0	3	0	3	1	0	1	1	2	0	3	1	0	1
ENSMUSG00000102123	lncRNA	Gm4319		chr1	72107155	72122001	14847	-	1	3	0	1	0	1	1	4	0	0	1	0	1	1	2	1	2	0	2	3	2	0	1
ENSMUSG00000039395	protein_coding	Mreg		chr1	72159442	72212307	52866	-	82	75	45	78	98	45	58	103	51	80	52	44	81	45	79	63	83	120	107	36	120	77	165
ENSMUSG00000094655	snRNA	Gm25360		chr1	72226240	72226430	191	+	1	1	0	3	1	1	1	3	3	2	0	1	1	1	0	3	2	7	6	2	6	1	0
ENSMUSG00000094050	snRNA	Gm23472		chr1	72236946	72237136	191	+	0	0	0	0	0	0	0	0	0	0	1	0	0	0	0	0	0	0	0	0	0	0	1
ENSMUSG00000093956	snRNA	Gm24497		chr1	72244213	72244403	191	+	0	0	0	0	0	1	0	0	1	0	0	0	1	0	1	0	1	0	1	3	1	0	0
ENSMUSG00000093843	snRNA	Gm25939		chr1	72255008	72255198	191	+	2	1	0	2	2	0	3	1	0	4	0	7	2	2	2	3	4	2	26	4	14	11	0
ENSMUSG00000026189	protein_coding	Pecr		chr1	72259167	72284314	25148	-	251	203	183	251	304	154	218	298	144	160	165	84	247	147	256	228	304	143	88	183	124	89	131
ENSMUSG00000026188	protein_coding	Tmem169		chr1	72284369	72303104	18736	+	12	11	12	14	16	6	19	39	21	2	6	5	16	1	17	10	37	3	6	12	9	12	13
ENSMUSG00000026187	protein_coding	Xrcc5		chr1	72307427	72394952	87526	+	398	267	409	363	468	283	298	515	312	209	338	208	467	194	385	278	525	242	122	348	176	238	189
ENSMUSG00000039372	protein_coding	March4		chr1	72427112	72536930	109819	-	0	1	0	0	0	1	0	0	1	1	0	0	0	1	0	0	0	0	0	0	1	1	5
ENSMUSG00000085812	processed_pseudogene	Gm15843	pseudo_consens	chr1	72459499	72460027	529	+	5	4	1	1	9	6	3	12	7	5	7	9	5	1	6	1	3	5	4	1	7	5	6
ENSMUSG00000039354	protein_coding	Smarcal1		chr1	72583251	72633134	49884	+	780	499	650	697	859	532	638	992	716	551	666	373	855	373	862	462	838	535	239	374	437	389	616
ENSMUSG00000110712	lncRNA	Gm39662		chr1	72641188	72642963	1776	+	2	2	0	0	0	3	0	0	0	0	0	0	1	0	0	1	0	0	0	0	0	1	0
ENSMUSG00000039342	protein_coding	Ankar		chr1	72642980	72700579	57600	-	0	0	0	0	0	0	2	0	0	0	0	0	0	0	0	1	0	0	0	0	0	0	0
ENSMUSG00000046330	protein_coding	Rpl37a		chr1	72711290	72713813	2524	+	1008	877	573	796	1108	560	1012	1483	798	948	650	607	1016	544	1003	659	1010	664	621	681	786	577	589
ENSMUSG00000039323	protein_coding	Igfbp2		chr1	72824503	72852474	27972	+	114	48	65	55	18	25	38	24	100	60	66	42	109	46	66	118	53	9	5	6	9	30	20
ENSMUSG00000026185	protein_coding	Igfbp5		chr1	72857932	72874884	16953	-	8698	3524	8891	14353	30373	8608	9520	22585	14678	8570	13631	7650	16678	4769	15710	5011	24375	7870	2838	7071	2986	11205	6308
ENSMUSG00000101968	lncRNA	1700027A15Rik		chr1	72984844	73025507	40664	+	0	0	0	0	0	0	0	0	0	0	0	0	0	0	0	0	0	0	0	0	0	0	0
ENSMUSG00000102266	TEC	Gm38106		chr1	73206890	73209423	2534	-	0	0	0	0	0	0	0	0	0	0	0	0	0	0	0	0	0	0	1	0	0	0	0
ENSMUSG00000101112	lncRNA	Gm29185		chr1	73269064	73306360	37297	+	0	0	0	0	0	0	0	0	0	0	0	0	1	0	0	0	0	0	0	0	0	0	0
ENSMUSG00000099877	lncRNA	Pinc		chr1	73390775	73407569	16795	-	0	0	0	0	0	1	1	0	1	0	0	0	0	0	0	0	1	0	0	0	0	0	0
ENSMUSG00000100444	lncRNA	C530043A13Rik		chr1	73522095	73529790	7696	-	0	0	0	0	0	0	0	0	0	0	0	2	0	0	0	0	0	0	0	0	0	0	0
ENSMUSG00000100301	lncRNA	6030407O03Rik	overlapping_locus	chr1	73618088	73864466	246379	-	1	1	0	3	2	1	1	0	2	3	1	0	2	0	4	0	5	0	0	0	0	3	1
ENSMUSG00000101344	lncRNA	Gm29183	overlapping_locus	chr1	73750321	73841917	91597	-	33	10	24	69	55	24	47	34	29	29	34	33	59	13	37	13	72	3	5	13	7	43	11
ENSMUSG00000088666	rRNA	Gm25329		chr1	73763710	73763835	126	+	0	0	0	0	0	0	1	1	0	0	0	0	0	0	0	0	0	0	0	0	0	0	0
ENSMUSG00000055322	protein_coding	Tns1		chr1	73910231	74124449	214219	-	2795	1620	2036	2604	3780	1937	1917	4439	2525	1650	2201	1265	3351	1085	3229	1648	3489	1010	704	1386	975	1486	1926
ENSMUSG00000061815	protein_coding	Rufy4		chr1	74125541	74148223	22683	+	938	467	1124	785	772	1040	527	1021	975	575	1078	354	1185	431	1388	554	994	402	171	345	153	503	241
ENSMUSG00000026180	protein_coding	Cxcr2		chr1	74153989	74161246	7258	+	985	42	1054	123	835	597	222	969	1915	120	923	79	1163	13	912	25	225	412	145	266	686	519	990
ENSMUSG00000048480	protein_coding	Cxcr1		chr1	74191785	74194631	2847	-	54	25	14	10	30	9	31	20	30	10	25	7	60	6	39	8	15	22	5	15	28	19	57
ENSMUSG00000087820	miRNA	Mir1928		chr1	74206554	74206620	67	-	0	0	0	0	0	0	0	1	0	0	0	0	0	0	0	0	0	0	0	0	0	0	0
ENSMUSG00000006304	protein_coding	Arpc2		chr1	74236084	74268209	32126	+	9448	7355	7694	8713	8587	6687	7801	12017	9078	7760	6851	4687	9816	5084	8537	6178	8354	9874	4848	4917	8595	4906	11338
ENSMUSG00000064272	protein_coding	Gpbar1		chr1	74278550	74279624	1075	+	9	36	2	8	13	9	7	16	1	6	4	7	6	9	11	8	24	10	2	15	13	3	7
ENSMUSG00000006299	protein_coding	Aamp		chr1	74279840	74284738	4899	-	3004	1958	1720	2436	3777	1807	2079	4045	2238	2203	1816	1504	2718	1139	2933	1734	3204	1165	842	1331	1703	1255	2007
ENSMUSG00000026179	protein_coding	Pnkd	overlapping_locus	chr1	74284930	74353694	68765	+	488	354	332	542	536	360	437	575	340	360	308	278	464	216	512	307	621	208	137	239	183	265	243
ENSMUSG00000103013	TEC	Gm37503		chr1	74287542	74287860	319	-	8	4	9	2	8	3	14	9	7	7	8	4	7	4	5	4	7	4	2	5	1	1	2
ENSMUSG00000006301	protein_coding	Tmbim1		chr1	74288247	74305622	17376	-	2054	2379	996	2159	2866	1212	2134	4161	1385	1686	1289	1441	2034	1279	1940	1800	2670	1780	969	1406	1829	995	2059
ENSMUSG00000103403	TEC	Gm37931	overlapping_locus	chr1	74307848	74310713	2866	+	6	6	1	6	8	6	9	4	3	4	8	3	7	3	1	2	9	2	1	8	2	4	5
ENSMUSG00000073650	protein_coding	Catip		chr1	74362108	74369321	7214	+	9	18	6	20	36	13	18	40	25	21	4	6	14	10	12	16	35	16	0	6	15	18	15
ENSMUSG00000026177	protein_coding	Slc11a1		chr1	74375195	74386062	10868	+	2520	2096	932	3055	2951	1270	1972	2900	2039	3638	1661	2115	2558	1879	2263	1625	1632	5096	2786	767	6208	1108	9026
ENSMUSG00000026176	protein_coding	Ctdsp1	ncRNA_host	chr1	74391509	74397285	5777	+	1924	1187	1249	1723	2210	1180	1346	2387	1505	1241	1352	997	2027	811	1857	1085	1824	690	584	841	788	819	1186
ENSMUSG00000065468	miRNA	Mir26b		chr1	74394310	74394394	85	+	2	0	1	1	2	1	2	3	0	2	0	2	2	0	1	1	0	0	0	1	1	0	2
ENSMUSG00000026175	protein_coding	Vil1		chr1	74409376	74435559	26184	+	5	0	2	4	4	1	7	6	0	6	2	1	3	2	4	2	6	4	2	2	3	3	4
ENSMUSG00000033364	protein_coding	Usp37	overlapping_locus	chr1	74435511	74544284	108774	-	718	441	807	622	768	548	619	1023	821	462	751	410	980	375	782	596	715	635	357	445	520	509	661
ENSMUSG00000103227	TEC	Gm37733	overlapping_locus	chr1	74500340	74503301	2962	-	0	4	2	2	0	5	8	0	2	5	4	3	3	5	2	6	2	0	12	7	5	7	0
ENSMUSG00000026174	protein_coding	Cnot9		chr1	74506058	74530842	24785	+	1273	800	1213	1148	1159	859	968	1685	1174	937	1109	656	1471	703	1287	946	1271	902	508	667	777	620	1073
ENSMUSG00000026173	protein_coding	Plcd4		chr1	74542888	74567794	24907	+	15	14	14	7	12	11	12	20	15	8	2	2	15	4	7	10	17	5	2	11	6	11	10
ENSMUSG00000026135	protein_coding	Zfp142	ncRNA_host	chr1	74565127	74588246	23120	-	643	559	472	688	823	535	640	984	524	478	451	439	800	377	743	581	692	450	241	433	379	306	582
ENSMUSG00000093155	miRNA	Gm25035		chr1	74586896	74586972	77	-	1	4	0	0	1	0	0	0	2	0	0	0	0	1	1	2	2	0	1	0	0	0	0
ENSMUSG00000026172	protein_coding	Bcs1l		chr1	74588289	74592443	4155	+	250	196	257	279	316	220	249	371	238	230	270	162	330	155	305	207	298	141	103	152	155	150	166
ENSMUSG00000026171	protein_coding	Rnf25		chr1	74593748	74601397	7650	-	960	728	557	713	1099	577	795	1139	738	556	590	484	822	390	922	556	986	425	339	406	526	486	549
ENSMUSG00000033276	protein_coding	Stk36		chr1	74601445	74636894	35450	+	92	107	76	123	150	73	93	182	91	85	70	76	159	82	133	92	185	37	16	62	42	61	41
ENSMUSG00000033257	protein_coding	Ttll4		chr1	74661745	74703730	41986	+	1511	1126	1306	1442	1831	1116	1448	2314	1381	973	1229	922	1784	909	1660	1337	1754	820	471	1057	825	870	852
ENSMUSG00000026170	protein_coding	Cyp27a1		chr1	74713574	74737892	24319	+	735	268	466	505	863	279	323	525	783	502	535	252	741	190	678	196	508	558	304	233	636	507	799
ENSMUSG00000006542	protein_coding	Prkag3		chr1	74738922	74749221	10300	-	15	6	6	11	10	2	6	22	82	5	2	1	6	3	13	5	9	9	7	9	3	46	13
ENSMUSG00000033227	protein_coding	Wnt6		chr1	74771892	74785322	13431	+	9	5	3	2	6	5	2	7	12	13	1	2	2	0	5	0	13	1	2	3	10	3	10
ENSMUSG00000099472	lncRNA	Gm29539		chr1	74774943	74777405	2463	-	0	0	0	0	1	0	0	0	1	1	0	0	2	0	0	0	0	2	0	0	2	2	0
ENSMUSG00000026167	protein_coding	Wnt10a		chr1	74791516	74804179	12664	+	7	1	4	6	9	6	4	7	2	1	5	1	3	1	3	1	4	1	2	2	3	0	6
ENSMUSG00000090071	protein_coding	Cdk5r2	overlapping_locus	chr1	74854934	74857732	2799	+	0	0	0	0	3	1	0	2	0	0	0	0	0	0	0	0	0	0	0	0	0	0	0
ENSMUSG00000055197	protein_coding	Fev		chr1	74881509	74885419	3911	-	0	0	0	2	1	1	0	0	0	0	0	0	1	0	0	0	2	0	0	0	0	0	0
ENSMUSG00000006546	protein_coding	Cryba2		chr1	74889934	74893143	3210	-	0	0	1	0	0	0	0	0	0	0	0	0	0	0	0	0	2	0	0	0	0	1	0
ENSMUSG00000047021	protein_coding	Cfap65		chr1	74902071	74935599	33529	-	0	0	0	0	0	0	0	0	0	1	0	0	1	0	1	0	0	0	0	1	0	0	0
ENSMUSG00000089653	lncRNA	Gm15841		chr1	74902371	74907653	5283	+	0	0	0	0	0	0	0	0	0	0	0	0	0	0	0	0	0	0	0	0	0	0	0
ENSMUSG00000006538	protein_coding	Ihh		chr1	74945315	74951672	6358	-	212	32	452	13	49	15	11	55	62	8	168	4	81	6	86	11	129	8	4	32	10	13	7
ENSMUSG00000103145	TEC	Gm37744		chr1	74954252	74955841	1590	+	1	0	7	1	4	1	0	1	4	0	1	0	3	3	3	1	2	0	0	1	0	3	2
ENSMUSG00000026162	protein_coding	Nhej1	fragmented_locus	chr1	74967139	75125200	158062	-	105	104	133	104	129	68	102	158	110	100	83	68	140	65	108	65	132	80	34	82	85	77	82
ENSMUSG00000026205	protein_coding	Slc23a3		chr1	75125541	75133890	8350	-	26	24	16	13	32	17	9	22	19	13	10	19	14	5	15	13	19	5	3	17	5	8	8
ENSMUSG00000033159	protein_coding	Cnppd1		chr1	75134554	75142711	8158	-	2166	1577	1450	1843	2551	1187	1403	2401	1866	1450	1594	1032	2027	842	2168	1192	2010	1178	764	898	1289	1023	1819
ENSMUSG00000049339	protein_coding	Retreg2		chr1	75142778	75147913	5136	+	2514	1591	1909	2191	2858	1509	1668	2769	2059	1710	2154	1267	2502	1037	2580	1240	2235	1199	855	978	1586	1082	2242
ENSMUSG00000026197	protein_coding	Zfand2b		chr1	75168646	75171629	2984	+	574	402	398	480	597	346	385	692	526	346	359	224	476	169	489	244	528	274	157	249	298	215	353
ENSMUSG00000026198	protein_coding	Abcb6	overlapping_locus	chr1	75171717	75180392	8676	-	50	36	67	50	64	40	34	63	60	40	46	19	68	31	47	30	54	25	10	20	24	33	22
ENSMUSG00000099519	lncRNA	Gm29253	overlapping_locus	chr1	75171731	75185146	13416	-	0	0	0	0	0	0	0	0	0	0	0	0	0	0	1	0	0	0	2	0	0	0	0
ENSMUSG00000033124	protein_coding	Atg9a	overlapping_locus	chr1	75180860	75192196	11337	-	672	436	526	573	690	455	458	900	554	368	457	314	703	242	778	374	671	244	163	320	291	292	470
ENSMUSG00000026199	protein_coding	Ankzf1		chr1	75192151	75199387	7237	+	813	581	647	700	957	522	652	949	679	507	577	370	857	310	876	517	850	482	250	387	529	474	625
ENSMUSG00000026200	protein_coding	Glb1l	ncRNA_host	chr1	75198236	75210813	12578	-	615	459	488	645	799	431	629	797	505	377	452	297	744	278	581	414	801	497	197	342	408	379	448
ENSMUSG00000026201	protein_coding	Stk16		chr1	75210838	75215606	4769	+	1392	948	1089	1091	1478	905	1107	1892	1311	854	1096	654	1520	616	1451	881	1480	725	417	718	726	757	890
ENSMUSG00000026202	protein_coding	Tuba4a		chr1	75214228	75219865	5638	-	3715	360	2265	491	1054	943	473	2236	3027	528	2307	291	2041	227	2102	316	1099	346	323	528	832	1197	1151
ENSMUSG00000096094	protein_coding	A630095N17Rik		chr1	75220095	75232102	12008	-	1	1	0	0	0	0	0	0	0	0	0	0	0	0	0	0	0	0	0	0	0	0	0
ENSMUSG00000026203	protein_coding	Dnajb2		chr1	75236406	75245692	9287	+	866	401	838	496	782	448	492	1250	682	412	694	332	714	236	681	377	769	314	134	288	349	354	446
ENSMUSG00000026204	protein_coding	Ptprn		chr1	75247027	75264502	17476	-	27	171	2	106	172	169	304	297	39	161	14	45	95	81	28	139	208	65	43	100	34	7	95
ENSMUSG00000101840	lncRNA	Gm28294		chr1	75252322	75257427	5106	+	0	0	0	0	0	0	5	1	0	1	0	0	0	0	0	1	1	0	0	0	0	0	0
ENSMUSG00000033061	protein_coding	Resp18		chr1	75272199	75278415	6217	-	0	0	0	0	0	0	0	0	0	0	0	0	0	0	0	0	0	0	0	0	0	0	0
ENSMUSG00000026209	protein_coding	Dnpep		chr1	75307896	75317990	10095	-	1104	977	729	1186	1465	895	1125	1815	945	915	756	644	1321	542	1238	763	1493	615	444	852	674	589	809
ENSMUSG00000026208	protein_coding	Des		chr1	75360329	75368579	8251	+	154	115	51	359	240	234	213	408	1417	69	52	65	303	62	88	56	943	92	70	161	63	786	139
ENSMUSG00000085653	lncRNA	Gm15179		chr1	75368212	75375012	6801	-	2	0	3	7	9	2	2	2	4	3	3	0	5	0	2	0	3	0	0	4	1	6	2
ENSMUSG00000026207	protein_coding	Speg		chr1	75375297	75432320	57024	+	1603	1592	958	2232	2751	1495	2040	3110	1361	1814	1169	1157	1986	849	1940	1542	2820	825	562	1029	929	932	1507
ENSMUSG00000086053	lncRNA	Gm15178		chr1	75392131	75396363	4233	-	4	0	1	5	4	2	4	3	0	2	1	2	3	1	3	1	3	0	4	4	5	4	0
ENSMUSG00000033021	protein_coding	Gmppa		chr1	75435930	75443179	7250	+	1733	1627	1136	1912	2393	1316	1861	2489	1223	1411	1070	1035	2001	957	2045	1289	2274	781	543	1001	909	807	1124
ENSMUSG00000033007	protein_coding	Asic4		chr1	75450436	75474343	23908	+	0	5	0	1	0	1	1	0	1	0	2	0	1	0	0	0	0	0	0	2	1	0	0
ENSMUSG00000102605	TEC	Gm37264		chr1	75468570	75470761	2192	-	1	1	1	2	2	1	1	2	1	0	0	2	0	3	1	0	0	0	0	4	0	0	0
ENSMUSG00000032997	protein_coding	Chpf		chr1	75474569	75479307	4739	-	2550	3052	867	3177	5119	2002	3173	6939	1398	2376	1126	1854	2383	1352	2977	2507	5009	862	576	1791	1190	886	1078
ENSMUSG00000026211	protein_coding	Obsl1		chr1	75479310	75506452	27143	-	1244	1129	531	1451	2020	999	1271	2449	933	936	747	773	1400	643	1516	1264	1959	317	289	857	354	469	422
ENSMUSG00000051703	protein_coding	Tmem198		chr1	75479532	75485705	6174	+	163	192	45	163	235	87	129	221	75	104	69	76	131	80	176	98	191	24	22	80	56	38	36
ENSMUSG00000032968	protein_coding	Inha		chr1	75507077	75510366	3290	+	217	262	82	247	314	129	205	295	127	133	133	134	201	92	224	141	366	36	45	105	67	109	54
ENSMUSG00000026213	protein_coding	Stk11ip		chr1	75521529	75537335	15807	+	1779	1026	1503	1460	1905	1204	987	2015	1629	1439	1427	936	1880	735	2111	1028	1878	1013	613	723	1150	905	1654
ENSMUSG00000006576	protein_coding	Slc4a3		chr1	75546266	75562172	15907	+	671	714	467	725	887	577	667	1078	691	599	470	387	729	271	749	511	1185	200	132	334	255	331	266
ENSMUSG00000083244	processed_pseudogene	Gm15180	pseudo_consens	chr1	75568083	75568574	492	+	2	1	3	2	0	0	0	0	0	0	0	0	0	0	0	0	0	0	0	1	0	0	0
ENSMUSG00000082012	processed_pseudogene	Gm5257	pseudo_consens	chr1	75636390	75637179	790	+	1	1	1	1	2	0	1	2	2	1	2	1	0	0	1	1	1	0	0	0	3	0	0
ENSMUSG00000101763	processed_pseudogene	Gm29068	pseudo_consens	chr1	76110181	76110580	400	-	0	0	0	0	0	0	0	0	0	0	0	0	0	0	0	0	0	0	0	0	0	0	0
ENSMUSG00000100534	lncRNA	Gm816		chr1	76890472	77027792	137321	-	1	0	0	0	0	0	0	0	0	0	0	2	0	0	0	0	0	0	0	0	0	0	0
ENSMUSG00000102904	TEC	Gm38265		chr1	77143227	77146992	3766	-	0	0	0	1	0	0	0	0	1	0	0	0	0	0	0	0	0	1	0	0	1	0	0
ENSMUSG00000026235	protein_coding	Epha4	ncRNA_host	chr1	77367185	77515088	147904	-	173	40	194	78	115	115	90	70	175	50	129	32	133	26	107	58	210	84	14	57	30	135	44
ENSMUSG00000099141	miRNA	Mir6352		chr1	77496653	77496768	116	-	0	0	0	0	0	0	0	0	0	0	0	0	0	0	0	0	0	0	0	1	0	0	0
ENSMUSG00000101849	lncRNA	Gm28386		chr1	77515280	77517128	1849	+	0	0	0	0	0	0	0	0	0	0	0	0	0	0	0	0	0	0	0	0	0	0	0
ENSMUSG00000102052	lncRNA	Gm28387		chr1	77942966	77972376	29411	-	0	0	0	0	1	0	1	0	0	0	0	0	0	0	0	0	1	0	0	0	0	0	0
ENSMUSG00000004872	protein_coding	Pax3		chr1	78101267	78197134	95868	-	1	4	0	5	49	0	4	12	4	4	0	8	0	1	0	1	2	2	0	1	1	3	4
ENSMUSG00000032908	protein_coding	Sgpp2	overlapping_locus	chr1	78310345	78420289	109945	+	11	1	13	3	6	8	4	13	21	4	2	2	11	1	14	5	10	1	10	3	11	9	10
ENSMUSG00000099561	lncRNA	Gm28410		chr1	78325628	78340106	14479	-	0	0	0	0	0	0	0	0	0	1	0	0	0	0	0	0	0	0	0	0	0	0	0
ENSMUSG00000102945	TEC	Gm37884	overlapping_locus	chr1	78375614	78376431	818	+	0	0	0	0	0	0	0	0	0	0	0	0	0	0	0	0	0	0	0	0	0	0	0
ENSMUSG00000026245	protein_coding	Farsb	overlapping_locus	chr1	78417975	78488897	70923	-	1092	853	1087	1037	1199	1029	1167	1675	1112	989	1053	716	1409	729	1132	962	1232	1058	685	768	986	687	1191
ENSMUSG00000101798	unprocessed_pseudogene	Gm28995	overlapping_locus	chr1	78433352	78433612	261	+	0	1	0	3	1	3	0	2	2	2	0	0	3	1	0	0	0	0	0	1	1	2	4
ENSMUSG00000104018	TEC	4833412K13Rik	overlapping_locus	chr1	78465448	78466926	1479	-	14	9	25	12	26	12	21	25	15	13	14	13	16	12	19	14	17	14	4	14	8	18	15
ENSMUSG00000090486	protein_coding	BC035947	overlapping_locus	chr1	78497026	78512158	15133	-	0	0	0	0	0	0	0	1	2	0	0	0	0	0	0	0	3	0	0	0	0	0	0
ENSMUSG00000012187	protein_coding	Mogat1		chr1	78510991	78538173	27183	+	4	4	0	1	6	1	2	1	1	1	5	0	2	1	1	0	5	8	0	0	2	2	0
ENSMUSG00000099364	lncRNA	5730419F03Rik		chr1	78595031	78609508	14478	-	0	0	0	0	0	0	0	0	1	0	0	0	0	0	2	0	0	0	0	0	0	0	0
ENSMUSG00000100562	lncRNA	Gm29611		chr1	78615467	78620165	4699	+	0	0	0	0	0	0	0	0	0	0	0	0	0	0	0	1	0	0	0	0	0	0	0
ENSMUSG00000032883	protein_coding	Acsl3	overlapping_locus	chr1	78657825	78707743	49919	+	748	674	655	852	1106	537	747	1178	560	479	455	402	861	477	696	593	914	688	261	582	465	337	454
ENSMUSG00000079470	protein_coding	Utp14b	overlapping_locus	chr1	78658038	78671512	13475	+	200	152	209	234	259	142	209	314	172	165	199	142	273	165	200	185	249	173	147	211	177	143	208
ENSMUSG00000099377	processed_pseudogene	Gm6159	pseudo_consens	chr1	78783136	78784859	1724	-	2	2	2	2	2	1	3	6	2	1	0	1	3	0	2	4	3	4	1	1	1	4	1
ENSMUSG00000099706	lncRNA	Gm29536	overlapping_locus	chr1	78791623	79224511	432889	-	0	0	0	0	0	0	0	0	0	0	0	0	0	0	0	0	0	0	0	0	0	0	0
ENSMUSG00000047330	protein_coding	Kcne4		chr1	78816758	78820028	3271	+	273	266	37	197	260	99	160	1027	252	132	77	181	298	137	135	155	258	95	35	158	86	144	70
ENSMUSG00000101324	lncRNA	Gm29187		chr1	78821258	78822652	1395	+	0	1	0	0	1	0	0	2	1	0	0	0	2	0	0	0	1	0	0	0	0	1	1
ENSMUSG00000072978	processed_pseudogene	Gm5830	overlapping_locus	chr1	78967637	78968079	443	-	0	0	0	1	1	0	0	0	0	0	0	0	1	0	0	0	1	0	0	0	0	0	0
ENSMUSG00000050711	protein_coding	Scg2		chr1	79434669	79440120	5452	-	0	0	0	0	1	0	2	1	8	0	0	0	2	0	0	1	0	2	0	0	0	1	0
ENSMUSG00000099562	processed_pseudogene	Gm19027	pseudo_consens	chr1	79505803	79507157	1355	-	0	0	0	1	0	0	0	1	1	1	0	0	0	0	2	0	0	0	0	0	0	0	0
ENSMUSG00000054702	protein_coding	Ap1s3	overlapping_locus	chr1	79606876	79671972	65097	-	57	28	106	56	52	29	14	51	68	44	67	41	56	29	58	19	28	114	54	10	72	41	149
ENSMUSG00000102235	TEC	Gm37886	overlapping_locus	chr1	79619522	79621034	1513	-	0	0	0	1	0	2	0	0	2	0	0	0	1	2	1	0	0	2	2	0	0	3	1
ENSMUSG00000073643	protein_coding	Wdfy1		chr1	79702262	79776143	73882	-	1247	1030	1098	1014	1214	985	998	1774	1216	870	887	788	1223	650	1178	967	1419	1212	521	787	908	944	993
ENSMUSG00000104497	TEC	Gm10555		chr1	79762717	79764507	1791	+	0	0	0	0	3	1	0	0	1	0	0	0	0	1	1	0	0	0	0	0	0	0	3
ENSMUSG00000026248	protein_coding	Mrpl44		chr1	79776018	79781445	5428	+	571	346	471	468	476	371	416	679	531	470	503	276	618	256	591	403	524	358	212	277	372	323	420
ENSMUSG00000026249	protein_coding	Serpine2		chr1	79794197	79861180	66984	-	39083	19090	46702	24409	26040	28265	17435	23252	36251	20222	40339	18846	42245	14990	47045	22708	35907	9495	4114	14369	5989	18924	6711
ENSMUSG00000067106	processed_pseudogene	Gm5529	pseudo_consens	chr1	79922536	79923426	891	-	0	1	2	0	0	0	0	1	1	1	1	4	2	0	1	0	2	0	1	0	0	0	0
ENSMUSG00000100397	processed_pseudogene	Gm28071	pseudo_consens	chr1	79957580	79958057	478	+	2	0	0	2	0	0	2	0	3	1	1	0	3	2	0	2	4	1	0	0	1	0	0
ENSMUSG00000099753	processed_pseudogene	Gm28058	pseudo_consens	chr1	80098622	80098885	264	+	0	0	0	0	0	0	0	0	0	0	0	0	0	0	0	0	0	0	0	0	0	0	0
ENSMUSG00000096297	snRNA	Gm23934		chr1	80135466	80135572	107	+	0	0	1	0	0	0	1	1	0	0	0	0	0	0	0	0	0	0	0	0	0	0	0
ENSMUSG00000102518	TEC	Gm38339		chr1	80146973	80148801	1829	-	0	0	0	0	1	2	1	0	3	1	0	0	2	0	1	0	1	2	0	1	0	0	1
ENSMUSG00000099552	lncRNA	9830004L10Rik		chr1	80184719	80192073	7355	+	0	0	0	0	0	0	0	0	0	0	1	1	0	1	1	0	1	0	0	0	0	2	0
ENSMUSG00000043230	protein_coding	Fam124b		chr1	80198706	80218473	19768	-	4	7	13	7	10	5	8	10	12	7	7	6	23	9	9	7	10	5	0	5	9	7	14
ENSMUSG00000101257	lncRNA	2310015K22Rik		chr1	80225044	80228792	3749	+	0	0	0	0	0	0	0	0	4	0	0	0	0	0	0	0	0	0	0	0	0	0	0
ENSMUSG00000103404	TEC	Gm37932		chr1	80255031	80256197	1167	-	0	0	0	0	1	0	0	0	0	0	0	0	0	0	0	2	0	0	0	0	1	0	3
ENSMUSG00000004364	protein_coding	Cul3	overlapping_locus	chr1	80264923	80340480	75558	-	2521	1722	2639	2361	2761	1879	1998	3937	2602	1519	2169	1269	3255	1369	2727	2023	2622	2645	1170	1609	1877	1676	2491
ENSMUSG00000103076	TEC	Gm37902	overlapping_locus	chr1	80274731	80276413	1683	-	26	16	18	13	13	23	30	32	30	23	23	12	28	15	22	37	23	22	35	35	17	19	15
ENSMUSG00000103525	TEC	Gm37262		chr1	80326177	80327994	1818	-	3	7	3	1	1	2	6	3	7	7	1	0	3	7	6	1	5	1	6	12	6	2	0
ENSMUSG00000101722	lncRNA	Gm29125		chr1	80382822	80386251	3430	+	2	0	3	0	2	0	1	3	5	0	4	0	2	1	1	0	3	2	1	0	3	4	2
ENSMUSG00000101483	lncRNA	1700016L21Rik		chr1	80445932	80479867	33936	+	0	0	0	0	0	0	0	1	0	0	0	0	0	0	0	0	0	0	0	0	0	0	0
ENSMUSG00000038608	protein_coding	Dock10	overlapping_locus	chr1	80501073	80758527	257455	-	2749	1475	2661	2392	3218	1727	1836	3429	3231	2199	2591	1568	3790	1450	3123	1656	2465	4399	1944	1315	3244	2405	5043
ENSMUSG00000103192	TEC	Gm37645	overlapping_locus	chr1	80666009	80669564	3556	-	1	6	0	0	1	5	9	2	2	6	1	4	5	3	1	10	3	9	21	5	8	4	3
ENSMUSG00000104488	TEC	Gm38062	overlapping_locus	chr1	80728809	80730664	1856	-	3	7	7	4	0	4	11	3	3	7	3	8	6	14	1	12	5	14	13	6	27	11	3
ENSMUSG00000102721	TEC	A630081D01Rik	overlapping_locus	chr1	80747222	80749054	1833	-	4	8	4	2	1	9	13	4	11	10	4	14	9	9	2	6	3	20	25	14	12	14	4
ENSMUSG00000099949	processed_pseudogene	Gm29124	pseudo_consens	chr1	80897654	80898105	452	-	2	0	0	0	0	0	0	0	2	1	0	0	2	0	0	0	1	1	0	2	0	0	0
ENSMUSG00000054976	protein_coding	Nyap2		chr1	81076950	81341764	264815	+	720	300	1362	481	521	911	545	792	1050	478	1063	293	1070	444	1089	695	848	525	219	507	131	588	215
ENSMUSG00000104029	TEC	Gm37210		chr1	81520338	81522341	2004	-	0	0	0	0	0	0	0	0	0	0	0	0	0	0	0	0	0	0	0	1	0	0	0
ENSMUSG00000101986	processed_pseudogene	Gm6198	pseudo_consens	chr1	81554157	81557483	3327	-	0	0	0	0	0	0	0	0	2	0	0	0	0	0	0	0	0	0	0	0	0	0	0
ENSMUSG00000087008	processed_pseudogene	Gm5530	pseudo_consens	chr1	81741985	81742969	985	-	1	2	0	0	0	1	3	0	0	0	2	0	1	0	0	1	1	0	0	1	1	0	0
ENSMUSG00000100561	processed_pseudogene	Gm7516	pseudo_consens	chr1	81797241	81797946	706	+	2	2	0	2	0	1	4	3	0	2	0	0	2	0	4	0	2	0	0	2	0	0	4
ENSMUSG00000103571	TEC	Gm37114		chr1	82105180	82106983	1804	+	0	1	2	3	2	0	1	1	1	0	0	2	2	0	1	0	2	2	0	0	0	2	1
ENSMUSG00000055980	protein_coding	Irs1		chr1	82233101	82291416	58316	-	832	778	760	1060	1832	1121	1962	2716	477	641	614	668	1337	620	976	1154	1473	628	353	1231	512	514	446
ENSMUSG00000026142	protein_coding	Rhbdd1	overlapping_locus	chr1	82316452	82445366	128915	+	814	615	683	719	751	525	655	852	558	535	632	409	749	420	824	536	772	650	313	396	551	364	785
ENSMUSG00000104493	TEC	Gm19552	overlapping_locus	chr1	82352217	82355049	2833	+	1	1	2	4	2	3	3	1	3	1	0	5	4	5	1	2	5	2	8	1	0	3	3
ENSMUSG00000100786	lncRNA	Gm28940	ncRNA_host	chr1	82392493	82402746	10254	-	1	2	0	1	0	0	4	0	2	0	0	7	2	3	0	2	2	0	6	1	2	0	1
ENSMUSG00000067158	protein_coding	Col4a4		chr1	82448423	82586849	138427	-	18	8	22	11	25	13	16	18	16	7	11	6	21	7	14	10	40	14	3	12	14	8	6
ENSMUSG00000079465	protein_coding	Col4a3	ncRNA_host	chr1	82586921	82722059	135139	+	12	11	17	8	11	3	10	15	7	2	1	5	18	7	7	7	15	12	1	6	10	5	3
ENSMUSG00000065055	rRNA	n-R5s213		chr1	82635013	82635110	98	+	0	0	0	0	0	1	0	0	0	0	0	0	0	0	0	0	0	0	0	0	1	1	0
ENSMUSG00000097564	lncRNA	C430014B12Rik		chr1	82691928	82725169	33242	-	7	8	8	9	12	11	8	11	2	7	10	4	6	5	8	8	18	13	9	5	3	7	4
ENSMUSG00000026150	protein_coding	Mff	overlapping_locus	chr1	82724890	82752394	27505	+	2294	1967	2294	2074	2313	1895	2417	3151	2311	1811	2011	1326	2660	1365	2412	1677	2598	2080	1007	1848	1748	1525	1830
ENSMUSG00000101450	lncRNA	Gm28941	overlapping_locus	chr1	82739691	82740707	1017	+	18	7	10	17	9	17	24	17	9	14	15	12	19	19	12	13	15	11	22	26	3	11	10
ENSMUSG00000026149	protein_coding	Tm4sf20		chr1	82756649	82768461	11813	-	2	2	0	0	2	1	5	4	0	0	2	0	5	0	0	0	4	0	2	2	0	5	3
ENSMUSG00000114299	protein_coding	Gm47791		chr1	82770824	82771243	420	-	0	0	0	0	0	0	0	0	0	0	0	0	0	1	0	0	0	0	0	0	0	0	0
ENSMUSG00000102280	TEC	Gm36999		chr1	82806423	82807468	1046	-	0	1	0	0	0	0	0	0	0	0	1	0	0	0	0	0	0	0	0	0	1	0	2
ENSMUSG00000100170	lncRNA	Gm28942		chr1	82819835	82820377	543	+	0	0	0	0	0	0	0	0	0	0	0	0	0	0	2	0	0	0	0	0	0	2	3
ENSMUSG00000100744	processed_pseudogene	Gm17764	pseudo_consens	chr1	82822471	82822861	391	-	0	0	1	3	1	0	1	4	0	0	1	0	0	0	0	0	1	0	0	2	7	0	0
ENSMUSG00000026159	protein_coding	Agfg1		chr1	82839483	82901182	61700	+	1985	1551	2069	1899	2412	1731	1971	3439	2021	1681	1786	1186	2439	1231	1990	1724	2316	2261	1033	1592	1693	1325	2220
ENSMUSG00000113880	protein_coding	A030005L19Rik		chr1	82913325	82914130	806	+	8	9	7	11	22	14	7	17	9	5	9	10	18	9	16	9	19	9	2	3	7	7	5
ENSMUSG00000113973	protein_coding	A030014E15Rik		chr1	82924917	82925712	796	+	0	0	0	1	2	1	0	0	0	0	0	0	0	0	2	0	0	1	0	0	0	0	0
ENSMUSG00000113097	protein_coding	Gm47959		chr1	83000548	83001480	933	+	0	0	0	0	0	0	0	0	0	0	0	0	0	0	0	0	0	0	0	0	0	0	0
ENSMUSG00000101784	processed_pseudogene	Gm7553	pseudo_consens	chr1	83003482	83004907	1426	-	0	0	0	0	3	2	0	1	1	1	1	0	0	0	1	1	1	0	0	0	1	1	0
ENSMUSG00000038496	protein_coding	Slc19a3		chr1	83012523	83038448	25926	-	10	5	15	2	0	6	2	10	7	0	17	2	9	1	8	1	11	6	3	4	5	3	0
ENSMUSG00000100432	processed_pseudogene	Gm7539	pseudo_consens	chr1	83015393	83016022	630	+	0	1	1	0	0	0	0	1	0	0	1	0	0	0	0	0	0	0	0	0	1	0	0
ENSMUSG00000100190	protein_coding	Krtap28-10		chr1	83041524	83042480	957	-	0	0	0	0	0	0	0	1	0	0	0	0	0	0	0	0	0	0	0	0	0	0	0
ENSMUSG00000113267	protein_coding	Gm47969		chr1	83044932	83045946	1015	+	0	0	0	0	0	0	0	0	0	0	0	0	0	0	0	0	0	0	0	0	0	0	0
ENSMUSG00000104423	protein_coding	A030005K14Rik		chr1	83058286	83059378	1093	-	0	0	0	0	0	0	0	0	0	0	0	0	0	0	0	0	0	0	0	0	0	0	0
ENSMUSG00000101315	protein_coding	Krtap28-13		chr1	83060930	83061921	992	+	0	0	0	0	2	0	1	6	0	0	0	0	0	0	0	0	1	1	2	0	0	0	2
ENSMUSG00000026166	protein_coding	Ccl20		chr1	83116766	83119167	2402	+	0	2	0	0	1	8	6	7	2	14	0	8	1	6	0	8	8	1	2	5	1	0	1
ENSMUSG00000101173	processed_pseudogene	Gm29519		chr1	83157984	83159017	1034	+	0	0	0	1	0	1	0	2	0	0	0	0	1	0	0	1	0	0	0	0	0	0	0
ENSMUSG00000053161	protein_coding	Daw1		chr1	83159752	83210574	50823	+	0	0	0	6	4	7	5	8	1	5	1	3	0	1	3	3	6	0	0	6	1	0	2
ENSMUSG00000101896	processed_pseudogene	Gm6244	pseudo_consens	chr1	83212044	83212884	841	-	0	0	0	0	0	0	0	1	0	0	0	0	0	1	0	1	1	0	0	0	0	0	0
ENSMUSG00000026163	protein_coding	Sphkap	overlapping_locus	chr1	83254139	83408200	154062	-	40	15	79	88	79	41	54	65	29	17	69	26	77	61	65	27	72	12	22	23	17	31	11
ENSMUSG00000079140	processed_pseudogene	Gm6374	overlapping_locus	chr1	83314513	83315300	788	+	0	2	0	0	0	0	0	0	1	0	0	0	0	0	0	1	2	0	3	0	0	0	0
ENSMUSG00000104374	TEC	Gm37517	overlapping_locus	chr1	83331298	83332586	1289	-	0	0	0	0	0	0	0	0	0	0	0	0	0	0	0	0	1	0	0	0	0	0	0
ENSMUSG00000100580	lncRNA	4933436I20Rik		chr1	83659550	83911644	252095	-	0	0	0	0	0	0	0	0	0	0	0	0	0	0	0	2	0	0	0	0	0	0	0
ENSMUSG00000045658	protein_coding	Pid1	overlapping_locus	chr1	84036296	84364180	327885	-	1462	931	974	1446	1724	982	1316	1962	1228	1890	930	1047	1497	940	1321	1051	1319	2534	1178	739	2407	924	2631
ENSMUSG00000102750	TEC	Gm37058	overlapping_locus	chr1	84132867	84134510	1644	-	1	4	0	6	1	3	13	3	4	12	4	4	5	7	2	2	0	3	49	9	32	3	5
ENSMUSG00000101934	processed_pseudogene	Gm18304	pseudo_consens	chr1	84168188	84168733	546	+	0	0	0	2	0	1	3	0	0	0	0	6	0	3	0	1	0	0	3	0	2	0	0
ENSMUSG00000098851	miRNA	Mir6353		chr1	84218849	84218961	113	-	0	0	0	1	0	0	2	0	0	2	5	0	0	0	0	0	0	0	2	3	3	6	0
ENSMUSG00000036766	protein_coding	Dner	overlapping_locus	chr1	84369839	84696221	326383	-	6	4	13	18	5	18	4	10	18	17	12	2	10	10	7	7	13	7	7	3	3	10	11
ENSMUSG00000104396	TEC	Gm37959	overlapping_locus	chr1	84392503	84395399	2897	-	0	0	0	0	0	1	0	0	0	0	0	0	1	1	0	0	0	0	0	0	0	0	0
ENSMUSG00000102481	TEC	Gm37925	overlapping_locus	chr1	84665189	84669443	4255	-	0	0	0	0	0	0	0	0	0	0	0	0	0	0	0	0	1	0	0	0	0	0	0
ENSMUSG00000026219	protein_coding	Trip12	overlapping_locus	chr1	84721189	84840516	119328	-	6456	5465	6234	7010	7655	5322	6914	9454	5826	4838	5522	4026	8869	4236	7454	5472	7258	8253	4146	5143	7312	4167	9914
ENSMUSG00000103505	TEC	Gm38374	overlapping_locus	chr1	84807158	84809190	2033	-	2	3	3	5	1	5	6	2	3	7	2	12	1	14	3	10	6	9	23	16	19	7	1
ENSMUSG00000104503	TEC	Gm37738	overlapping_locus	chr1	84819968	84824683	4716	-	10	10	2	12	4	9	14	5	8	6	4	10	14	15	5	16	14	30	48	21	25	22	4
ENSMUSG00000073633	protein_coding	Fbxo36		chr1	84839841	84900487	60647	+	105	132	78	101	130	74	116	158	56	82	68	69	124	48	93	89	141	91	66	87	81	54	69
ENSMUSG00000026220	protein_coding	Slc16a14		chr1	84905898	84935134	29237	-	9	8	12	11	7	6	5	14	8	8	6	4	12	8	12	8	3	19	17	5	59	16	82
ENSMUSG00000099693	unprocessed_pseudogene	Gm29284	overlapping_locus	chr1	84990638	84993032	2395	-	2	0	0	1	38	30	44	30	1	2	1	0	0	1	2	0	59	44	3	10	18	57	55
ENSMUSG00000052477	protein_coding	C130026I21Rik	overlapping_locus	chr1	84992690	85270566	277877	-	21	16	2	3	184	118	211	162	16	10	5	6	14	1	7	1	200	196	58	57	80	185	204
ENSMUSG00000064281	processed_pseudogene	Rpl19-ps1	overlapping_locus	chr1	85012114	85012704	591	+	0	2	0	1	1	2	1	3	0	0	0	1	3	2	2	0	1	0	0	1	3	1	2
ENSMUSG00000061852	unprocessed_pseudogene	Gm7582	overlapping_locus	chr1	85039065	85041958	2894	-	2	1	0	2	3	6	2	1	1	0	0	0	5	0	1	0	4	12	4	3	8	3	11
ENSMUSG00000089976	unprocessed_pseudogene	Gm2389	overlapping_locus	chr1	85061154	85062642	1489	+	0	0	0	0	3	0	0	1	0	0	2	0	0	0	0	0	2	2	0	0	0	1	3
ENSMUSG00000101279	unprocessed_pseudogene	Gm18342	overlapping_locus	chr1	85067394	85080236	12843	-	3	1	2	2	1	7	1	3	2	0	0	2	4	0	2	1	2	3	4	1	6	5	13
ENSMUSG00000089844	protein_coding	A530032D15Rik	overlapping_locus	chr1	85083069	85109853	26785	-	21	9	20	7	44	45	40	41	9	4	16	3	21	1	7	3	37	39	13	23	56	67	94
ENSMUSG00000073631	lncRNA	Gm10553		chr1	85099512	85101074	1563	+	0	0	0	0	0	0	2	0	0	0	0	0	0	0	0	0	0	2	0	0	0	0	0
ENSMUSG00000072109	lncRNA	A530040E14Rik		chr1	85105946	85114035	8090	+	20	4	9	15	29	18	14	22	14	7	6	6	11	0	11	5	30	33	12	10	37	21	50
ENSMUSG00000090128	unprocessed_pseudogene	Gm16038	overlapping_locus	chr1	85115319	85117237	1919	+	0	0	0	0	0	0	0	0	0	0	0	0	0	0	0	0	0	0	0	0	0	0	0
ENSMUSG00000091199	lncRNA	Gm2619		chr1	85308659	85327285	18627	-	5	5	3	8	31	11	22	28	4	2	1	1	1	2	2	3	28	27	17	19	10	27	29
ENSMUSG00000089716	transcribed_unprocessed_pseudogene	Gm6264	overlapping_locus	chr1	85159764	85194260	34497	+	1	1	0	1	7	1	3	4	0	0	0	1	1	0	0	0	1	1	1	0	1	1	1
ENSMUSG00000079457	protein_coding	Gm7609	overlapping_locus	chr1	85199613	85213786	14174	+	3	3	2	0	33	13	8	13	1	2	1	1	1	0	3	2	10	19	11	5	25	19	16
ENSMUSG00000090252	lncRNA	Gm16028		chr1	85246851	85255465	8615	+	2	2	1	1	22	21	22	26	1	0	1	0	0	1	3	1	31	13	2	4	8	32	26
ENSMUSG00000079455	transcribed_unprocessed_pseudogene	Gm16026		chr1	85266698	85285491	18794	+	4	2	2	5	34	32	26	36	7	6	5	1	6	0	4	2	24	36	6	7	22	27	84
ENSMUSG00000089652	lncRNA	Gm16025		chr1	85326729	85342615	15887	+	0	0	0	0	5	3	5	1	0	0	0	0	0	0	0	0	4	0	1	1	0	3	4
ENSMUSG00000089937	unprocessed_pseudogene	Gm7281		chr1	85332716	85342086	9371	-	0	1	0	0	2	0	0	0	0	0	1	0	0	0	0	0	3	1	0	0	1	4	3
ENSMUSG00000101751	unprocessed_pseudogene	Gm2427		chr1	85501090	85514604	13515	+	0	0	0	0	0	0	0	0	0	0	0	0	0	0	0	0	0	0	0	1	0	0	1
ENSMUSG00000089714	lncRNA	Gm16092		chr1	85511133	85527161	16029	-	0	0	0	0	0	0	0	0	0	0	0	0	0	0	0	0	0	0	0	0	0	3	1
ENSMUSG00000090186	unprocessed_pseudogene	Gm7592		chr1	85156812	85157699	888	-	0	0	3	1	8	3	8	6	0	0	3	0	3	1	2	0	4	4	4	3	5	12	7
ENSMUSG00000094127	protein_coding	G530012D18Rik		chr1	85575676	85577295	1620	+	0	0	0	0	0	0	0	0	0	0	0	0	0	0	0	0	0	0	0	0	0	0	0
ENSMUSG00000070034	protein_coding	Sp110		chr1	85576899	85598817	21919	-	649	144	497	312	612	320	326	593	617	225	403	185	585	145	501	213	451	602	187	206	469	454	752
ENSMUSG00000090103	lncRNA	Gm16094		chr1	85599286	85599839	554	+	1	1	4	0	6	2	2	4	2	1	1	1	1	0	2	0	2	2	1	0	3	2	3
ENSMUSG00000070031	protein_coding	Sp140		chr1	85600378	85645037	44660	+	234	74	181	154	262	182	189	284	250	120	190	94	227	61	207	74	204	309	141	105	252	198	505
ENSMUSG00000073628	lncRNA	Gm10552		chr1	85604085	85611896	7812	-	2	1	6	1	2	3	1	2	1	1	1	0	2	0	2	0	2	6	1	2	2	5	4
ENSMUSG00000090246	lncRNA	Gm17017		chr1	85641222	85650585	9364	-	14	8	6	6	11	10	13	10	13	11	4	4	10	7	19	5	17	25	3	4	18	9	22
ENSMUSG00000026222	protein_coding	Sp100	ncRNA_host	chr1	85649988	85709998	60011	+	2310	650	2087	1212	2362	1058	981	2024	2290	920	1545	723	2442	559	1760	608	1571	2121	736	874	1988	1806	3042
ENSMUSG00000052760	protein_coding	A630001G21Rik		chr1	85717083	85778643	61561	-	765	414	672	496	728	462	450	830	795	486	666	305	776	322	769	363	604	772	393	318	780	561	868
ENSMUSG00000098634	miRNA	Mir8096		chr1	85751948	85752074	127	+	0	0	0	0	0	0	0	0	0	0	0	0	0	0	0	0	0	0	0	0	0	0	3
ENSMUSG00000100217	lncRNA	9930111H07Rik		chr1	85775271	85784694	9424	+	3	6	0	6	2	5	1	2	1	0	1	1	3	3	4	1	4	3	4	2	2	1	1
ENSMUSG00000092932	misc_RNA	Gm22906		chr1	85784713	85784962	250	+	1	0	1	1	1	0	0	0	0	0	0	0	0	0	0	0	0	0	0	0	0	0	1
ENSMUSG00000036707	protein_coding	Cab39		chr1	85793441	85851576	58136	+	4030	3271	3935	3574	3958	3108	3304	5298	3773	2899	3256	2237	4592	2165	4159	3061	4020	4517	1920	2529	3539	2262	4556
ENSMUSG00000026223	protein_coding	Itm2c		chr1	85894281	85908675	14395	+	9373	7524	5371	8977	10918	6813	8005	11447	6467	7269	6441	5681	9273	4390	10096	6208	11389	3976	2525	4978	4721	4194	5420
ENSMUSG00000026224	protein_coding	4933407L21Rik		chr1	85928483	85940624	12142	+	4	4	0	4	11	2	5	7	3	7	3	1	5	6	1	6	9	3	0	3	0	4	4
ENSMUSG00000099767	lncRNA	Gm28884		chr1	85933247	85937332	4086	-	1	1	0	4	6	6	7	3	4	4	3	1	4	2	8	1	7	5	0	0	2	4	6
ENSMUSG00000049608	protein_coding	Gpr55		chr1	85938318	85961007	22690	-	64	19	56	58	95	66	40	82	74	48	56	34	76	29	110	49	72	63	34	34	62	42	102
ENSMUSG00000100108	lncRNA	Gm28100		chr1	85972365	85986917	14553	-	3	0	2	0	1	1	1	3	0	2	2	1	2	1	2	0	0	9	1	0	2	4	3
ENSMUSG00000099342	processed_pseudogene	Gm18180		chr1	86014403	86015886	1484	-	1	0	1	1	1	0	2	1	2	0	3	3	0	0	2	3	1	0	2	2	2	0	1
ENSMUSG00000026226	protein_coding	Spata3		chr1	86016816	86029958	13143	+	1	0	0	0	0	0	0	0	0	0	0	0	0	0	0	0	0	0	0	0	0	0	0
ENSMUSG00000026227	protein_coding	2810459M11Rik		chr1	86045863	86055456	9594	+	10	2	26	1	3	3	4	1	5	0	12	0	5	0	2	1	11	0	0	0	0	0	1
ENSMUSG00000026229	protein_coding	Psmd1	overlapping_locus	chr1	86064387	86139151	74765	+	2461	1899	2193	2480	2855	1964	2255	4178	2161	1906	1908	1283	2889	1355	2384	1920	2656	2396	1068	1468	2207	1177	2901
ENSMUSG00000077274	snoRNA	Gm22786		chr1	86087301	86087422	122	+	0	1	0	0	0	0	0	0	0	2	0	1	0	0	0	2	1	4	1	2	0	0	0
ENSMUSG00000026228	protein_coding	Htr2b		chr1	86099026	86111970	12945	-	147	356	32	307	83	57	173	125	110	161	71	108	105	170	91	145	96	410	196	108	529	51	846
ENSMUSG00000103272	TEC	Gm37914	overlapping_locus	chr1	86120883	86123561	2679	+	3	4	2	6	9	6	15	12	6	9	10	8	10	15	3	7	9	7	5	6	16	9	9
ENSMUSG00000094638	protein_coding	Gm21972	overlapping_locus	chr1	86133637	86162788	29152	+	0	0	0	0	0	0	0	0	0	0	0	0	0	0	0	0	0	0	0	0	0	0	0
ENSMUSG00000062590	protein_coding	Armc9	overlapping_locus	chr1	86154780	86278284	123505	+	324	295	251	388	448	253	296	481	233	250	256	170	385	183	380	256	377	191	106	206	197	153	308
ENSMUSG00000087538	lncRNA	Gm16341		chr1	86275509	86301375	25867	-	4	3	1	4	3	0	1	3	3	1	2	2	4	0	4	2	0	5	2	2	4	0	2
ENSMUSG00000079445	protein_coding	B3gnt7		chr1	86302832	86307305	4474	+	94	65	50	93	93	28	50	143	69	52	65	59	129	54	95	47	97	42	28	48	35	26	91
ENSMUSG00000091806	processed_pseudogene	Gm5258	pseudo_consens	chr1	86323267	86323593	327	+	0	0	0	0	0	0	0	0	0	0	0	0	0	0	0	0	0	0	0	0	0	0	0
ENSMUSG00000101853	processed_pseudogene	Gm28627	pseudo_consens	chr1	86328039	86328873	835	+	0	0	0	0	0	0	0	0	0	0	0	0	0	0	0	0	0	0	0	0	0	0	0
ENSMUSG00000026234	protein_coding	Ncl	ncRNA_host	chr1	86344719	86359400	14682	-	9652	5558	10623	8928	10125	7098	7297	16040	8822	5887	8217	4446	11100	4613	9645	7634	9601	8224	3319	5895	5678	5270	8254
ENSMUSG00000104627	miRNA	Mir3535		chr1	86351981	86352127	147	-	1	4	0	2	3	3	3	8	4	3	1	0	2	1	5	1	3	3	1	1	4	1	1
ENSMUSG00000064823	snoRNA	Snord82		chr1	86356261	86356330	70	-	0	2	2	0	0	0	0	0	0	0	0	0	0	0	0	1	0	0	0	1	0	1	0
ENSMUSG00000073627	lncRNA	C130036L24Rik		chr1	86359574	86373791	14218	+	56	40	22	40	59	29	32	74	48	48	33	17	56	27	42	43	74	29	14	37	27	13	18
ENSMUSG00000110510	processed_pseudogene	Gm45908		chr1	86377100	86378276	1177	-	0	0	0	0	0	0	0	1	0	0	0	0	0	0	0	0	0	0	0	0	0	1	0
ENSMUSG00000026237	protein_coding	Nmur1		chr1	86386303	86426228	39926	-	2	0	1	0	4	2	0	5	4	0	1	0	4	1	5	0	1	0	0	0	1	0	5
ENSMUSG00000036574	protein_coding	Tex44		chr1	86426329	86428052	1724	+	0	0	0	0	0	0	0	0	0	1	0	0	0	0	0	0	0	0	0	0	0	0	0
ENSMUSG00000101328	processed_pseudogene	Rpl30-ps6	pseudo_consens	chr1	86473659	86474006	348	+	0	1	1	0	1	1	0	0	0	1	0	0	0	0	0	0	3	0	0	0	0	1	1
ENSMUSG00000026238	protein_coding	Ptma		chr1	86526726	86530712	3987	+	1552	891	1218	1166	1468	866	891	1966	1372	971	1087	592	1253	565	1228	818	1403	833	480	707	668	759	695
ENSMUSG00000026239	protein_coding	Pde6d		chr1	86542994	86582629	39636	-	649	492	636	701	767	469	650	1020	660	566	493	383	718	312	667	434	808	472	327	377	381	342	479
ENSMUSG00000102927	TEC	Gm37152		chr1	86580058	86581232	1175	+	3	5	2	6	7	6	4	1	1	5	2	4	13	1	4	12	4	2	4	8	5	9	5
ENSMUSG00000026240	protein_coding	Cops7b		chr1	86582904	86609375	26472	+	610	387	396	556	674	435	439	839	540	432	486	325	642	240	607	392	650	280	182	342	343	307	417
ENSMUSG00000084468	miRNA	Gm22955		chr1	86637552	86637608	57	-	0	0	0	0	0	0	0	0	0	0	0	0	0	0	0	0	0	0	0	0	0	0	0
ENSMUSG00000103609	TEC	Gm37022		chr1	86638201	86640454	2254	+	1	0	0	0	0	0	0	0	1	0	0	0	3	0	2	1	1	0	0	0	0	0	2
ENSMUSG00000026241	protein_coding	Nppc		chr1	86666291	86670571	4281	-	0	0	0	0	1	0	0	0	14	2	0	0	2	0	2	14	1	0	2	0	4	7	1
ENSMUSG00000053333	protein_coding	Dis3l2	overlapping_locus	chr1	86703808	87050095	346288	+	515	340	397	472	524	291	364	603	359	377	386	241	540	233	509	253	515	355	217	292	310	229	407
ENSMUSG00000100225	processed_pseudogene	Gm29097	overlapping_locus	chr1	86764944	86765365	422	-	0	0	0	0	1	0	4	0	0	0	0	0	0	0	0	0	0	0	0	0	3	1	0
ENSMUSG00000100768	lncRNA	Gm29055	overlapping_locus	chr1	86774819	86776528	1710	+	1	0	0	1	0	0	1	0	0	0	1	1	0	3	0	0	0	0	0	3	0	0	0
ENSMUSG00000104121	TEC	Gm37485	overlapping_locus	chr1	86801075	86804027	2953	+	2	2	0	1	2	2	2	0	2	0	0	1	2	7	0	5	1	0	0	1	6	2	1
ENSMUSG00000102383	TEC	Gm38142	overlapping_locus	chr1	86826101	86829655	3555	+	1	4	0	0	0	0	2	0	0	1	0	2	5	1	0	3	1	0	6	5	7	7	0
ENSMUSG00000104400	TEC	Gm38010	overlapping_locus	chr1	86834995	86837778	2784	+	0	4	0	2	1	3	2	0	0	0	0	1	2	4	1	1	0	0	11	1	4	6	2
ENSMUSG00000102293	TEC	Gm37541	overlapping_locus	chr1	86874350	86876664	2315	+	2	5	0	0	1	2	1	0	0	3	3	0	1	1	1	2	3	1	3	5	2	2	2
ENSMUSG00000102649	TEC	Gm38021	overlapping_locus	chr1	86893573	86895132	1560	+	10	15	21	17	21	17	15	26	18	13	17	10	25	10	19	13	17	13	6	5	11	14	9
ENSMUSG00000084106	processed_pseudogene	Gm6136		chr1	86908793	86909683	891	-	10	4	7	11	5	5	5	11	7	4	8	5	4	3	10	4	8	1	2	2	8	2	8
ENSMUSG00000102571	TEC	Gm37967	overlapping_locus	chr1	86917992	86920656	2665	+	6	4	4	1	8	4	6	4	6	4	7	2	2	3	6	4	1	0	4	0	6	4	1
ENSMUSG00000099401	lncRNA	Gm28375		chr1	86929387	87057596	128210	-	0	0	3	0	0	0	0	0	0	0	0	0	1	0	1	0	1	6	0	0	0	0	0
ENSMUSG00000102956	TEC	Gm37017	overlapping_locus	chr1	86988270	86989016	747	+	2	2	0	0	2	1	0	3	5	0	1	0	0	0	0	0	2	2	0	0	0	2	0
ENSMUSG00000103984	TEC	Gm37447	overlapping_locus	chr1	87036723	87039650	2928	+	19	24	19	18	34	18	20	35	25	26	11	19	42	18	28	30	37	11	14	20	24	24	16
ENSMUSG00000101940	transcribed_unprocessed_pseudogene	Akp-ps1		chr1	87067672	87071098	3427	+	0	0	0	1	1	0	0	0	0	0	0	2	1	0	2	0	4	0	0	0	0	1	0
ENSMUSG00000026246	protein_coding	Alppl2		chr1	87086694	87089928	3235	-	0	0	0	0	0	0	0	0	0	0	0	0	0	0	0	0	0	0	0	0	0	0	0
ENSMUSG00000036500	protein_coding	Akp3		chr1	87124973	87127912	2940	+	0	0	0	0	0	0	0	0	0	0	0	0	0	0	0	0	0	0	0	0	0	0	0
ENSMUSG00000099839	lncRNA	Gm29374		chr1	87142874	87146983	4110	-	0	0	0	0	0	0	0	0	0	0	0	0	0	0	0	0	0	0	0	0	0	0	0
ENSMUSG00000026247	protein_coding	Ecel1		chr1	87147655	87156521	8867	-	0	0	0	0	1	0	0	1	1	1	0	0	0	0	0	0	1	1	0	0	0	3	2
ENSMUSG00000036480	protein_coding	Prss56		chr1	87183313	87188405	5093	+	0	0	0	0	1	0	0	0	0	1	0	0	0	0	0	0	0	0	0	0	0	0	0
ENSMUSG00000026251	protein_coding	Chrnd		chr1	87190607	87200070	9464	+	0	0	0	1	0	4	0	1	29	0	0	0	1	0	0	0	1	0	1	0	1	3	2
ENSMUSG00000026253	protein_coding	Chrng		chr1	87204657	87212694	8038	+	0	1	0	1	0	0	0	0	24	0	0	0	0	1	0	0	0	3	0	0	0	0	3
ENSMUSG00000026254	protein_coding	Eif4e2		chr1	87213914	87240488	26575	+	1975	1965	1409	2106	2304	1671	2157	3331	1620	1712	1375	1270	2396	1232	2150	1696	2304	1620	975	1229	1434	1071	1811
ENSMUSG00000088318	snRNA	Gm26187		chr1	87251148	87251248	101	+	0	0	0	0	0	0	0	0	0	0	0	0	0	0	0	0	0	0	1	0	0	0	0
ENSMUSG00000026255	protein_coding	Efhd1		chr1	87264363	87310839	46477	+	13	10	3	10	45	13	22	55	22	12	14	3	20	4	24	3	44	16	9	13	10	23	12
ENSMUSG00000048000	protein_coding	Gigyf2		chr1	87326998	87450796	123799	+	1739	1398	1763	1960	2581	1706	1917	2956	1625	1372	1621	977	2465	991	2285	1434	2115	1558	728	1275	1414	1163	1759
ENSMUSG00000095281	snRNA	Gm22549		chr1	87341455	87341561	107	-	1	0	0	1	0	0	2	0	0	1	0	0	0	0	0	0	0	0	4	0	0	0	0
ENSMUSG00000079436	protein_coding	Kcnj13		chr1	87386363	87394729	8367	-	0	1	0	1	1	2	2	0	1	5	0	3	3	1	0	2	1	0	3	7	4	2	1
ENSMUSG00000089613	snRNA	Gm23504		chr1	87415255	87415349	95	-	0	0	0	0	0	0	0	1	0	1	0	1	0	1	0	0	1	0	1	1	0	1	0
ENSMUSG00000026258	protein_coding	Snorc		chr1	87470271	87475482	5212	+	2772	7	2373	50	637	115	2	115	426	15	1147	11	834	4	598	5	1667	3	4	69	5	18	3
ENSMUSG00000026259	protein_coding	Ngef	overlapping_locus	chr1	87476834	87573870	97037	-	673	557	316	392	545	379	250	723	223	211	288	233	436	201	622	368	600	155	88	354	220	209	167
ENSMUSG00000079434	protein_coding	Neu2	overlapping_locus	chr1	87509889	87597845	87957	+	27	17	9	19	20	21	36	27	18	6	2	7	10	8	20	10	21	11	10	13	8	18	7
ENSMUSG00000091123	processed_pseudogene	Gm17181	overlapping_locus	chr1	87514175	87514297	123	+	0	0	1	0	0	0	0	0	0	0	0	0	0	0	0	0	0	0	0	0	0	0	0
ENSMUSG00000090994	processed_pseudogene	Gm6153	overlapping_locus	chr1	87543635	87544692	1058	-	1	3	3	2	2	1	1	1	1	3	1	1	5	1	2	0	3	2	1	0	0	0	2
ENSMUSG00000026288	protein_coding	Inpp5d		chr1	87620312	87720507	100196	+	2942	1301	2343	2198	2877	1670	1615	3116	3053	2156	2406	1401	3178	1250	3021	1624	2053	2145	1167	1064	2307	1628	3643
ENSMUSG00000026289	protein_coding	Atg16l1	ncRNA_host	chr1	87755870	87792428	36559	+	1323	1008	902	1049	1437	948	1013	1842	1159	970	919	644	1329	598	1215	868	1348	816	452	689	755	693	961
ENSMUSG00000087968	scaRNA	Gm25395		chr1	87776938	87777209	272	+	2	17	6	2	3	5	9	3	6	3	0	4	8	5	6	6	5	3	11	8	14	9	0
ENSMUSG00000089281	scaRNA	Scarna6		chr1	87784556	87784820	265	+	2	4	3	6	3	5	9	2	6	10	5	3	7	2	3	2	12	0	7	7	6	2	2
ENSMUSG00000056055	protein_coding	Sag		chr1	87803680	87845158	41479	+	25	25	15	9	21	13	18	26	19	16	21	3	23	7	18	14	27	32	8	8	16	16	16
ENSMUSG00000070738	protein_coding	Dgkd	overlapping_locus	chr1	87853287	87945180	91894	+	3257	1515	3108	2556	3207	1833	1915	3234	3242	1945	2880	1511	3745	1253	3627	1592	2315	1414	935	1244	1833	1750	2702
ENSMUSG00000101942	lncRNA	Gm19582		chr1	87853347	87854299	953	-	1	2	0	1	2	1	0	0	1	0	5	0	1	7	1	1	2	1	1	2	1	3	0
ENSMUSG00000103996	TEC	4833421G17Rik	overlapping_locus	chr1	87865073	87865916	844	+	0	3	1	2	1	2	4	0	2	1	0	3	0	5	1	1	2	0	2	1	0	1	2
ENSMUSG00000103591	TEC	Gm38365	overlapping_locus	chr1	87897540	87900532	2993	+	5	5	5	2	0	8	6	3	8	7	6	8	3	8	1	5	8	7	20	14	11	12	3
ENSMUSG00000005501	protein_coding	Usp40		chr1	87945119	88008551	63433	-	1075	1016	968	1223	1503	955	1295	1819	916	886	832	648	1469	712	1292	934	1617	882	535	832	887	722	949
ENSMUSG00000084021	processed_pseudogene	Gm5832	pseudo_consens	chr1	88022381	88023962	1582	+	0	0	0	0	1	0	0	2	0	0	0	0	0	0	0	1	0	1	0	0	0	0	0
ENSMUSG00000090165	protein_coding	Ugt1a10	overlapping_locus	chr1	88055388	88219004	163617	+	0	0	0	0	0	0	0	0	0	0	0	0	0	0	0	0	0	0	0	0	0	0	0
ENSMUSG00000090175	protein_coding	Ugt1a9	overlapping_locus	chr1	88070800	88218997	148198	+	1	0	0	0	0	0	1	1	0	0	0	0	0	0	0	0	0	0	0	0	0	0	0
ENSMUSG00000089675	protein_coding	Ugt1a8	overlapping_locus	chr1	88087813	88219004	131192	+	0	0	0	0	0	0	0	0	0	0	0	0	0	0	0	0	0	1	0	0	0	0	0
ENSMUSG00000090124	protein_coding	Ugt1a7c	overlapping_locus	chr1	88095062	88220002	124941	+	302	247	183	294	218	186	232	303	339	185	230	132	393	136	252	138	158	371	164	134	388	144	602
ENSMUSG00000082837	unprocessed_pseudogene	Gm15373	overlapping_locus	chr1	88097918	88098131	214	+	0	0	0	0	0	0	0	0	1	0	0	0	1	0	0	0	0	0	0	0	0	0	0
ENSMUSG00000090145	protein_coding	Ugt1a6b	overlapping_locus	chr1	88103252	88219003	115752	+	0	1	4	0	1	2	0	1	1	0	1	0	4	1	2	1	0	0	1	5	3	3	4
ENSMUSG00000084195	unprocessed_pseudogene	Gm15372	overlapping_locus	chr1	88126776	88127609	834	+	1	0	0	0	0	2	2	1	1	0	0	0	3	0	0	0	3	1	1	1	9	3	0
ENSMUSG00000081261	unprocessed_pseudogene	Gm15370	overlapping_locus	chr1	88129581	88129833	253	+	0	0	0	0	0	0	1	0	0	1	0	0	0	0	0	0	0	0	0	0	1	0	0
ENSMUSG00000054545	protein_coding	Ugt1a6a	overlapping_locus	chr1	88134809	88218997	84189	+	29	16	33	17	21	29	16	27	49	14	27	9	36	16	35	9	14	24	25	10	28	43	67
ENSMUSG00000081602	unprocessed_pseudogene	Gm15369	overlapping_locus	chr1	88146376	88146769	394	+	0	0	0	0	1	0	2	0	0	0	2	0	0	0	0	0	1	0	1	0	0	0	0
ENSMUSG00000082513	unprocessed_pseudogene	Gm15374	overlapping_locus	chr1	88151038	88151881	844	+	1	0	0	0	0	4	3	0	1	0	0	0	1	3	0	2	1	2	6	0	2	1	2
ENSMUSG00000082677	unprocessed_pseudogene	Gm15371	overlapping_locus	chr1	88153788	88154571	784	+	0	0	0	0	0	1	0	0	0	2	1	0	1	1	0	0	0	0	5	3	1	2	1
ENSMUSG00000089943	protein_coding	Ugt1a5	overlapping_locus	chr1	88166012	88218997	52986	+	0	0	0	1	1	0	5	0	0	2	0	2	1	0	0	0	1	2	4	0	5	1	2
ENSMUSG00000081488	unprocessed_pseudogene	Gm15368	overlapping_locus	chr1	88186662	88187519	858	+	2	1	3	0	0	2	1	2	3	1	0	0	0	0	0	0	0	11	2	1	4	1	7
ENSMUSG00000083277	unprocessed_pseudogene	Gm15376	overlapping_locus	chr1	88191901	88192683	783	+	0	0	0	0	0	2	0	0	0	0	0	1	1	0	0	0	0	0	4	0	3	0	0
ENSMUSG00000090171	protein_coding	Ugt1a2	overlapping_locus	chr1	88200601	88218997	18397	+	0	0	0	0	0	0	1	0	0	2	1	0	0	0	0	0	1	0	1	0	0	0	2
ENSMUSG00000081984	protein_coding	Dnajb3	overlapping_locus	chr1	88204732	88205782	1051	-	42	28	54	28	28	20	22	42	53	35	45	13	28	9	42	39	41	10	14	21	19	12	16
ENSMUSG00000089960	protein_coding	Ugt1a1	overlapping_locus	chr1	88211959	88218997	7039	+	1	0	2	1	0	3	0	1	3	3	0	0	1	0	4	0	2	1	1	1	5	0	2
ENSMUSG00000079429	protein_coding	Mroh2a		chr1	88226986	88262289	35304	+	355	242	286	258	298	225	177	420	266	161	246	132	400	155	323	178	355	103	97	210	137	159	147
ENSMUSG00000044783	protein_coding	Hjurp		chr1	88262471	88277633	15163	-	7722	5839	6458	6558	7318	4952	5845	10909	6779	4652	6188	3882	8570	3669	7771	5704	8005	3221	1892	4796	3089	3804	3394
ENSMUSG00000036251	protein_coding	Trpm8		chr1	88277661	88389293	111633	+	1	0	0	0	1	0	0	4	0	3	0	1	0	0	1	0	0	0	0	0	0	0	0
ENSMUSG00000026295	protein_coding	Spp2		chr1	88406961	88426438	19478	+	0	0	0	0	0	0	1	0	0	0	0	0	0	0	0	0	0	0	0	0	0	0	0
ENSMUSG00000099553	lncRNA	Gm29538		chr1	88443969	88462608	18640	-	0	0	0	0	1	0	0	0	0	0	0	0	0	0	0	0	0	0	0	0	0	0	0
ENSMUSG00000100908	lncRNA	Gm28888		chr1	88459683	88465558	5876	+	0	0	0	0	0	0	0	0	0	2	0	0	0	0	0	0	0	0	0	0	0	0	0
ENSMUSG00000062310	protein_coding	Glrp1		chr1	88499871	88510066	10196	-	26	26	27	29	17	20	22	29	21	21	20	9	23	8	28	23	22	17	9	8	33	6	21
ENSMUSG00000100798	lncRNA	Gm19589		chr1	88551517	88562167	10651	+	0	1	0	2	0	0	3	4	3	2	1	3	0	0	0	5	2	4	0	1	0	0	2
ENSMUSG00000104057	TEC	Gm38130		chr1	88653085	88654845	1761	+	1	0	0	0	1	0	3	3	1	0	5	1	3	0	2	0	0	1	5	4	5	1	5
ENSMUSG00000100367	lncRNA	Gm29336		chr1	88656308	88658100	1793	+	3	2	5	2	4	5	3	9	2	2	3	0	2	1	4	3	1	1	7	5	4	5	8
ENSMUSG00000049866	protein_coding	Arl4c		chr1	88673125	88702221	29097	-	1572	1790	852	1818	2507	1017	1671	3137	1110	1257	751	907	1997	937	1457	1563	1834	1459	727	1269	1403	870	1678
ENSMUSG00000101736	processed_pseudogene	Gm29335	pseudo_consens	chr1	88722366	88722824	459	-	0	0	0	0	0	0	0	0	1	0	0	0	0	0	0	0	0	0	0	0	0	0	0
ENSMUSG00000097398	lncRNA	Platr5		chr1	88754890	88755736	847	+	0	0	0	3	1	2	1	2	0	3	0	0	0	0	0	0	0	0	0	0	0	0	0
ENSMUSG00000099848	lncRNA	Gm29337		chr1	88868475	88875410	6936	-	0	0	0	0	0	0	0	0	0	0	0	0	0	0	0	0	0	0	0	0	0	0	0
ENSMUSG00000099378	lncRNA	1700067G17Rik		chr1	89016113	89022210	6098	+	0	0	0	0	0	0	0	0	0	0	0	3	0	0	0	0	0	0	0	0	0	0	0
ENSMUSG00000099544	processed_pseudogene	Gm18699	pseudo_consens	chr1	89048974	89049216	243	+	0	0	0	0	0	0	0	0	0	0	0	0	0	0	0	0	0	0	0	0	0	0	0
ENSMUSG00000036206	protein_coding	Sh3bp4	overlapping_locus	chr1	89070415	89155068	84654	+	834	778	548	1075	1114	725	946	1173	602	837	591	657	1147	618	1044	828	1288	502	286	463	333	463	424
ENSMUSG00000102700	TEC	Gm38312	overlapping_locus	chr1	89097073	89098818	1746	+	4	1	0	0	2	2	2	5	4	3	4	2	4	1	0	5	3	0	1	1	2	7	1
ENSMUSG00000102083	processed_pseudogene	Gm5259	pseudo_consens	chr1	89256182	89256981	800	-	1	2	1	1	0	0	0	0	0	0	2	2	0	0	0	0	2	0	0	0	0	0	0
ENSMUSG00000101288	lncRNA	Gm28342		chr1	89302719	89358144	55426	-	0	0	0	0	1	0	0	0	0	1	0	0	0	0	1	0	2	1	0	0	0	0	0
ENSMUSG00000055013	protein_coding	Agap1	overlapping_locus	chr1	89454806	89897617	442812	+	3134	1689	2900	2169	2483	2120	1577	3157	2406	2123	2998	1418	3137	1317	3787	2006	2946	1683	1184	1095	1858	1213	3187
ENSMUSG00000104114	TEC	Gm37297	overlapping_locus	chr1	89483438	89485821	2384	+	4	5	0	3	0	5	9	2	2	9	1	5	10	12	5	9	7	1	2	8	1	9	3
ENSMUSG00000088371	rRNA	Gm25180		chr1	89563360	89563474	115	+	6	2	0	1	0	3	3	2	3	1	0	0	1	0	0	0	0	1	0	0	2	2	3
ENSMUSG00000101662	lncRNA	Gm28499	overlapping_locus	chr1	89568765	89576602	7838	+	3	4	1	2	0	2	4	4	2	4	3	3	3	0	3	4	7	5	12	1	9	2	7
ENSMUSG00000102009	lncRNA	4933400F21Rik		chr1	89650529	89683908	33380	-	4	10	1	5	4	6	16	4	8	12	3	14	16	15	0	28	3	7	21	16	21	14	6
ENSMUSG00000088775	misc_RNA	Gm26037		chr1	89684802	89685112	311	+	0	1	0	0	0	1	2	0	1	0	0	0	0	1	0	2	1	4	0	3	1	1	0
ENSMUSG00000103252	TEC	Gm37521	overlapping_locus	chr1	89825481	89827525	2045	+	0	4	5	2	1	10	3	3	6	2	0	2	2	0	1	1	3	5	15	3	5	2	1
ENSMUSG00000034486	protein_coding	Gbx2		chr1	89927956	89931179	3224	-	15	0	2	1	0	0	2	4	4	0	5	0	0	0	5	0	1	1	0	1	0	6	2
ENSMUSG00000092627	lncRNA	D130058E05Rik		chr1	89930234	89933290	3057	+	27	1	9	1	3	2	6	13	17	11	7	2	6	0	7	0	6	0	2	4	2	14	8
ENSMUSG00000067081	protein_coding	Asb18		chr1	89950220	90014666	64447	-	20	0	22	0	1	0	2	1	2	0	7	0	7	0	0	0	1	0	0	0	0	5	0
ENSMUSG00000026301	protein_coding	Iqca		chr1	90042132	90153401	111270	-	0	0	0	0	0	0	1	0	0	0	0	0	1	0	0	0	1	0	0	0	0	0	0
ENSMUSG00000044337	protein_coding	Ackr3		chr1	90203980	90216751	12772	+	722	1041	432	1006	860	605	1394	1455	544	522	466	549	883	350	993	511	1111	404	237	613	490	278	275
ENSMUSG00000104087	TEC	Gm38277		chr1	90227160	90228526	1367	-	0	0	0	1	0	0	0	0	0	0	0	2	0	0	0	0	0	0	0	0	0	0	0
ENSMUSG00000101951	lncRNA	Gm28721		chr1	90255276	90260120	4845	-	0	0	0	0	1	0	0	0	0	0	0	2	0	0	0	0	0	0	0	0	1	0	0
ENSMUSG00000101028	lncRNA	Gm28723		chr1	90280458	90283912	3455	+	2	1	1	0	0	0	1	1	0	1	0	1	3	0	0	0	1	1	0	0	2	0	0
ENSMUSG00000101997	lncRNA	Gm28722		chr1	90453394	90454501	1108	-	0	1	0	0	0	0	0	0	0	0	0	0	0	0	0	0	0	0	0	1	0	0	1
ENSMUSG00000103292	TEC	Gm35048		chr1	90520496	90523297	2802	+	0	1	5	1	2	1	4	1	0	0	0	0	2	0	0	1	1	0	0	4	0	0	0
ENSMUSG00000034432	protein_coding	Cops8		chr1	90602981	90613341	10361	+	1724	1421	1389	1724	2083	1288	1646	2711	1521	1395	1311	976	1856	940	1802	1319	2162	1196	644	1179	1110	977	1228
ENSMUSG00000056128	lncRNA	Gm9991		chr1	90675161	90679793	4633	+	4	8	2	5	16	5	11	24	3	6	2	5	4	5	6	6	10	7	0	3	2	5	2
ENSMUSG00000048126	protein_coding	Col6a3	overlapping_locus	chr1	90765923	90843971	78049	-	20572	38100	12974	30023	53219	21641	30994	124928	13938	17761	11121	14948	24475	16914	23850	27990	58615	23468	6486	28868	10150	12239	16573
ENSMUSG00000103061	TEC	Gm36970	overlapping_locus	chr1	90837275	90839133	1859	-	0	10	0	2	0	5	8	5	1	6	1	3	2	6	1	8	6	0	9	8	0	2	2
ENSMUSG00000103978	TEC	4930474B08Rik		chr1	90870583	90871419	837	-	0	0	0	0	0	0	0	0	0	0	0	0	0	0	0	0	0	0	0	0	0	0	0
ENSMUSG00000026303	protein_coding	Mlph		chr1	90915085	90951142	36058	+	93	119	33	75	167	55	98	149	30	35	27	38	80	25	61	55	142	75	18	66	49	38	41
ENSMUSG00000090550	protein_coding	Prlh		chr1	90953108	90954027	920	+	0	0	0	0	0	0	0	0	0	0	0	0	0	0	0	0	0	0	0	0	0	0	0
ENSMUSG00000026304	protein_coding	Rab17		chr1	90958133	90969661	11529	-	3	1	7	1	2	0	0	0	2	1	7	1	3	0	1	0	7	0	0	0	2	0	4
ENSMUSG00000100791	lncRNA	Gm28199		chr1	90974459	90975260	802	-	0	0	0	0	0	0	0	0	0	0	0	0	0	0	0	0	0	0	0	0	0	0	0
ENSMUSG00000026305	protein_coding	Lrrfip1		chr1	90998737	91128944	130208	+	2899	2624	2311	2630	3889	2215	2514	5983	2699	1882	2018	1511	3346	1607	3201	2593	2960	2991	1239	2067	2842	1767	3445
ENSMUSG00000070732	protein_coding	Rbm44		chr1	91145089	91170795	25707	+	35	12	16	3	17	20	6	46	38	9	36	12	31	3	27	12	17	3	10	6	3	7	15
ENSMUSG00000100018	processed_pseudogene	Gm7776	pseudo_consens	chr1	91171429	91172148	720	-	7	4	3	3	4	2	4	7	3	1	1	3	3	0	3	2	5	3	5	4	4	3	2
ENSMUSG00000034353	protein_coding	Ramp1		chr1	91179822	91225196	45375	+	1915	1946	870	1421	1791	932	1096	1015	1088	995	911	966	1413	559	1656	943	1517	414	363	963	738	630	409
ENSMUSG00000034343	protein_coding	Ube2f		chr1	91250304	91290337	40034	+	1309	958	1106	1153	1469	1067	1139	1839	1206	1246	1099	855	1405	765	1378	1002	1351	1326	752	736	1189	843	1258
ENSMUSG00000083064	processed_pseudogene	Gm7785	pseudo_consens	chr1	91296045	91296936	892	+	7	8	5	6	20	11	9	10	9	7	1	5	9	3	10	5	20	0	4	8	10	7	21
ENSMUSG00000026307	protein_coding	Scly		chr1	91298338	91321075	22738	+	637	445	397	611	737	389	433	737	522	461	549	322	658	280	658	403	573	379	273	241	515	359	775
ENSMUSG00000090322	lncRNA	Gm17090		chr1	91305092	91321101	16010	-	1	0	2	2	6	3	0	6	6	4	1	1	1	1	1	2	1	1	3	0	3	3	0
ENSMUSG00000049515	protein_coding	Espnl		chr1	91322075	91348306	26232	+	4	8	2	1	4	2	3	1	3	4	8	2	2	1	2	1	4	2	2	6	1	9	4
ENSMUSG00000026308	protein_coding	Klhl30		chr1	91351016	91362416	11401	+	140	169	96	177	144	136	163	178	91	152	59	95	123	114	135	195	225	67	31	107	66	75	23
ENSMUSG00000047443	protein_coding	Erfe		chr1	91366430	91374217	7788	+	25	7	47	41	23	50	87	202	26	33	27	14	20	28	9	36	49	19	8	23	17	5	18
ENSMUSG00000026309	protein_coding	Ilkap		chr1	91373861	91398815	24955	-	1717	1366	1331	1394	2074	1042	1364	2509	1565	1111	1205	952	1663	792	1672	1163	1799	1114	548	1074	1063	822	1051
ENSMUSG00000100253	lncRNA	1700020N18Rik		chr1	91404879	91406029	1151	-	0	0	0	0	0	0	0	0	0	0	0	1	0	0	0	2	0	0	0	0	0	0	0
ENSMUSG00000067071	protein_coding	Hes6		chr1	91411483	91414038	2556	-	903	735	534	759	909	396	515	800	709	527	529	384	740	322	818	483	775	291	220	434	440	307	512
ENSMUSG00000055866	protein_coding	Per2		chr1	91415982	91459324	43343	-	485	456	425	501	577	292	438	1239	314	220	311	218	338	127	363	269	722	335	110	265	203	232	269
ENSMUSG00000101911	processed_pseudogene	Gm28381		chr1	91469906	91470098	193	-	0	0	0	0	0	0	0	0	0	0	1	0	0	0	0	0	0	0	0	0	1	0	0
ENSMUSG00000100151	lncRNA	Gm28382		chr1	91483024	91484774	1751	+	0	0	0	0	0	0	0	0	0	0	0	0	1	0	1	0	0	0	0	0	0	0	0
ENSMUSG00000101958	processed_pseudogene	Gm19085	pseudo_consens	chr1	91487729	91490009	2281	-	1	0	0	0	0	0	0	1	0	0	0	0	0	0	0	0	0	0	0	1	0	0	0
ENSMUSG00000034292	protein_coding	Traf3ip1		chr1	91494647	91529307	34661	+	347	257	305	350	448	293	308	515	308	215	291	203	405	202	423	235	387	204	102	204	172	174	228
ENSMUSG00000026311	protein_coding	Asb1		chr1	91540544	91559589	19046	+	1100	549	1267	620	880	592	664	1195	863	385	934	375	1050	337	1032	489	802	382	217	524	507	441	659
ENSMUSG00000101705	lncRNA	Gm28380		chr1	91611406	91624500	13095	+	0	0	0	0	0	0	0	0	0	0	0	0	0	0	0	0	0	0	0	0	0	0	0
ENSMUSG00000100980	lncRNA	Gm29100		chr1	91798528	91802937	4410	-	3	3	0	4	5	2	6	8	2	7	2	1	4	2	5	4	5	2	0	3	5	1	3
ENSMUSG00000007805	protein_coding	Twist2	overlapping_locus	chr1	91801461	91848028	46568	+	9	19	4	12	21	9	15	43	11	9	12	9	22	6	5	10	16	9	13	19	10	14	8
ENSMUSG00000101414	lncRNA	Gm29101	overlapping_locus	chr1	91822515	91823985	1471	+	4	6	0	2	2	1	0	3	2	3	0	3	1	1	2	3	7	1	0	0	2	1	0
ENSMUSG00000102745	TEC	Gm37600		chr1	91916260	91919551	3292	+	1	0	0	0	0	0	2	2	2	0	0	0	2	1	0	0	1	0	0	1	1	0	0
ENSMUSG00000026313	protein_coding	Hdac4	overlapping_locus	chr1	91928779	92195699	266921	-	735	521	531	612	796	569	558	1217	677	428	481	378	829	332	703	444	783	392	190	417	395	393	531
ENSMUSG00000103101	TEC	Gm37048		chr1	91975987	91981564	5578	+	4	4	3	5	5	3	6	6	2	7	1	2	10	1	1	2	6	6	3	3	4	12	3
ENSMUSG00000102565	TEC	Gm37036	overlapping_locus	chr1	92019592	92022097	2506	-	0	3	2	0	0	0	5	0	0	0	0	1	1	2	1	0	1	0	1	1	0	5	0
ENSMUSG00000026260	protein_coding	Ndufa10	ncRNA_host	chr1	92439010	92473860	34851	-	1814	1440	1731	1804	1963	1396	1617	2555	1808	1526	1546	980	2009	998	1934	1280	1829	1231	708	858	1072	926	1485
ENSMUSG00000098288	miRNA	Mir6900		chr1	92464483	92464542	60	-	0	0	0	0	1	0	0	0	0	0	0	0	0	0	0	0	0	0	0	0	0	0	0
ENSMUSG00000067064	protein_coding	Olfr1416		chr1	92475925	92485113	9189	-	0	0	0	0	0	0	0	0	0	0	0	0	0	0	0	0	0	0	0	0	0	0	0
ENSMUSG00000042849	protein_coding	Olfr1414		chr1	92506366	92518661	12296	-	0	0	0	0	0	0	0	0	0	0	0	0	0	0	0	0	0	0	0	0	0	2	0
ENSMUSG00000062497	protein_coding	Olfr1411		chr1	92594411	92597753	3343	+	0	0	0	0	0	0	0	0	0	0	0	0	0	0	0	0	0	0	0	0	0	0	0
ENSMUSG00000063583	protein_coding	Olfr1410		chr1	92605782	92614806	9025	+	0	0	0	0	1	1	1	1	0	0	0	0	0	0	0	1	1	0	0	1	0	4	0
ENSMUSG00000061616	protein_coding	Olfr12		chr1	92617788	92623412	5625	+	0	0	6	5	3	1	0	1	2	0	2	0	2	0	3	0	5	0	0	1	0	4	0
ENSMUSG00000073616	protein_coding	Cops9		chr1	92637145	92641985	4841	-	1345	1194	850	1079	1437	851	1238	1781	1127	1394	713	771	1242	693	1262	981	1412	962	823	916	1138	760	814
ENSMUSG00000044055	protein_coding	Otos		chr1	92644218	92648841	4624	-	19	29	20	16	29	14	23	21	20	18	25	8	25	9	16	17	31	26	14	19	15	17	16
ENSMUSG00000100546	lncRNA	Gm29483		chr1	92714234	92717202	2969	-	20	51	3	16	35	6	19	13	5	23	2	11	16	8	8	35	22	49	28	17	72	10	45
ENSMUSG00000099665	lncRNA	Gm29482		chr1	92759213	92760480	1268	-	0	1	0	1	2	0	1	0	0	0	0	1	1	1	3	0	2	6	0	2	4	1	3
ENSMUSG00000100781	lncRNA	Gm29481		chr1	92820958	92837896	16939	-	3	9	1	5	7	5	5	1	2	8	0	3	7	3	1	9	17	0	3	7	4	9	1
ENSMUSG00000034220	protein_coding	Gpc1	ncRNA_host	chr1	92831645	92860779	29135	+	11890	13185	5706	15177	18847	8765	12235	20398	5368	9043	5840	9010	12897	7397	13854	12397	16300	5055	3172	8114	6595	4325	7510
ENSMUSG00000101995	lncRNA	Gm29480		chr1	92842177	92848771	6595	-	15	23	8	26	14	20	33	21	8	30	11	24	21	18	17	31	36	14	11	39	26	18	17
ENSMUSG00000065470	miRNA	Mir149		chr1	92850378	92850443	66	+	0	0	0	0	2	1	1	0	0	1	1	0	0	0	0	4	0	0	0	3	0	0	0
ENSMUSG00000034212	protein_coding	Ankmy1		chr1	92859803	92902906	43104	-	7	15	4	15	27	7	7	11	7	9	9	9	15	7	17	15	25	11	4	9	13	9	7
ENSMUSG00000047067	protein_coding	Dusp28		chr1	92906981	92908435	1455	+	218	143	125	207	261	140	168	286	164	201	151	96	158	52	195	121	248	95	50	81	127	102	131
ENSMUSG00000097251	lncRNA	5033417F24Rik		chr1	92908378	92910764	2387	-	20	20	23	35	28	17	24	23	15	22	26	15	24	8	28	17	30	12	16	18	12	20	14
ENSMUSG00000026269	protein_coding	Rnpepl1		chr1	92910783	92924384	13602	+	1831	1251	1185	1695	2407	1293	1242	2586	1665	1367	1359	1065	2015	781	2156	1080	1882	798	588	802	1106	827	1646
ENSMUSG00000100632	lncRNA	9430060I03Rik		chr1	92933526	92950590	17065	-	7	4	3	4	3	2	4	6	5	7	2	1	5	1	4	2	2	3	2	3	2	2	9
ENSMUSG00000026270	protein_coding	Capn10		chr1	92934376	92947941	13566	+	411	308	250	389	476	264	325	638	303	287	335	205	447	181	456	262	467	180	94	251	189	175	254
ENSMUSG00000026271	protein_coding	Gpr35		chr1	92950865	92986391	35527	+	410	245	208	356	529	299	361	673	474	309	282	216	518	214	330	163	292	689	315	147	891	219	1197
ENSMUSG00000100021	processed_pseudogene	Gm18697		chr1	92999396	93002771	3376	-	1	0	0	0	0	0	1	1	1	0	1	1	1	2	2	0	0	0	0	1	1	1	0
ENSMUSG00000045091	protein_coding	Aqp12		chr1	93006334	93012269	5936	+	0	0	0	0	0	0	1	1	0	0	0	0	1	0	0	0	0	0	0	0	0	0	0
ENSMUSG00000014602	protein_coding	Kif1a		chr1	93015464	93101951	86488	-	72	67	44	51	162	77	61	179	65	35	44	31	76	22	77	34	105	56	30	35	56	48	140
ENSMUSG00000101378	lncRNA	Gm28086		chr1	93122931	93124103	1173	-	2	0	2	0	1	2	0	2	1	4	0	0	2	1	3	0	1	0	0	0	1	0	0
ENSMUSG00000026272	protein_coding	Agxt		chr1	93135240	93145421	10182	+	0	0	0	1	0	0	1	0	1	0	0	0	0	0	0	0	0	0	0	0	0	0	0
ENSMUSG00000034159	protein_coding	Mab21l4		chr1	93151349	93160948	9600	-	0	1	0	0	1	0	4	2	0	0	0	0	0	0	0	0	1	0	0	0	0	0	0
ENSMUSG00000084989	protein_coding	Crocc2		chr1	93168725	93231072	62348	+	20	28	5	28	15	35	49	22	18	14	18	9	26	5	14	39	39	3	8	13	16	2	8
ENSMUSG00000047793	protein_coding	Sned1	ncRNA_host	chr1	93235841	93301065	65225	+	1113	691	1037	1486	1893	1671	1566	1585	1353	938	1210	854	2046	509	1325	1015	1770	259	303	591	298	966	410
ENSMUSG00000098997	miRNA	Mir6901		chr1	93274549	93274610	62	+	1	0	0	0	1	2	0	1	0	0	0	0	0	0	0	0	0	0	0	0	0	0	0
ENSMUSG00000026273	protein_coding	Mterf4		chr1	93299211	93305915	6705	-	259	238	301	319	364	218	308	453	313	233	281	193	382	206	324	205	359	230	168	213	242	183	208
ENSMUSG00000101172	lncRNA	Gm28535		chr1	93305964	93317309	11346	+	0	1	1	3	2	2	2	6	5	0	1	0	1	2	1	5	3	1	0	0	2	0	1
ENSMUSG00000100351	processed_pseudogene	Gm7867	pseudo_consens	chr1	93306694	93307239	546	-	2	1	0	1	3	0	2	5	1	2	2	2	1	0	0	3	2	1	1	0	1	1	2
ENSMUSG00000026274	protein_coding	Pask		chr1	93308770	93343482	34713	-	234	108	275	130	184	147	159	451	253	150	242	92	259	84	239	166	243	114	48	150	105	119	139
ENSMUSG00000026275	protein_coding	Ppp1r7	ncRNA_host	chr1	93342854	93373489	30636	+	808	514	848	823	907	563	723	1204	771	574	718	387	1040	458	927	585	883	850	339	452	623	461	867
ENSMUSG00000106302	miRNA	Mir6902		chr1	93346092	93346155	64	+	1	0	0	0	0	0	0	0	0	0	0	0	0	0	0	0	1	0	0	0	0	0	0
ENSMUSG00000098689	miRNA	Mir6345		chr1	93352158	93352285	128	+	1	0	0	1	0	0	0	0	0	2	0	0	0	0	1	1	1	0	2	0	1	0	0
ENSMUSG00000064389	snRNA	Gm26446		chr1	93363255	93363357	103	+	0	1	0	1	0	0	1	3	2	1	0	0	1	0	2	0	2	0	1	0	0	0	0
ENSMUSG00000034107	protein_coding	Ano7		chr1	93373930	93404303	30374	+	34	26	27	23	32	33	25	23	12	15	24	6	30	17	42	14	34	22	5	21	22	10	7
ENSMUSG00000034088	protein_coding	Hdlbp		chr1	93405940	93478815	72876	-	19031	21663	12795	24001	25805	17149	23585	30653	11101	12207	11406	12099	25264	12959	23833	19289	24305	11203	6435	15641	11956	9046	10823
ENSMUSG00000090489	processed_pseudogene	Gm17415		chr1	93421700	93422488	789	+	4	13	2	10	6	7	10	9	7	6	3	7	10	7	7	11	5	5	5	5	6	3	3
ENSMUSG00000026276	protein_coding	Sept2		chr1	93478964	93510260	31297	+	140	161	139	149	162	137	148	207	132	140	97	98	185	118	128	171	202	179	79	154	126	97	117
ENSMUSG00000034066	protein_coding	Farp2	overlapping_locus	chr1	93512079	93621976	109898	+	952	1074	649	1569	1173	818	1164	686	452	672	551	788	1504	740	1412	921	1051	306	372	638	431	437	263
ENSMUSG00000103854	TEC	Gm37250	overlapping_locus	chr1	93531815	93534202	2388	+	1	6	1	4	2	9	18	2	1	1	2	4	11	12	0	13	6	0	23	22	9	10	1
ENSMUSG00000026277	protein_coding	Stk25		chr1	93619751	93658659	38909	-	3665	2983	2767	3736	5029	2768	3805	5660	3029	2736	2779	2420	4197	1883	4130	3036	4739	2034	1077	2403	1963	1765	1933
ENSMUSG00000100927	lncRNA	Gm28536		chr1	93635193	93636509	1317	+	0	0	1	2	2	0	2	1	0	2	1	0	1	0	2	0	3	0	0	1	1	1	0
ENSMUSG00000026278	protein_coding	Bok		chr1	93685660	93695764	10105	+	544	820	306	701	928	500	840	1672	447	625	364	416	573	357	516	697	1214	330	197	641	231	216	232
ENSMUSG00000026279	protein_coding	Thap4		chr1	93701935	93754864	52930	-	337	229	239	303	463	275	351	553	342	259	245	216	337	209	439	261	448	200	134	184	204	191	251
ENSMUSG00000101952	lncRNA	Gm10550		chr1	93731104	93751072	19969	+	0	0	0	0	0	0	0	0	0	0	1	1	1	1	1	0	1	0	0	1	0	0	0
ENSMUSG00000026280	protein_coding	Atg4b		chr1	93751500	93790610	39111	+	1256	877	1146	1162	1466	954	1063	1844	1151	967	1093	710	1469	634	1359	856	1439	755	481	781	818	759	1039
ENSMUSG00000026281	protein_coding	Dtymk		chr1	93792576	93801934	9359	-	1352	748	1285	942	1036	829	955	1821	1295	943	1074	615	1211	553	1083	787	1292	542	402	741	583	616	630
ENSMUSG00000026283	protein_coding	Ing5		chr1	93803965	93822101	18137	+	773	394	688	493	735	448	492	925	684	392	657	344	812	318	665	406	624	458	232	336	455	397	585
ENSMUSG00000088961	snRNA	Gm22089		chr1	93808570	93808671	102	-	0	0	0	0	0	0	0	1	2	0	0	0	0	0	0	0	1	0	0	0	0	0	0
ENSMUSG00000073609	protein_coding	D2hgdh		chr1	93824909	93852348	27440	+	316	166	258	279	333	222	228	419	306	246	286	214	366	155	356	225	382	211	128	177	199	211	224
ENSMUSG00000094651	protein_coding	Gal3st2		chr1	93861306	93876494	15189	+	0	0	0	0	1	0	0	0	0	0	0	0	0	0	2	0	0	0	1	0	0	0	1
ENSMUSG00000093805	protein_coding	Gal3st2b		chr1	93918311	93942650	24340	+	0	1	0	0	0	0	0	0	0	1	0	0	0	0	0	0	0	0	0	0	0	0	0
ENSMUSG00000099624	unprocessed_pseudogene	Gm7889		chr1	93975353	93985816	10464	+	0	0	0	0	0	0	0	0	0	0	0	0	0	1	0	0	0	0	0	0	0	0	0
ENSMUSG00000073608	protein_coding	Gal3st2c		chr1	93990509	94017147	26639	+	1	0	0	0	1	0	0	1	0	4	0	0	0	0	0	1	1	0	2	0	2	0	1
ENSMUSG00000034000	protein_coding	Neu4		chr1	94020451	94028334	7884	+	0	0	0	3	0	0	0	1	0	0	0	0	0	0	0	0	0	0	0	0	0	0	0
ENSMUSG00000026285	protein_coding	Pdcd1		chr1	94038305	94052553	14249	-	7	6	10	7	51	53	19	74	20	14	17	6	7	6	15	3	58	65	39	8	68	110	171
ENSMUSG00000100347	processed_pseudogene	Gm7895	pseudo_consens	chr1	94468715	94469887	1173	-	1	1	0	0	1	0	0	0	0	0	1	1	0	0	0	0	0	0	0	0	0	0	1
ENSMUSG00000100518	lncRNA	4930440C22Rik		chr1	94797083	94802472	5390	+	0	0	0	0	0	0	0	0	0	0	0	0	1	0	0	2	0	0	1	0	0	0	0
ENSMUSG00000099592	processed_pseudogene	Gm5264	pseudo_consens	chr1	95255963	95256810	848	-	0	0	0	0	0	0	0	0	0	0	0	0	0	0	0	0	0	0	0	0	0	0	0
ENSMUSG00000051185	protein_coding	Fam174a	overlapping_locus	chr1	95313623	95335284	21662	+	1065	684	654	896	1203	581	681	1268	937	809	707	549	994	469	949	621	1099	1120	548	524	982	602	1182
ENSMUSG00000103973	TEC	BC055308	overlapping_locus	chr1	95328681	95331218	2538	+	10	7	15	20	21	11	27	22	14	13	21	4	27	10	10	12	14	18	7	16	20	11	22
ENSMUSG00000081051	processed_pseudogene	Gm15427	pseudo_consens	chr1	95498621	95499151	531	+	39	44	16	29	41	36	27	64	27	37	20	43	63	20	44	26	57	3	22	30	52	30	42
ENSMUSG00000040710	protein_coding	St8sia4	overlapping_locus	chr1	95587682	95667571	79890	-	1735	864	2017	1322	1253	1337	999	1541	1954	1056	1751	840	2121	905	1744	872	1272	2936	1525	984	2603	1526	3237
ENSMUSG00000103197	TEC	Gm37642	overlapping_locus	chr1	95646774	95648508	1735	-	3	0	2	2	0	4	4	0	2	8	5	2	4	11	3	2	4	2	15	3	12	17	7
ENSMUSG00000102718	TEC	Gm37761		chr1	95738196	95740293	2098	+	0	0	0	0	0	0	0	0	0	0	0	0	0	0	0	0	0	0	0	0	0	0	0
ENSMUSG00000095955	snRNA	Gm22360		chr1	95832129	95832235	107	-	0	0	0	0	0	0	0	0	0	0	0	0	0	0	0	0	0	0	0	0	0	0	0
ENSMUSG00000100362	processed_pseudogene	Gm1833	pseudo_consens	chr1	96645420	96646170	751	+	0	1	0	0	0	0	0	0	0	0	0	0	0	0	0	0	0	0	0	0	0	0	0
ENSMUSG00000040693	protein_coding	Slco4c1		chr1	96816270	96872171	55902	-	149	1	157	10	72	62	21	164	248	17	102	8	156	2	186	3	21	7	0	80	50	66	66
ENSMUSG00000097814	lncRNA	Panct2		chr1	96871126	96907796	36671	+	47	2	43	0	28	22	9	40	70	4	47	0	54	0	45	1	16	2	2	17	14	29	26
ENSMUSG00000097480	processed_pseudogene	Gm9499	pseudo_consens	chr1	97001820	97002783	964	-	2	0	1	1	0	2	2	3	1	0	2	0	0	1	0	1	0	0	0	1	0	0	1
ENSMUSG00000100454	lncRNA	Gm28901		chr1	97024516	97025565	1050	-	0	0	0	1	0	0	1	0	0	0	0	0	0	0	0	0	0	0	0	0	0	0	0
ENSMUSG00000044757	processed_pseudogene	Gm6430		chr1	97024681	97025928	1248	+	0	0	0	1	0	0	1	0	1	1	2	0	0	0	1	1	3	0	0	0	1	0	1
ENSMUSG00000100484	unprocessed_pseudogene	Gm7133		chr1	97162860	97310664	147805	+	0	0	0	0	0	0	0	0	0	0	0	0	0	0	0	0	0	0	0	0	0	0	0
ENSMUSG00000101348	transcribed_unprocessed_pseudogene	Gm7135		chr1	97346475	97573015	226541	+	1	0	1	0	0	0	3	0	1	0	3	2	1	0	2	0	1	0	0	1	1	0	1
ENSMUSG00000103179	TEC	Gm37171		chr1	97544264	97545448	1185	-	0	3	3	0	1	0	0	0	0	0	1	1	0	0	1	0	0	0	0	2	0	0	0
ENSMUSG00000044768	protein_coding	D1Ertd622e		chr1	97606318	97662074	55757	-	1234	675	1327	853	1025	756	720	1143	1331	938	1176	597	1281	542	1115	691	848	1265	606	526	1245	767	1383
ENSMUSG00000040648	protein_coding	Ppip5k2		chr1	97706048	97770411	64364	-	1180	720	1496	1011	1219	850	1035	1569	1269	803	1109	644	1627	655	1309	930	1233	1250	663	881	998	907	1249
ENSMUSG00000026333	protein_coding	Gin1		chr1	97770172	97793709	23538	+	278	224	297	241	298	189	219	337	313	196	232	145	309	151	293	208	338	241	94	197	172	188	204
ENSMUSG00000026335	protein_coding	Pam	overlapping_locus	chr1	97795114	98095646	300533	-	4565	3728	4153	5257	7339	4499	5306	9239	4417	3507	3642	3247	5619	2762	5079	3737	7577	3261	1443	3477	1975	3170	2546
ENSMUSG00000104140	TEC	Gm37140	overlapping_locus	chr1	97878382	97880065	1684	-	1	5	0	2	2	4	14	1	0	9	0	3	9	5	3	3	6	3	4	11	4	8	0
ENSMUSG00000089169	misc_RNA	Gm25413		chr1	97936400	97936711	312	+	0	1	0	1	0	0	0	0	0	0	0	0	0	2	1	0	0	0	0	0	0	0	0
ENSMUSG00000089782	processed_pseudogene	Gm3531	overlapping_locus	chr1	97948901	97949389	489	-	57	28	57	31	54	43	43	82	59	43	27	14	54	24	48	43	47	53	23	35	45	32	35
ENSMUSG00000089706	lncRNA	B230216N24Rik	overlapping_locus	chr1	98031116	98057680	26565	-	40	36	57	60	56	48	54	68	46	50	39	50	55	39	49	28	51	55	40	43	39	55	66
ENSMUSG00000096085	snRNA	Gm24465		chr1	98049822	98049928	107	+	0	1	2	0	0	1	0	0	0	0	0	0	0	0	0	0	1	0	3	0	0	0	1
ENSMUSG00000100182	lncRNA	1810006J02Rik		chr1	98131456	98144655	13200	+	27	9	26	17	15	15	16	41	38	12	27	12	27	10	27	4	28	11	5	12	8	7	10
ENSMUSG00000100711	lncRNA	Gm29461		chr1	98173648	98190698	17051	+	1	0	0	0	0	0	0	0	0	0	0	0	0	0	0	0	0	0	2	0	0	2	0
ENSMUSG00000097608	processed_pseudogene	Gm7952	pseudo_consens	chr1	98263523	98264506	984	+	1	0	0	0	0	1	2	2	1	2	2	1	2	1	1	0	3	2	0	1	1	0	1
ENSMUSG00000099634	processed_pseudogene	Gm29462	pseudo_consens	chr1	98267151	98267438	288	+	1	0	1	2	0	0	0	1	1	4	0	2	0	0	1	0	1	0	0	0	0	0	1
ENSMUSG00000026336	protein_coding	Slco6d1	overlapping_locus	chr1	98421124	98516991	95868	+	0	0	0	0	0	0	0	0	1	0	0	0	0	0	0	0	0	0	0	0	0	0	0
ENSMUSG00000089791	processed_pseudogene	Gm3555	overlapping_locus	chr1	98457768	98459162	1395	+	0	0	3	1	0	0	2	1	0	0	0	0	0	0	0	0	0	0	0	2	0	0	1
ENSMUSG00000100009	lncRNA	Gm7967		chr1	98589517	98607384	17868	+	7	6	7	7	10	13	9	19	9	3	5	6	8	6	14	2	14	11	7	9	2	12	13
ENSMUSG00000099686	processed_pseudogene	Gm29460	pseudo_consens	chr1	98764841	98765554	714	+	0	0	0	0	0	1	4	0	0	0	0	0	0	0	0	0	0	3	0	0	0	0	0
ENSMUSG00000082431	processed_pseudogene	Prdx2-ps1	pseudo_consens	chr1	99790429	99791025	597	-	4	2	5	4	4	5	5	2	3	1	2	0	4	1	2	2	3	2	0	3	1	1	3
ENSMUSG00000100662	processed_pseudogene	Gm19029	overlapping_locus	chr1	100006021	100006584	564	+	0	0	4	1	0	1	0	0	1	0	0	2	1	0	1	0	0	0	0	3	1	0	1
ENSMUSG00000099835	processed_pseudogene	Gm29668		chr1	100282329	100282643	315	-	2	5	1	1	2	2	5	5	3	1	3	1	5	0	2	3	6	1	2	0	4	1	1
ENSMUSG00000100794	processed_pseudogene	Gm29667	overlapping_locus	chr1	100282791	100283280	490	+	0	1	0	0	2	1	0	6	1	3	2	4	1	1	2	1	1	0	0	0	3	1	1
ENSMUSG00000100222	processed_pseudogene	Psmb6-ps2	pseudo_consens	chr1	101385886	101386590	705	+	1	2	1	0	0	1	2	4	0	1	3	2	1	1	0	1	1	0	0	0	1	1	1
ENSMUSG00000100065	processed_pseudogene	Gm18969	pseudo_consens	chr1	101753814	101754543	730	-	0	0	0	0	0	0	0	0	0	0	0	0	0	0	0	0	0	0	0	0	0	0	0
ENSMUSG00000100349	processed_pseudogene	Gm28188	pseudo_consens	chr1	101880506	101880741	236	-	11	1	3	4	15	8	5	5	6	1	4	0	2	1	3	2	18	14	3	4	13	12	7
ENSMUSG00000099375	lncRNA	Gm28187		chr1	101892958	101895091	2134	-	20	12	26	13	33	30	21	33	25	16	17	9	19	9	23	12	43	35	28	30	69	38	33
ENSMUSG00000099989	processed_pseudogene	Gm20281	pseudo_consens	chr1	102458656	102458922	267	-	0	0	1	0	0	0	0	0	0	0	0	0	0	0	0	0	1	0	0	0	0	0	0
ENSMUSG00000102325	TEC	Gm37789		chr1	103724345	103727233	2889	+	0	0	0	0	0	0	0	1	0	0	0	0	1	0	0	0	0	0	0	0	0	0	0
ENSMUSG00000099464	processed_pseudogene	Gm5260	pseudo_consens	chr1	104513001	104514068	1068	+	0	0	0	0	0	0	0	1	0	0	0	0	0	0	1	0	0	0	0	0	0	0	0
ENSMUSG00000100935	unprocessed_pseudogene	Gm29592	pseudo_consens	chr1	104609524	104610883	1360	+	0	0	0	0	0	0	0	0	0	0	0	0	0	1	0	0	0	0	0	0	0	0	0
ENSMUSG00000099801	processed_pseudogene	Gm29011	pseudo_consens	chr1	104632584	104633358	775	-	0	0	0	0	0	0	0	0	0	0	0	0	0	0	0	0	0	0	0	0	0	0	0
ENSMUSG00000050840	protein_coding	Cdh20	overlapping_locus	chr1	104768529	104995481	226953	+	0	0	1	0	0	0	0	1	0	0	2	0	0	0	0	0	0	0	0	2	1	0	0
ENSMUSG00000099669	lncRNA	Gm29012		chr1	105116454	105127366	10913	+	0	0	0	0	0	0	0	0	0	0	0	0	1	0	0	0	0	0	0	0	0	0	0
ENSMUSG00000099702	unprocessed_pseudogene	Gm29013	pseudo_consens	chr1	105244425	105244661	237	+	0	0	0	0	0	1	0	0	0	0	0	0	0	0	0	0	0	0	0	0	0	0	0
ENSMUSG00000047496	protein_coding	Rnf152		chr1	105276914	105356710	79797	-	112	85	106	94	140	79	91	124	98	47	119	90	160	63	154	83	133	40	22	61	24	91	13
ENSMUSG00000099582	processed_pseudogene	Gm29014	pseudo_consens	chr1	105321121	105321446	326	+	0	0	0	0	0	0	0	0	0	0	0	0	0	0	0	0	1	0	0	0	0	0	0
ENSMUSG00000097482	lncRNA	Gm17634		chr1	105356007	105361737	5731	+	1	3	2	1	0	2	2	0	1	0	0	1	2	0	0	2	0	3	0	2	0	0	1
ENSMUSG00000101214	lncRNA	Gm28403	overlapping_locus	chr1	105382260	105569139	186880	-	1	0	0	1	1	0	1	3	1	0	1	0	2	0	1	0	0	2	0	0	1	0	2
ENSMUSG00000067017	pseudogene	Gm3608		chr1	105455971	105458829	2859	+	6	5	12	16	13	8	11	11	7	6	4	4	13	10	8	6	2	14	2	6	7	10	19
ENSMUSG00000056536	protein_coding	Pign	overlapping_locus	chr1	105518422	105663677	145256	-	1170	855	1282	1094	1246	1025	1178	1609	1099	787	1053	706	1509	744	1216	910	1384	1193	586	931	943	863	1221
ENSMUSG00000100672	lncRNA	Gm28404	overlapping_locus	chr1	105564126	105564578	453	-	1	0	0	0	0	0	1	0	1	1	0	0	2	2	0	0	0	0	0	2	0	0	0
ENSMUSG00000101219	processed_pseudogene	Gm20302	pseudo_consens	chr1	105574537	105574811	275	+	0	0	0	1	1	1	1	4	0	2	0	1	3	1	1	0	0	0	1	2	2	0	2
ENSMUSG00000101656	processed_pseudogene	Gm8004	pseudo_consens	chr1	105615742	105616358	617	+	2	0	1	1	1	1	0	0	1	2	4	0	1	0	1	0	1	1	6	4	1	2	1
ENSMUSG00000026319	protein_coding	Relch	overlapping_locus	chr1	105663861	105755191	91331	+	1203	835	1105	1036	1286	899	1031	1475	1125	784	1002	601	1425	653	1137	852	1189	1147	590	832	1072	862	1153
ENSMUSG00000104044	TEC	Gm37566	overlapping_locus	chr1	105708573	105712927	4355	+	1	8	3	1	1	6	8	3	6	11	6	10	3	6	1	8	3	5	33	13	6	7	0
ENSMUSG00000101330	processed_pseudogene	Gm10193		chr1	105764444	105764674	231	+	0	0	0	0	0	0	0	0	0	0	0	1	1	0	0	0	0	0	0	0	0	0	0
ENSMUSG00000026321	protein_coding	Tnfrsf11a		chr1	105780718	105847981	67264	+	1570	958	1805	1560	1239	1801	1242	1875	1513	1642	1787	1051	2157	1304	2227	1392	1608	1634	978	789	1393	1156	2129
ENSMUSG00000102690	TEC	Gm37779		chr1	105887633	105891012	3380	-	0	2	0	0	0	0	0	0	0	0	0	0	0	0	0	0	0	0	0	0	0	0	0
ENSMUSG00000089206	snRNA	Gm26214		chr1	105945554	105945660	107	+	0	0	0	0	0	0	0	0	0	0	0	0	0	0	0	0	0	0	0	0	0	1	0
ENSMUSG00000099448	processed_pseudogene	Gm18801		chr1	105955775	105956310	536	-	1	0	0	0	0	0	0	0	0	1	0	0	0	0	0	0	0	2	0	0	0	0	1
ENSMUSG00000099843	lncRNA	Gm7160		chr1	105979350	105990282	10933	-	75	64	57	86	104	43	38	83	81	66	51	34	61	29	67	35	86	95	52	26	98	63	115
ENSMUSG00000038866	protein_coding	Zcchc2		chr1	105990406	106034074	43669	+	1052	560	880	896	1258	761	692	1271	1105	831	874	614	1203	445	1044	596	958	1210	430	443	1294	684	1696
ENSMUSG00000102501	TEC	Gm37372		chr1	106072584	106075894	3311	-	2	2	0	0	1	2	0	2	1	2	3	0	1	0	0	0	1	0	1	0	2	0	0
ENSMUSG00000097612	processed_pseudogene	Gm26509	pseudo_consens	chr1	106090068	106091015	948	+	1	0	0	1	3	0	2	4	3	0	1	3	1	0	0	2	1	0	1	2	0	0	4
ENSMUSG00000101583	lncRNA	Gm20753		chr1	106152625	106171524	18900	-	1	3	1	1	0	1	0	4	1	2	0	1	2	4	3	2	4	3	0	1	0	4	1
ENSMUSG00000044340	protein_coding	Phlpp1	overlapping_locus	chr1	106171752	106394250	222499	+	497	396	417	616	662	444	553	1078	458	511	482	365	644	295	713	426	714	682	365	311	615	268	1312
ENSMUSG00000103291	TEC	Gm38235	overlapping_locus	chr1	106219314	106224265	4952	+	5	15	4	8	1	10	26	2	9	12	7	15	10	19	7	16	6	24	24	25	43	24	0
ENSMUSG00000100247	lncRNA	A530053M12Rik		chr1	106400178	106401987	1810	-	2	1	0	0	0	2	0	0	0	0	0	0	0	0	0	0	0	0	0	0	1	0	0
ENSMUSG00000099604	processed_pseudogene	Gm6651	pseudo_consens	chr1	106439600	106439870	271	+	0	0	0	0	0	0	0	0	0	0	0	0	0	0	0	0	0	0	0	0	0	0	0
ENSMUSG00000057329	protein_coding	Bcl2	overlapping_locus	chr1	106538178	106714274	176097	-	589	353	599	511	682	484	454	749	660	403	441	291	735	308	528	392	615	564	268	336	486	503	624
ENSMUSG00000054006	lncRNA	D630008O14Rik		chr1	106541943	106575045	33103	+	1	2	0	1	0	1	3	0	1	0	0	0	4	1	1	3	1	8	2	0	1	0	0
ENSMUSG00000098344	miRNA	Mir3473f		chr1	106546496	106546631	136	-	0	0	0	0	0	0	0	1	0	0	0	0	0	0	1	0	0	0	0	2	0	0	0
ENSMUSG00000103348	TEC	Gm37053	overlapping_locus	chr1	106604784	106606870	2087	-	0	4	2	1	0	1	0	0	1	1	0	0	4	4	0	1	0	0	4	5	8	4	1
ENSMUSG00000009905	protein_coding	Kdsr		chr1	106720459	106759727	39269	-	568	676	471	647	716	454	646	914	441	420	460	401	646	346	543	476	721	482	239	436	449	374	487
ENSMUSG00000009907	protein_coding	Vps4b		chr1	106764071	106796728	32658	-	2597	2123	2512	2637	2798	1907	2366	3525	2480	1984	2068	1528	3252	1562	2818	2032	2785	3310	1460	1893	2710	1765	3517
ENSMUSG00000067006	protein_coding	Serpinb5		chr1	106861173	106883348	22176	+	3	1	0	1	1	0	2	0	0	3	0	1	2	0	0	1	1	3	0	1	1	0	1
ENSMUSG00000059956	protein_coding	Serpinb12		chr1	106934449	106957080	22632	+	6	7	4	15	6	7	8	23	10	38	5	13	15	18	12	6	6	54	28	1	44	2	53
ENSMUSG00000083884	processed_pseudogene	Gm15388	pseudo_consens	chr1	107137844	107138569	726	-	0	0	0	0	0	0	0	1	0	0	0	0	0	0	0	0	0	0	0	0	0	0	0
ENSMUSG00000081114	processed_pseudogene	Gm15390	pseudo_consens	chr1	107253553	107254290	738	-	0	0	1	0	0	0	0	0	0	0	0	0	0	0	0	0	0	0	0	0	0	0	0
ENSMUSG00000026327	protein_coding	Serpinb11		chr1	107361198	107380475	19278	+	0	0	0	1	1	0	0	0	0	0	0	0	1	0	0	0	0	0	0	0	0	0	0
ENSMUSG00000087210	lncRNA	Gm15391		chr1	107385200	107387412	2213	-	0	0	0	0	0	0	0	0	0	0	0	0	0	0	0	0	0	0	0	0	0	0	0
ENSMUSG00000067001	protein_coding	Serpinb7		chr1	107399655	107452689	53035	+	2	1	0	0	0	1	2	5	3	0	3	0	0	6	2	1	4	0	5	0	1	1	2
ENSMUSG00000062345	protein_coding	Serpinb2	overlapping_locus	chr1	107511423	107535478	24056	+	103	3	48	5	14	24	54	36	51	19	10	0	17	5	20	5	33	4	0	11	18	20	22
ENSMUSG00000092572	polymorphic_pseudogene	Serpinb10	overlapping_locus	chr1	107529003	107549271	20269	+	269	40	250	39	129	76	42	82	243	15	179	12	188	3	139	12	46	18	14	41	42	79	49
ENSMUSG00000026315	protein_coding	Serpinb8		chr1	107590006	107610484	20479	+	550	585	633	675	521	573	473	721	536	686	554	451	841	505	822	598	711	1047	488	328	867	393	1031
ENSMUSG00000086161	lncRNA	Gm15389		chr1	107687008	107693514	6507	+	0	0	0	0	0	0	0	0	0	0	0	0	2	0	0	0	1	0	0	0	0	0	0
ENSMUSG00000100457	lncRNA	D830032E09Rik	overlapping_locus	chr1	107917259	108028337	111079	+	0	0	0	0	0	0	0	0	0	0	0	0	0	0	0	0	0	0	0	0	0	0	0
ENSMUSG00000100041	processed_pseudogene	Gm5702	pseudo_consens	chr1	108376970	108379438	2469	-	0	0	0	1	0	0	0	0	0	0	1	0	0	0	1	1	1	0	0	0	0	0	3
ENSMUSG00000101097	processed_pseudogene	Gm6679	pseudo_consens	chr1	108770135	108772003	1869	+	0	0	0	0	0	0	0	0	0	0	0	0	0	0	0	0	1	0	0	0	0	0	0
ENSMUSG00000100831	processed_pseudogene	Gm17847	pseudo_consens	chr1	108997634	108998760	1127	-	0	0	0	0	0	0	0	0	0	0	0	0	0	0	0	1	0	0	0	0	0	0	0
ENSMUSG00000100025	processed_pseudogene	Gm8141	pseudo_consens	chr1	109833024	109834746	1723	+	1	0	6	3	2	2	2	11	5	0	2	3	1	1	2	2	2	7	0	0	1	1	4
ENSMUSG00000026312	protein_coding	Cdh7		chr1	109982431	110140157	157727	+	0	0	0	0	0	0	0	0	0	0	0	0	0	0	0	1	1	1	0	0	0	0	0
ENSMUSG00000047216	protein_coding	Cdh19	overlapping_locus	chr1	110888326	110977584	89259	-	19	0	27	0	16	8	0	1	15	0	22	0	7	0	4	2	32	2	0	1	0	1	2
ENSMUSG00000102788	TEC	Gm38255	overlapping_locus	chr1	110957831	110960826	2996	-	1	0	0	0	0	0	0	1	0	0	0	0	0	0	1	0	3	0	0	0	0	0	0
ENSMUSG00000102160	TEC	Gm36944	overlapping_locus	chr1	110964679	110967437	2759	-	0	0	0	0	0	0	0	0	0	0	0	0	0	0	0	0	1	0	0	0	0	0	0
ENSMUSG00000101846	processed_pseudogene	Gm19927	pseudo_consens	chr1	111385918	111386698	781	+	0	0	0	0	0	0	0	0	0	0	0	0	0	0	0	0	0	0	0	0	0	0	0
ENSMUSG00000100555	processed_pseudogene	Gm8173	pseudo_consens	chr1	111804934	111807775	2842	-	0	5	0	1	1	0	4	5	0	0	0	1	1	4	1	1	5	1	0	2	1	0	0
ENSMUSG00000102728	TEC	Gm37934		chr1	111833823	111834224	402	+	0	0	0	2	0	0	3	0	0	0	0	0	0	1	0	0	1	1	3	3	0	1	0
ENSMUSG00000038702	protein_coding	Dsel		chr1	111858702	111864918	6217	-	717	1136	620	964	1289	814	1274	2140	711	686	484	634	1112	647	989	1038	1554	954	421	1260	613	580	540
ENSMUSG00000101875	processed_pseudogene	Gm6028	pseudo_consens	chr1	111880735	111881308	574	-	0	0	0	1	1	1	2	0	0	0	0	0	2	0	4	1	1	0	0	2	1	0	1
ENSMUSG00000099732	processed_pseudogene	Gm17752	pseudo_consens	chr1	112049436	112057110	7675	-	0	0	0	0	0	1	0	0	0	0	0	0	0	0	0	0	0	0	0	1	0	0	1
ENSMUSG00000101220	processed_pseudogene	Gm6717	pseudo_consens	chr1	112137868	112138705	838	+	0	0	0	0	0	0	0	0	0	1	0	0	0	0	0	0	0	0	0	0	0	0	0
ENSMUSG00000100020	processed_pseudogene	Gm19086	pseudo_consens	chr1	112151089	112151753	665	+	0	0	0	0	0	0	0	1	0	0	0	0	0	0	1	0	0	0	0	0	0	0	0
ENSMUSG00000099884	processed_pseudogene	Gm8204		chr1	112873845	112875988	2144	-	0	2	0	0	0	0	0	0	0	0	0	1	0	0	0	0	0	0	0	0	0	0	0
ENSMUSG00000101687	processed_pseudogene	Gm4854	pseudo_consens	chr1	115219190	115219763	574	-	0	0	1	0	0	1	0	0	0	0	0	0	0	0	1	0	0	0	0	0	0	0	0
ENSMUSG00000070695	protein_coding	Cntnap5a		chr1	115684756	116587323	902568	+	0	0	0	1	0	0	0	0	3	0	0	0	0	0	0	0	0	0	0	0	0	4	0
ENSMUSG00000101573	processed_pseudogene	Gm28361	pseudo_consens	chr1	117578391	117578864	474	+	0	0	0	0	0	0	0	0	0	0	0	0	0	0	0	0	0	0	0	0	0	0	0
ENSMUSG00000099534	processed_pseudogene	Gm28169	overlapping_locus	chr1	117842962	117843306	345	+	0	1	0	1	0	0	1	1	0	0	0	0	0	0	1	0	0	0	0	2	0	0	0
ENSMUSG00000101363	processed_pseudogene	Gm29490	overlapping_locus	chr1	118040649	118040990	342	+	0	0	1	0	0	0	0	0	0	0	0	0	0	0	0	0	0	0	0	0	0	0	0
ENSMUSG00000102030	protein_coding	Gm29106		chr1	118176542	118202307	25766	+	4	3	5	6	8	2	2	3	2	1	1	0	1	2	4	1	4	2	1	1	1	6	2
ENSMUSG00000099870	processed_pseudogene	Gm7200	pseudo_consens	chr1	118249863	118251025	1163	+	0	0	0	1	0	1	0	0	0	0	0	0	0	0	0	0	0	0	0	0	0	0	0
ENSMUSG00000026374	protein_coding	Tsn		chr1	118294778	118311739	16962	-	2780	2232	2619	2706	3066	2026	2579	3978	2371	1961	2144	1487	2973	1612	2837	2512	3175	2249	1038	1843	1899	1412	2059
ENSMUSG00000026377	protein_coding	Nifk		chr1	118321839	118333822	11984	+	1004	831	942	809	1027	804	925	1547	1015	751	789	579	1059	610	965	930	1127	852	480	753	740	585	719
ENSMUSG00000099936	lncRNA	Gm28867		chr1	118357312	118363449	6138	+	0	0	0	0	0	1	0	0	0	0	0	0	0	0	0	0	2	0	0	0	0	0	0
ENSMUSG00000064302	protein_coding	Clasp1		chr1	118389058	118612678	223621	+	1240	897	1222	1346	1586	1107	1398	2366	1254	955	1158	711	1600	671	1542	1052	1610	886	492	851	787	714	1088
ENSMUSG00000077257	snoRNA	Gm26080		chr1	118453355	118453485	131	-	0	0	0	1	0	0	2	0	0	0	0	0	0	0	0	0	0	0	0	0	0	0	0
ENSMUSG00000107722	lncRNA	2900060B14Rik	ncRNA_host	chr1	118458652	118459267	616	-	1	1	0	0	1	2	0	0	0	0	0	0	0	1	0	0	1	0	3	4	0	1	0
ENSMUSG00000100770	processed_pseudogene	Gm28466	pseudo_consens	chr1	118478604	118479591	988	-	1	0	0	0	0	0	2	1	0	0	1	0	1	1	2	2	2	0	1	1	5	0	0
ENSMUSG00000026380	protein_coding	Tfcp2l1	ncRNA_host	chr1	118627945	118685168	57224	+	11	5	15	3	16	11	11	8	20	6	4	2	21	1	23	2	38	6	6	2	7	23	7
ENSMUSG00000101624	processed_pseudogene	Gm28882	pseudo_consens	chr1	118651482	118651795	314	-	0	0	0	2	0	0	0	0	0	0	0	0	0	0	0	0	0	0	0	0	0	0	0
ENSMUSG00000100040	processed_pseudogene	Gm28467	pseudo_consens	chr1	118810136	118810453	318	+	0	0	0	0	0	0	0	0	0	0	0	0	1	0	0	0	0	0	0	0	0	0	0
ENSMUSG00000048402	protein_coding	Gli2		chr1	118834132	119053619	219488	-	322	212	160	333	403	196	250	343	169	169	189	160	319	140	284	267	520	100	60	193	108	116	86
ENSMUSG00000098273	miRNA	Mir6346		chr1	118954220	118954300	81	+	0	0	0	1	0	0	0	0	0	0	0	0	0	0	0	0	0	0	4	0	0	0	0
ENSMUSG00000097408	lncRNA	Gm26831		chr1	119058469	119059848	1380	+	0	0	0	3	2	3	2	3	0	0	0	0	1	1	1	1	1	0	0	3	0	2	0
ENSMUSG00000096939	processed_pseudogene	Gm8321	pseudo_consens	chr1	119157586	119158565	980	+	0	0	0	0	0	0	0	0	0	1	1	0	0	0	0	0	0	0	0	0	0	0	0
ENSMUSG00000100767	processed_pseudogene	Gm3508	pseudo_consens	chr1	119241962	119242753	792	-	2	1	1	2	0	1	0	1	0	0	0	1	0	0	0	2	1	0	0	1	2	0	0
ENSMUSG00000099860	lncRNA	Gm29456		chr1	119305346	119326833	21488	-	0	0	0	0	0	0	0	0	0	0	0	0	0	0	0	0	0	0	0	1	0	0	0
ENSMUSG00000101179	lncRNA	Gm29455		chr1	119329200	119385581	56382	+	0	0	0	0	0	0	0	0	0	0	0	0	0	0	0	0	1	0	0	0	0	0	0
ENSMUSG00000037035	protein_coding	Inhbb		chr1	119415465	119422248	6784	-	391	411	216	566	664	621	457	1064	313	388	242	359	438	271	397	387	635	174	88	281	137	159	150
ENSMUSG00000004451	protein_coding	Ralb		chr1	119470305	119504794	34490	-	2044	1670	1688	1992	2084	1732	1833	2645	2006	1753	1572	1236	2403	1282	2226	1703	2297	1513	815	1291	1313	1177	1537
ENSMUSG00000101437	processed_pseudogene	Gm29454	pseudo_consens	chr1	119499477	119499869	393	+	0	2	0	1	0	0	1	1	4	1	0	3	2	1	1	2	1	0	0	1	2	1	0
ENSMUSG00000098447	lncRNA	Gm27184		chr1	119520090	119526359	6270	-	10	3	7	3	10	7	5	9	8	3	8	1	12	2	4	6	3	0	2	6	1	4	1
ENSMUSG00000098923	protein_coding	Tmem185b	retrogene	chr1	119526160	119528983	2824	+	806	564	610	814	914	534	667	1138	738	682	644	447	899	489	894	555	743	685	327	363	697	437	751
ENSMUSG00000101731	lncRNA	3830432H09Rik		chr1	119529480	119536165	6686	-	4	3	0	0	2	0	0	0	1	2	2	0	5	0	1	2	0	0	0	3	0	0	0
ENSMUSG00000026383	protein_coding	Epb41l5	overlapping_locus	chr1	119545037	119649000	103964	-	89	43	133	75	153	71	77	133	101	61	109	61	153	35	140	50	125	72	23	69	34	52	48
ENSMUSG00000102687	TEC	Gm37219	overlapping_locus	chr1	119630744	119631669	926	-	0	0	0	0	0	0	0	0	0	0	0	0	0	0	1	0	0	0	0	0	0	0	0
ENSMUSG00000026384	protein_coding	Ptpn4	overlapping_locus	chr1	119652467	119837613	185147	-	1131	1313	1486	1144	1247	745	916	1143	859	677	1009	722	1434	757	1275	1139	1432	1040	619	1214	837	857	589
ENSMUSG00000091876	processed_pseudogene	Gm3851	pseudo_consens	chr1	119787769	119788086	318	+	0	1	0	0	0	0	0	0	0	0	0	0	0	1	0	0	2	0	0	0	0	0	0
ENSMUSG00000103146	TEC	Gm37745	overlapping_locus	chr1	119790763	119798925	8163	-	3	15	8	9	7	17	25	5	5	9	6	20	12	15	4	15	19	14	31	41	19	24	1
ENSMUSG00000090277	processed_pseudogene	Gm8338	pseudo_consens	chr1	119817763	119818125	363	+	0	1	0	0	0	0	3	0	1	2	0	0	0	0	0	1	0	1	0	0	0	0	0
ENSMUSG00000100636	processed_pseudogene	Gm3551		chr1	119897461	119898124	664	+	2	0	2	0	0	1	0	1	1	1	2	0	0	2	1	0	2	0	0	2	4	0	1
ENSMUSG00000101224	lncRNA	Gm28209		chr1	119903130	119906897	3768	+	1	1	1	0	1	1	1	1	0	1	0	0	2	2	1	1	1	0	0	1	0	0	0
ENSMUSG00000036975	protein_coding	Tmem177		chr1	119907890	119913208	5319	-	174	96	156	186	201	119	153	191	161	154	144	105	240	86	215	119	194	149	60	102	135	136	130
ENSMUSG00000036962	protein_coding	Cfap221		chr1	119923341	119997234	73894	-	2	1	2	0	1	1	1	1	0	1	0	2	4	0	1	0	1	3	0	1	2	2	0
ENSMUSG00000092245	processed_pseudogene	Gm17973	pseudo_consens	chr1	119986795	119987314	520	+	0	0	0	0	0	0	0	0	0	0	0	0	0	0	0	0	0	0	0	0	0	0	0
ENSMUSG00000026387	protein_coding	Sctr		chr1	120006894	120063536	56643	+	12	4	5	4	35	3	4	12	17	3	6	3	14	0	12	4	10	5	3	4	4	12	0
ENSMUSG00000050777	protein_coding	Tmem37		chr1	120067377	120074074	6698	-	190	231	101	284	316	165	321	410	177	244	140	134	237	162	153	138	260	272	156	178	351	117	533
ENSMUSG00000026385	protein_coding	Dbi		chr1	120113280	120121078	7799	-	1804	1549	1437	1550	2535	1139	1534	2297	1862	1951	1213	938	1922	959	1634	1330	1875	2445	1447	1285	2497	1229	1915
ENSMUSG00000026388	protein_coding	3110009E18Rik		chr1	120121187	120188189	67003	+	45	26	40	24	34	22	35	42	36	22	33	29	45	19	23	41	40	46	19	13	30	23	25
ENSMUSG00000026389	protein_coding	Steap3		chr1	120190757	120272705	81949	-	897	665	584	934	994	524	631	956	781	699	927	541	976	564	883	600	938	847	520	325	977	437	1867
ENSMUSG00000036907	protein_coding	C1ql2		chr1	120340582	120343174	2593	+	0	0	0	0	0	0	0	0	0	0	0	0	0	0	0	0	0	0	0	0	0	0	1
ENSMUSG00000026390	protein_coding	Marco		chr1	120474538	120505024	30487	-	15	26	6	77	22	59	8	48	37	123	26	119	15	66	31	141	227	49	12	4	28	0	11
ENSMUSG00000058665	protein_coding	En1		chr1	120602418	120607992	5575	+	0	1	2	2	0	0	4	0	3	0	0	2	3	0	0	6	0	0	0	0	1	0	3
ENSMUSG00000099957	lncRNA	2610027F03Rik		chr1	120621740	120690403	68664	+	0	0	0	0	0	0	0	0	0	0	0	0	0	0	0	0	0	0	0	0	0	0	0
ENSMUSG00000101386	lncRNA	Gm29346		chr1	120758443	120763565	5123	+	0	0	0	0	0	0	2	0	0	0	0	0	0	0	0	0	0	0	0	0	0	0	0
ENSMUSG00000101922	lncRNA	Gm29345		chr1	120816500	120836997	20498	+	0	0	0	0	0	0	0	0	0	0	0	0	0	1	0	0	1	0	0	0	0	0	0
ENSMUSG00000100979	lncRNA	Gm29347		chr1	120856674	120858010	1337	+	0	0	0	0	0	0	0	0	0	1	0	0	0	0	0	0	0	0	0	0	0	0	0
ENSMUSG00000102360	TEC	Gm37043		chr1	120868996	120872100	3105	+	0	0	1	0	0	0	0	0	1	1	0	0	0	0	0	0	1	0	0	0	0	0	0
ENSMUSG00000097881	lncRNA	Celrr		chr1	121087405	121178441	91037	+	1	1	0	0	1	0	0	0	0	0	0	0	0	0	0	0	1	0	2	0	0	0	2
ENSMUSG00000101700	lncRNA	Gm29359		chr1	121224276	121227526	3251	+	0	0	0	2	0	0	0	0	0	0	0	0	0	0	0	0	0	0	0	0	0	0	0
ENSMUSG00000104332	TEC	Gm38283		chr1	121300137	121300831	695	-	0	0	0	0	0	0	0	0	0	1	0	2	0	1	0	1	1	0	0	2	0	1	0
ENSMUSG00000003721	protein_coding	Insig2		chr1	121304353	121332589	28237	-	2987	1953	2860	2531	2757	1865	2052	2435	2203	1664	2372	1612	3448	1481	3595	1798	2905	1336	799	1628	1535	1595	1072
ENSMUSG00000104253	TEC	Gm37174		chr1	121328092	121331149	3058	+	22	25	36	30	42	27	36	46	31	15	20	25	30	14	23	31	33	50	19	26	26	13	22
ENSMUSG00000101791	lncRNA	2210011K15Rik		chr1	121355116	121359900	4785	-	7	6	7	10	7	3	8	6	1	6	17	5	26	3	15	4	13	2	0	9	4	5	1
ENSMUSG00000026339	protein_coding	Ccdc93		chr1	121431049	121506460	75412	+	1184	1001	1002	1330	1596	1075	1286	1717	1038	867	1041	781	1750	690	1467	999	1325	1121	570	775	1074	696	1406
ENSMUSG00000085857	lncRNA	Gm15392		chr1	121489296	121493203	3908	-	2	0	2	1	2	0	3	2	0	2	0	0	1	0	1	1	3	0	0	1	2	1	0
ENSMUSG00000083582	processed_pseudogene	Gm15393	pseudo_consens	chr1	121507585	121507803	219	-	0	0	0	1	0	0	0	0	0	0	0	0	0	0	0	0	0	0	2	0	0	0	0
ENSMUSG00000050534	protein_coding	Htr5b		chr1	121509842	121528465	18624	-	0	1	0	1	0	0	0	0	0	0	0	0	0	0	1	1	1	1	1	1	0	0	0
ENSMUSG00000081130	processed_pseudogene	Gm8217	pseudo_consens	chr1	121520583	121521047	465	+	0	0	0	0	1	0	0	0	0	0	0	0	0	0	0	0	0	0	0	0	0	0	0
ENSMUSG00000001674	protein_coding	Ddx18		chr1	121553835	121567989	14155	-	289	240	263	285	332	229	295	511	272	242	255	158	355	191	331	253	300	214	113	173	199	173	240
ENSMUSG00000083584	processed_pseudogene	Gm15394	pseudo_consens	chr1	121969217	121970524	1308	-	0	0	0	0	0	0	0	0	0	0	0	0	0	0	0	0	0	0	0	0	0	0	0
ENSMUSG00000100913	processed_pseudogene	Gm8392	pseudo_consens	chr1	122190221	122191055	835	+	0	0	0	2	0	0	0	0	1	2	0	1	0	1	1	3	1	0	0	2	0	0	1
ENSMUSG00000080410	miRNA	Gm26472		chr1	122201459	122201541	83	+	0	0	0	0	0	0	0	1	0	0	0	0	0	0	0	0	0	0	0	0	0	0	0
ENSMUSG00000100405	processed_pseudogene	Gm28911		chr1	123205149	123205265	117	+	0	0	0	0	0	0	0	0	0	0	0	0	0	0	0	0	0	0	0	0	0	0	0
ENSMUSG00000036815	protein_coding	Dpp10	overlapping_locus	chr1	123321471	124846039	1524569	-	0	0	0	3	7	3	2	6	4	2	3	1	3	0	2	4	1	6	7	1	2	9	2
ENSMUSG00000102801	TEC	Gm37478	overlapping_locus	chr1	123363740	123367234	3495	-	0	0	0	0	0	0	0	0	0	1	0	0	0	0	0	0	0	0	0	0	0	0	0
ENSMUSG00000102521	TEC	Gm37781	overlapping_locus	chr1	123457234	123460451	3218	-	0	0	0	0	0	0	0	0	0	0	0	0	0	0	0	0	0	0	0	0	0	0	0
ENSMUSG00000104205	TEC	Gm37396	overlapping_locus	chr1	123468450	123469944	1495	-	0	0	0	0	0	0	0	0	0	0	0	0	0	0	0	0	0	0	0	0	0	1	0
ENSMUSG00000102902	TEC	Gm38263	overlapping_locus	chr1	123559383	123562441	3059	-	0	0	0	0	0	0	0	0	0	1	0	0	0	0	0	0	0	0	0	0	0	2	0
ENSMUSG00000101985	processed_pseudogene	Gm28929	pseudo_consens	chr1	123756558	123757750	1193	+	0	0	0	0	1	0	0	0	0	0	0	0	0	0	0	0	0	3	0	0	0	0	1
ENSMUSG00000101994	processed_pseudogene	Gm18875	overlapping_locus	chr1	123804540	123805421	882	-	0	0	1	0	0	0	0	0	1	0	1	0	0	0	1	0	0	0	0	0	1	0	0
ENSMUSG00000102940	TEC	Gm37551	overlapping_locus	chr1	123827299	123830159	2861	-	0	0	0	0	0	0	0	0	0	0	0	0	1	0	0	0	0	0	0	0	0	0	0
ENSMUSG00000103914	TEC	Gm38073		chr1	124375578	124379242	3665	-	0	0	0	0	0	1	0	0	0	0	0	0	0	0	0	0	0	0	0	0	0	0	0
ENSMUSG00000026341	protein_coding	Actr3		chr1	125392905	125435727	42823	-	6516	3576	5820	5111	5994	4267	4415	7966	6789	5374	5309	3538	7073	3348	6248	4363	5592	8941	3915	3206	7651	4243	9724
ENSMUSG00000102063	lncRNA	Gm28706		chr1	125444567	125447398	2832	+	0	0	0	0	0	0	0	0	0	0	0	0	0	0	0	0	0	0	0	0	0	0	1
ENSMUSG00000026342	protein_coding	Slc35f5		chr1	125560595	125595820	35226	+	1309	1291	1159	1737	1780	1228	1720	2275	1090	1107	1062	917	1710	944	1510	1183	1848	1513	708	1147	1310	883	1512
ENSMUSG00000026343	protein_coding	Gpr39		chr1	125676995	125873862	196868	+	4	2	3	4	8	13	14	18	6	8	3	6	4	5	2	9	20	5	6	3	2	4	7
ENSMUSG00000026344	protein_coding	Lypd1		chr1	125867622	125913101	45480	-	13	3	7	3	11	2	3	14	4	4	2	2	3	1	7	4	9	10	0	11	7	0	11
ENSMUSG00000049690	protein_coding	Nckap5	overlapping_locus	chr1	125913620	126830799	917180	-	98	4	66	6	18	15	12	16	8	5	50	0	17	3	8	10	34	12	4	2	0	1	2
ENSMUSG00000104519	TEC	Gm37161	overlapping_locus	chr1	125919266	125921962	2697	-	3	0	2	0	1	0	0	1	3	0	0	0	1	3	1	0	8	0	0	0	0	0	0
ENSMUSG00000102723	TEC	Gm37936	overlapping_locus	chr1	126070140	126071461	1322	-	0	0	0	0	0	1	0	0	0	0	0	0	0	0	0	0	0	0	0	0	0	0	0
ENSMUSG00000103824	TEC	Gm38177	overlapping_locus	chr1	126323635	126324674	1040	-	0	0	0	0	0	0	0	0	0	0	0	0	0	0	0	1	0	0	0	0	0	0	0
ENSMUSG00000036155	protein_coding	Mgat5	overlapping_locus	chr1	127205015	127488336	283322	+	1716	1470	1294	1779	1937	1337	1492	1986	1290	1311	1517	1162	2011	1127	1895	1443	1821	1779	1066	956	1689	858	2905
ENSMUSG00000104039	TEC	Gm37772	overlapping_locus	chr1	127242091	127243484	1394	+	2	5	1	3	1	2	2	1	0	3	2	2	1	2	1	3	1	0	0	2	3	4	2
ENSMUSG00000104378	TEC	Gm37510	overlapping_locus	chr1	127270524	127275285	4762	+	23	13	19	9	22	18	16	22	19	23	5	6	16	9	18	14	12	14	25	6	26	12	13
ENSMUSG00000099471	processed_pseudogene	Gm8451	pseudo_consens	chr1	127282662	127283108	447	-	2	2	2	3	5	0	4	7	2	3	2	3	5	0	1	0	3	0	7	1	1	1	0
ENSMUSG00000065687	snoRNA	Gm23734		chr1	127375131	127375239	109	+	0	1	0	2	0	1	1	0	0	0	0	0	1	0	0	0	0	0	0	0	0	1	1
ENSMUSG00000103390	TEC	Gm38301	overlapping_locus	chr1	127406776	127407318	543	+	0	0	0	1	0	0	2	0	0	2	0	0	0	0	0	0	0	1	10	0	0	3	0
ENSMUSG00000026347	protein_coding	Tmem163		chr1	127486546	127679548	193003	-	56	10	31	19	34	5	9	11	30	9	26	20	28	10	26	10	8	4	11	6	11	18	25
ENSMUSG00000026348	protein_coding	Acmsd		chr1	127729413	127767978	38566	+	29	3	86	6	5	8	7	18	33	6	44	2	24	4	18	1	3	0	1	8	16	13	26
ENSMUSG00000102014	lncRNA	2900009J06Rik		chr1	127753616	127774092	20477	-	3	1	2	3	4	5	1	2	4	2	4	1	2	0	6	1	4	1	0	0	3	2	2
ENSMUSG00000026349	protein_coding	Ccnt2		chr1	127774164	127808061	33898	+	2951	2046	3084	2673	3239	2199	2481	3971	2902	2110	2671	1772	3428	1604	3139	2402	3149	2703	1265	1911	2364	2234	2453
ENSMUSG00000051590	protein_coding	Map3k19		chr1	127814791	127855031	40241	-	22	19	27	13	30	9	17	14	13	7	14	3	16	10	24	4	13	14	8	12	17	22	16
ENSMUSG00000036104	protein_coding	Rab3gap1		chr1	127868773	127943868	75096	+	1653	1262	1485	1669	1929	1276	1539	2048	1422	1142	1263	882	1924	847	1805	1127	1922	1222	614	991	1115	1075	1391
ENSMUSG00000036086	protein_coding	Zranb3	overlapping_locus	chr1	127954184	128103047	148864	-	419	733	426	589	336	267	314	515	364	319	365	270	476	368	394	350	406	711	258	210	694	207	1274
ENSMUSG00000099760	lncRNA	Gm28800		chr1	127959516	127967452	7937	+	23	37	31	21	16	17	23	16	29	16	13	16	22	11	19	22	32	14	15	15	35	20	43
ENSMUSG00000104164	TEC	Gm38248	overlapping_locus	chr1	127978905	127984687	5783	-	31	60	16	41	14	27	26	26	23	48	14	21	40	40	22	29	27	61	36	20	51	13	72
ENSMUSG00000058603	processed_pseudogene	Rpl28-ps1		chr1	128038569	128038982	414	+	17	21	13	19	14	12	24	13	8	23	12	11	25	7	11	9	13	4	4	9	10	6	17
ENSMUSG00000102782	TEC	Gm37625	overlapping_locus	chr1	128084460	128089331	4872	-	2	3	0	3	0	1	1	1	3	2	2	0	4	1	0	1	0	0	1	5	4	2	4
ENSMUSG00000103999	TEC	Gm38026	overlapping_locus	chr1	128097591	128101470	3880	-	0	3	0	0	0	4	3	0	1	3	0	0	0	0	1	0	2	0	2	3	0	0	0
ENSMUSG00000056211	protein_coding	R3hdm1	overlapping_locus	chr1	128103301	128237736	134436	+	1735	1408	1752	1843	2158	1462	1853	2332	1572	1386	1544	1130	2202	1097	2015	1587	2026	1397	804	1160	1254	1136	1514
ENSMUSG00000101535	processed_pseudogene	Gm29383	pseudo_consens	chr1	128128410	128128889	480	-	0	2	1	1	0	0	4	1	1	2	1	3	2	2	0	1	1	6	0	3	3	0	0
ENSMUSG00000104239	TEC	Gm37588	overlapping_locus	chr1	128132157	128134652	2496	+	1	6	6	1	2	4	3	1	1	3	4	5	1	6	0	6	4	0	20	9	6	7	3
ENSMUSG00000102179	TEC	Gm37868	overlapping_locus	chr1	128143614	128146348	2735	+	1	6	0	3	1	2	6	2	4	0	2	4	1	7	0	6	3	2	8	13	9	2	4
ENSMUSG00000103497	TEC	Gm37407	overlapping_locus	chr1	128163214	128164529	1316	+	0	0	3	2	0	1	3	1	3	4	2	1	8	7	1	2	2	1	7	4	3	7	2
ENSMUSG00000065520	miRNA	Mir128-1		chr1	128202361	128202430	70	+	0	0	0	0	0	0	0	0	0	0	0	0	0	2	0	0	0	0	0	0	0	0	0
ENSMUSG00000026353	protein_coding	Ubxn4		chr1	128243964	128279378	35415	+	2644	2421	2460	2893	3382	2275	2713	4324	2382	1913	2164	1590	3158	1408	2996	2433	3310	2310	1024	1690	1905	1443	2323
ENSMUSG00000026354	protein_coding	Lct		chr1	128284756	128328318	43563	-	19	17	8	9	14	17	15	20	29	10	8	5	14	7	22	9	7	1	5	7	2	7	12
ENSMUSG00000026355	protein_coding	Mcm6		chr1	128331590	128359664	28075	-	2514	960	3004	1695	1451	1441	1243	3535	2677	1435	3094	1001	2764	1051	2404	1450	1845	965	599	1151	911	1251	1758
ENSMUSG00000026356	protein_coding	Dars		chr1	128363707	128417368	53662	-	1647	1232	1817	1590	1870	1469	1630	2730	1834	1305	1666	989	2276	1074	1896	1540	1903	1687	797	1413	1324	1084	1687
ENSMUSG00000100152	processed_pseudogene	Gm29598	pseudo_consens	chr1	128493845	128494432	588	-	0	0	0	0	0	0	0	0	0	0	0	0	0	0	0	0	0	0	0	0	0	0	0
ENSMUSG00000100078	processed_pseudogene	Gm6170	pseudo_consens	chr1	128520073	128521460	1388	-	3	2	4	7	8	9	11	14	15	6	3	2	10	3	8	7	8	15	3	7	9	2	11
ENSMUSG00000045382	protein_coding	Cxcr4		chr1	128588199	128592293	4095	-	2430	1356	2278	1407	1885	1013	1181	2729	2879	1421	2595	941	2323	864	2347	850	1161	1660	1006	1056	2002	1406	2833
ENSMUSG00000099403	processed_pseudogene	Gm29599	pseudo_consens	chr1	128750926	128751347	422	+	0	0	0	0	0	0	0	0	0	0	0	0	0	0	0	0	0	0	0	0	0	2	0
ENSMUSG00000097283	lncRNA	Gm26686		chr1	128770599	128774421	3823	-	4	2	0	3	3	5	1	1	4	2	5	0	2	5	1	3	4	6	0	3	3	0	6
ENSMUSG00000042581	protein_coding	Thsd7b	overlapping_locus	chr1	129273302	130219278	945977	+	15	1	22	0	5	1	3	2	11	0	8	3	7	0	5	0	7	15	0	5	14	8	7
ENSMUSG00000103742	TEC	Gm38240	overlapping_locus	chr1	129283107	129285593	2487	+	0	0	0	0	0	0	0	0	0	0	0	0	0	0	0	0	0	0	0	0	0	0	0
ENSMUSG00000089648	processed_pseudogene	Gm15790	pseudo_consens	chr1	129796608	129797858	1251	-	0	1	1	0	2	0	3	0	1	0	0	1	2	0	0	0	1	1	0	2	0	0	1
ENSMUSG00000094122	processed_pseudogene	Rpl31-ps9		chr1	129801387	129801764	378	-	0	1	0	0	2	2	1	0	2	1	1	0	1	0	0	0	2	0	0	0	1	0	1
ENSMUSG00000102800	TEC	Gm37479	overlapping_locus	chr1	129833148	129836988	3841	+	0	0	0	0	0	0	1	0	0	0	0	0	0	0	0	0	0	0	0	0	0	0	0
ENSMUSG00000100623	processed_pseudogene	Gm29428	overlapping_locus	chr1	130195980	130196388	409	+	0	0	0	0	0	0	0	0	0	0	0	0	0	0	0	0	1	0	0	0	0	0	0
ENSMUSG00000086633	lncRNA	Gm16081		chr1	130269950	130281258	11309	-	0	0	0	0	1	0	1	0	0	0	0	0	0	0	0	0	0	0	0	0	0	0	0
ENSMUSG00000026401	protein_coding	Cd55b		chr1	130388537	130423009	34473	-	0	0	0	2	0	0	0	0	0	0	0	0	1	0	0	0	0	0	0	0	0	0	0
ENSMUSG00000087691	lncRNA	Cd55os		chr1	130422824	130437914	15091	+	62	12	76	22	27	16	12	22	48	8	46	7	32	5	28	11	13	12	4	6	4	15	22
ENSMUSG00000086825	lncRNA	Gm15675		chr1	130429781	130437191	7411	-	255	54	374	78	215	84	48	124	257	48	195	42	212	40	179	63	151	73	26	46	63	132	68
ENSMUSG00000026399	protein_coding	Cd55		chr1	130439027	130462744	23718	-	630	103	851	239	385	234	167	337	615	127	617	104	552	118	469	181	362	78	57	128	118	258	176
ENSMUSG00000085526	lncRNA	Gm16083	overlapping_locus	chr1	130462576	130557075	94500	+	12	0	17	0	2	2	3	3	12	4	8	3	7	2	4	5	5	0	6	5	2	5	1
ENSMUSG00000102139	TEC	Gm37109	overlapping_locus	chr1	130467972	130470225	2254	+	4	0	2	1	1	1	0	1	3	1	6	1	1	2	0	1	4	0	1	0	2	8	0
ENSMUSG00000103751	TEC	Gm37283	overlapping_locus	chr1	130473743	130475313	1571	+	2	0	0	0	0	1	0	0	2	0	1	0	0	0	2	0	1	0	0	2	0	0	0
ENSMUSG00000042554	protein_coding	Zp3r	ncRNA_host	chr1	130576713	130629621	52909	-	1	0	0	0	0	0	0	1	0	0	0	0	0	0	0	0	0	0	0	0	0	0	0
ENSMUSG00000026405	protein_coding	C4bp		chr1	130634773	130661632	26860	-	1	0	0	0	0	0	0	0	0	0	0	0	0	0	1	0	0	0	0	0	0	0	0
ENSMUSG00000101904	protein_coding	Gm29427	overlapping_locus	chr1	130670209	130715799	45591	-	3	3	0	1	2	3	0	3	2	0	0	2	2	2	2	0	2	2	0	1	0	0	0
ENSMUSG00000100257	unprocessed_pseudogene	C4bp-ps1	overlapping_locus	chr1	130670261	130684071	13811	-	0	0	3	1	2	0	1	1	3	0	0	0	0	0	0	0	0	0	0	0	0	0	0
ENSMUSG00000026409	protein_coding	Pfkfb2	overlapping_locus	chr1	130689182	130729253	40072	-	596	453	637	568	702	463	524	696	505	414	478	280	692	364	660	476	745	493	224	377	319	400	387
ENSMUSG00000046404	protein_coding	Yod1		chr1	130717327	130724358	7032	+	568	348	763	395	489	382	389	671	597	302	559	280	606	298	598	368	485	543	276	368	444	405	493
ENSMUSG00000104515	TEC	Gm37163	overlapping_locus	chr1	130727132	130728821	1690	-	2	2	0	5	4	0	5	3	1	0	0	1	2	7	2	2	2	0	3	4	2	3	0
ENSMUSG00000042510	protein_coding	AA986860		chr1	130731976	130744622	12647	+	73	75	57	66	93	43	79	92	50	36	62	35	57	34	69	59	102	28	16	52	47	30	39
ENSMUSG00000099556	lncRNA	Gm28857		chr1	130740162	130741327	1166	-	3	4	9	2	1	0	2	4	3	0	8	0	7	0	1	0	3	0	5	1	3	1	4
ENSMUSG00000100106	lncRNA	Gm28856		chr1	130766384	130784433	18050	+	0	0	0	0	0	0	0	0	0	0	0	0	0	0	0	0	0	0	0	0	0	0	0
ENSMUSG00000026415	protein_coding	Fcamr		chr1	130800902	130814740	13839	+	4	2	21	6	14	9	1	5	10	2	3	0	10	1	10	2	2	1	3	2	3	6	5
ENSMUSG00000086706	lncRNA	Gm15848		chr1	130809977	130824084	14108	-	2	2	16	2	11	3	2	5	5	0	0	2	2	0	7	1	3	7	0	0	0	3	2
ENSMUSG00000026417	protein_coding	Pigr		chr1	130826684	130852249	25566	+	2	0	8	1	3	2	6	1	1	2	1	0	0	0	1	0	1	1	2	0	2	0	1
ENSMUSG00000042474	protein_coding	Fcmr		chr1	130865669	130880791	15123	+	211	70	252	134	301	68	73	71	174	28	138	45	161	39	159	30	60	53	41	31	55	92	133
ENSMUSG00000026420	protein_coding	Il24		chr1	130882074	130887454	5381	-	0	1	0	0	0	0	0	1	1	0	0	0	0	0	0	0	0	0	0	0	0	0	0
ENSMUSG00000016524	protein_coding	Il19		chr1	130932656	130940115	7460	-	2	5	6	1	2	5	0	1	0	3	0	0	0	0	0	0	2	0	2	2	0	0	1
ENSMUSG00000016529	protein_coding	Il10		chr1	131019845	131024974	5130	+	27	9	24	19	22	34	10	50	30	40	19	16	21	24	22	36	62	30	31	17	20	26	27
ENSMUSG00000016528	protein_coding	Mapkapk2	overlapping_locus	chr1	131053700	131097826	44127	-	4547	2304	2971	3337	4596	2950	2509	5667	4089	3438	3307	2479	4690	2027	4484	2562	4257	3372	1933	1727	4383	2363	5668
ENSMUSG00000088705	snRNA	Gm25549		chr1	131073658	131073751	94	-	0	2	0	0	0	0	1	0	0	1	2	0	1	0	1	1	0	0	1	1	1	3	0
ENSMUSG00000102856	TEC	Gm37084	overlapping_locus	chr1	131086252	131092149	5898	-	17	19	5	17	12	27	35	9	16	45	14	30	28	15	8	21	31	10	88	44	119	40	23
ENSMUSG00000089256	misc_RNA	Gm25717		chr1	131102393	131102745	353	-	0	0	0	0	0	0	0	0	0	0	0	0	0	0	0	0	0	1	0	0	0	0	0
ENSMUSG00000016526	protein_coding	Dyrk3		chr1	131127455	131138340	10886	-	153	25	202	35	46	55	32	132	163	37	155	23	106	32	99	23	61	16	14	25	85	48	94
ENSMUSG00000026427	protein_coding	Eif2d		chr1	131153181	131187658	34478	+	776	617	720	771	938	587	691	1038	732	593	673	427	965	372	923	560	1018	494	292	496	526	451	645
ENSMUSG00000026430	protein_coding	Rassf5		chr1	131176410	131245258	68849	-	1299	488	1113	705	1197	664	600	1435	1470	611	1000	427	1383	354	1103	431	722	975	440	431	1001	716	1332
ENSMUSG00000101729	processed_pseudogene	Gm17796	pseudo_consens	chr1	131216877	131218089	1213	+	1	1	0	3	0	0	3	2	0	2	0	0	1	0	0	0	2	0	0	1	0	1	0
ENSMUSG00000042349	protein_coding	Ikbke		chr1	131254343	131279606	25264	-	1150	693	640	1258	1505	821	1212	1328	1247	1616	918	1036	1364	658	1170	805	1212	2481	1329	597	3437	979	3835
ENSMUSG00000102027	lncRNA	Gm28914		chr1	131259507	131260553	1047	+	5	5	1	7	3	5	4	1	5	11	1	3	4	3	5	3	4	15	3	3	20	3	18
ENSMUSG00000102055	lncRNA	Gm28913		chr1	131263330	131266749	3420	+	32	15	21	32	50	24	46	36	31	48	18	33	45	22	41	22	43	55	52	22	82	22	145
ENSMUSG00000026425	protein_coding	Srgap2	overlapping_locus	chr1	131285251	131527352	242102	-	3682	3339	3306	4931	4566	2594	3746	4383	2966	3081	2977	2701	5070	2548	4759	3366	4325	3018	1612	2548	2825	2444	3397
ENSMUSG00000102733	TEC	Gm38262	overlapping_locus	chr1	131341302	131342683	1382	-	0	0	0	1	0	1	4	0	1	3	2	5	1	1	0	3	0	0	5	5	4	8	2
ENSMUSG00000104060	TEC	Gm37954	overlapping_locus	chr1	131376461	131378531	2071	-	0	6	0	2	1	4	5	1	2	5	2	7	2	3	0	2	6	4	3	6	6	7	0
ENSMUSG00000101778	lncRNA	Gm29488	overlapping_locus	chr1	131406812	131409213	2402	-	2	11	4	4	3	7	33	1	4	22	8	11	14	17	8	18	7	2	50	22	21	21	4
ENSMUSG00000099959	processed_pseudogene	Gm29487	overlapping_locus	chr1	131447440	131447695	256	-	0	2	0	0	0	0	3	0	0	0	0	0	0	0	0	0	0	0	0	0	0	0	0
ENSMUSG00000076287	miRNA	Gm24273		chr1	131498639	131498802	164	-	2	2	0	0	1	1	5	0	1	2	0	2	2	1	0	3	1	0	2	1	3	0	0
ENSMUSG00000055184	protein_coding	Fam72a		chr1	131527903	131539872	11970	+	103	107	88	96	92	70	109	150	79	79	56	66	112	49	122	81	120	73	41	49	55	52	42
ENSMUSG00000026432	protein_coding	Avpr1b		chr1	131599239	131612000	12762	+	0	0	0	0	0	0	0	0	0	0	0	0	0	0	0	0	0	0	0	0	0	0	0
ENSMUSG00000095841	processed_pseudogene	Gm8532	pseudo_consens	chr1	131632509	131632969	461	-	0	0	1	0	0	0	0	0	0	0	0	0	0	0	0	0	0	0	0	0	0	0	1
ENSMUSG00000004552	protein_coding	Ctse		chr1	131638306	131675505	37200	+	1717	37	3243	70	218	275	42	1056	1933	107	3305	98	1007	19	945	20	358	64	158	96	715	460	1095
ENSMUSG00000052688	protein_coding	Rab7b		chr1	131688695	131715439	26745	+	1249	1572	420	1968	1226	661	1155	1299	778	2001	659	937	1207	1083	942	975	908	3489	1531	466	3682	556	5834
ENSMUSG00000042268	protein_coding	Slc26a9		chr1	131744022	131771504	27483	+	1	0	4	0	3	0	0	3	0	9	3	1	1	0	0	1	1	25	2	0	22	2	11
ENSMUSG00000042251	protein_coding	Pm20d1		chr1	131797381	131821473	24093	+	12	7	8	10	9	7	3	9	7	5	9	1	12	2	6	5	12	6	3	3	3	4	6
ENSMUSG00000013275	protein_coding	Slc41a1		chr1	131827493	131848865	21373	+	1071	595	815	978	1304	823	805	1634	830	625	835	500	1227	430	1023	539	1431	369	253	474	419	594	565
ENSMUSG00000026433	protein_coding	Rab29		chr1	131867224	131872887	5664	+	699	420	500	502	766	519	562	850	643	543	506	339	703	295	679	387	780	483	253	322	456	408	494
ENSMUSG00000100026	unprocessed_pseudogene	Gm29105	pseudo_consens	chr1	131907165	131907954	790	+	0	0	0	0	1	0	0	0	0	0	0	0	0	0	0	0	0	0	0	0	0	0	0
ENSMUSG00000026434	protein_coding	Nucks1	overlapping_locus	chr1	131910534	131936321	25788	+	3569	1977	4389	2360	3109	2854	2453	5452	3568	2424	3522	1979	3994	2065	3579	3256	3618	2369	1768	2887	2293	2655	2327
ENSMUSG00000103569	TEC	Gm38067	overlapping_locus	chr1	131914529	131916439	1911	+	6	5	3	6	3	4	4	3	7	6	6	4	8	7	6	1	3	0	3	10	5	2	4
ENSMUSG00000100037	lncRNA	Gm29103	overlapping_locus	chr1	131962954	132014486	51533	+	0	0	0	0	0	0	0	0	0	0	0	0	0	0	0	0	0	0	0	0	0	0	0
ENSMUSG00000026435	protein_coding	Slc45a3	overlapping_locus	chr1	131962967	131982969	20003	+	372	160	428	333	317	382	259	453	381	284	355	154	468	196	493	231	448	178	84	146	133	201	224
ENSMUSG00000026436	protein_coding	Elk4	overlapping_locus	chr1	132007607	132032612	25006	+	2006	1362	1748	1374	2175	1360	1432	2660	1646	1268	1654	1095	2045	981	2164	1339	2078	1289	770	1346	1304	1359	1370
ENSMUSG00000059149	protein_coding	Mfsd4a		chr1	132022806	132068062	45257	-	696	472	640	625	690	551	567	912	528	401	560	370	917	393	741	488	707	479	322	498	506	414	610
ENSMUSG00000088779	snRNA	Gm26034		chr1	132100639	132100754	116	+	0	0	0	0	0	0	0	0	0	0	0	0	0	0	0	0	0	0	0	0	0	0	0
ENSMUSG00000103966	TEC	Gm37120		chr1	132102365	132108323	5959	+	14	10	35	8	9	5	6	17	21	12	17	15	17	4	11	2	8	7	19	6	8	2	26
ENSMUSG00000026437	protein_coding	Cdk18		chr1	132112237	132139684	27448	-	1028	758	644	1520	1086	649	723	939	771	1663	779	844	1056	741	1119	745	793	1537	1031	305	2013	370	3939
ENSMUSG00000099874	lncRNA	Gm29629		chr1	132139504	132142800	3297	+	0	0	0	0	0	0	0	0	0	1	1	0	0	0	0	0	1	0	0	0	2	0	0
ENSMUSG00000079330	protein_coding	Lemd1	ncRNA_host	chr1	132191431	132259227	67797	+	1	0	0	0	2	0	1	5	2	0	2	0	0	0	0	1	5	1	0	0	0	0	0
ENSMUSG00000101549	lncRNA	Gm29630		chr1	132274716	132280411	5696	-	0	0	0	0	0	0	0	0	0	0	0	0	0	0	0	0	0	0	0	0	0	0	0
ENSMUSG00000089808	processed_pseudogene	Gm7241	pseudo_consens	chr1	132284453	132284809	357	+	1	2	0	0	0	1	0	1	1	1	0	0	0	0	0	0	0	0	0	0	0	1	0
ENSMUSG00000042115	protein_coding	Klhdc8a		chr1	132298626	132307357	8732	+	11	35	5	40	36	19	53	118	16	20	5	5	17	15	14	35	60	12	7	32	12	3	25
ENSMUSG00000009772	protein_coding	Nuak2		chr1	132316126	132333488	17363	+	656	330	371	500	428	281	263	695	569	464	494	292	653	251	518	290	315	456	280	193	553	288	790
ENSMUSG00000100658	lncRNA	F730311O21Rik		chr1	132342023	132349626	7604	+	68	70	71	135	81	36	61	121	90	92	70	57	93	68	81	51	67	140	118	22	185	21	310
ENSMUSG00000042066	protein_coding	Tmcc2		chr1	132356315	132391281	34967	-	2952	307	4216	577	713	954	438	2557	2039	455	2399	425	1466	268	1848	325	910	164	140	312	1160	735	1283
ENSMUSG00000090079	lncRNA	Gm15849		chr1	132381129	132382509	1381	+	1	2	1	2	0	0	0	0	0	2	1	1	0	0	1	0	1	3	0	1	0	0	3
ENSMUSG00000042046	protein_coding	Dstyk		chr1	132417555	132466958	49404	+	1640	1312	1411	1568	2082	1272	1528	2399	1437	1136	1266	873	1921	819	1751	1147	2038	1220	589	1107	1186	949	1459
ENSMUSG00000097760	lncRNA	6030442K20Rik		chr1	132466433	132477064	10632	-	14	23	9	11	19	25	14	30	16	13	12	8	18	4	13	15	19	9	11	18	16	9	16
ENSMUSG00000026439	protein_coding	Rbbp5		chr1	132477365	132505659	28295	+	1038	670	891	952	1116	746	834	1367	1007	809	929	600	1270	569	1123	778	999	859	440	617	804	676	1011
ENSMUSG00000048174	protein_coding	Tmem81		chr1	132506230	132508639	2410	+	210	123	186	147	248	141	133	246	203	167	179	144	204	100	197	136	211	159	76	96	148	124	158
ENSMUSG00000053024	protein_coding	Cntn2		chr1	132509427	132543256	33830	-	0	0	0	5	0	1	3	21	1	0	2	0	4	4	2	0	0	0	4	0	2	2	4
ENSMUSG00000026442	protein_coding	Nfasc		chr1	132564690	132741797	177108	-	39	0	25	1	12	7	1	14	27	0	25	2	5	1	11	2	20	0	0	9	2	1	0
ENSMUSG00000101126	lncRNA	Gm10538		chr1	132729355	132732826	3472	+	0	0	0	0	0	0	0	0	0	0	0	0	0	0	0	0	0	0	0	0	0	0	0
ENSMUSG00000026443	protein_coding	Lrrn2		chr1	132880273	132940005	59733	+	19	3	12	8	14	2	4	5	11	2	10	3	12	0	1	7	16	1	2	3	2	11	4
ENSMUSG00000102709	TEC	Gm38308		chr1	132943512	132945320	1809	-	0	2	0	1	0	2	0	0	3	0	0	0	1	0	1	0	0	0	0	0	0	0	0
ENSMUSG00000054387	protein_coding	Mdm4		chr1	132959484	133030561	71078	-	4652	3090	4649	4086	5477	3593	4021	6311	4869	3357	4306	2675	5463	2298	4808	3589	5429	3764	1959	3126	3506	3407	3671
ENSMUSG00000100228	processed_pseudogene	Gm29257	pseudo_consens	chr1	133025801	133026439	639	+	1	2	5	2	5	1	5	6	3	1	2	1	1	1	6	0	7	0	0	2	4	3	1
ENSMUSG00000026447	protein_coding	Pik3c2b		chr1	133045667	133108687	63021	+	425	193	356	358	463	265	309	431	413	171	390	222	467	181	412	216	400	98	83	232	126	285	195
ENSMUSG00000101102	lncRNA	Gm28609		chr1	133050128	133068405	18278	-	14	0	2	1	0	2	1	4	7	1	1	3	2	0	1	1	6	0	1	2	1	4	0
ENSMUSG00000102425	TEC	Gm26616		chr1	133128676	133131782	3107	-	72	38	53	29	20	18	21	38	34	12	41	14	37	10	31	18	35	7	13	11	21	32	17
ENSMUSG00000046062	protein_coding	Ppp1r15b		chr1	133131143	133139783	8641	+	3897	2074	3558	2669	3370	2306	2269	4335	3303	2130	3154	1739	3949	1763	3457	2200	2843	2670	1338	1844	2584	2057	3111
ENSMUSG00000041757	protein_coding	Plekha6		chr1	133164210	133303435	139226	+	114	30	95	108	245	154	136	96	127	65	74	36	121	29	114	38	346	87	37	79	35	141	56
ENSMUSG00000101693	lncRNA	Gm19461		chr1	133250398	133269808	19411	-	1	0	1	1	1	0	0	0	1	0	0	1	1	0	0	0	2	0	0	0	0	4	1
ENSMUSG00000070645	protein_coding	Ren1		chr1	133350510	133360325	9816	+	4	0	6	0	1	0	0	0	2	0	4	0	2	0	0	0	1	0	0	1	1	0	0
ENSMUSG00000070644	protein_coding	Etnk2		chr1	133363572	133380336	16765	+	10	3	5	4	7	4	3	5	10	1	5	1	2	0	2	1	10	0	0	4	3	3	0
ENSMUSG00000070643	protein_coding	Sox13		chr1	133382303	133424377	42075	-	458	245	225	334	512	294	335	660	331	297	254	218	416	195	499	300	624	72	65	263	102	203	91
ENSMUSG00000101004	processed_pseudogene	Gm8596	pseudo_consens	chr1	133529479	133530270	792	+	0	0	0	1	0	0	1	1	0	0	1	1	0	0	0	0	0	1	0	0	1	0	0
ENSMUSG00000064814	snoRNA	Gm23939		chr1	133601223	133601355	133	+	0	0	0	0	0	1	0	0	0	0	0	0	0	0	0	0	0	0	0	0	0	0	0
ENSMUSG00000090553	protein_coding	Snrpe		chr1	133603871	133610291	6421	-	869	529	796	621	866	505	683	1268	867	730	697	461	879	439	742	633	944	686	528	694	603	635	479
ENSMUSG00000102976	protein_coding	Zc3h11a	overlapping_locus	chr1	133619862	133661380	41519	-	372	412	544	560	505	380	550	633	373	273	365	328	641	369	486	448	509	546	297	440	368	334	377
ENSMUSG00000094410	protein_coding	Gm38394	overlapping_locus	chr1	133619940	133661318	41379	-	128	149	129	158	162	136	168	187	101	123	97	116	200	117	138	167	153	147	98	150	88	91	97
ENSMUSG00000051998	protein_coding	Lax1		chr1	133679091	133690108	11018	-	217	116	229	108	268	96	66	237	247	76	156	68	161	39	171	41	143	231	108	60	191	283	377
ENSMUSG00000026463	protein_coding	Atp2b4	overlapping_locus	chr1	133699457	133801041	101585	-	2620	2445	3561	2350	3388	2106	2209	5784	2614	1366	2750	1277	3363	1266	2874	1726	3612	1689	753	1992	1135	1421	1574
ENSMUSG00000098606	miRNA	Mir6903		chr1	133726558	133726645	88	-	0	0	0	0	0	0	0	0	0	1	0	0	0	0	0	0	0	0	0	0	0	0	0
ENSMUSG00000102509	TEC	Gm37368	overlapping_locus	chr1	133775210	133778421	3212	-	4	7	2	1	2	7	2	2	3	5	3	1	5	4	1	9	6	3	16	10	2	9	2
ENSMUSG00000103166	TEC	Gm10537		chr1	133829528	133831225	1698	+	0	0	0	0	0	2	0	1	0	0	1	0	0	1	0	0	0	0	0	0	0	2	0
ENSMUSG00000100830	lncRNA	Gm28441		chr1	133835189	133838372	3184	+	0	0	0	0	0	1	1	0	0	0	0	0	0	0	1	0	0	0	0	0	0	1	0
ENSMUSG00000010311	protein_coding	Optc		chr1	133897199	133907999	10801	-	4	4	4	15	12	7	15	17	3	6	4	2	12	0	11	7	14	3	0	8	2	2	5
ENSMUSG00000090208	lncRNA	Gm15851		chr1	133906531	133914822	8292	+	1	0	1	3	0	0	0	2	0	0	1	0	1	0	0	0	2	0	0	0	0	1	0
ENSMUSG00000041577	protein_coding	Prelp		chr1	133910304	133921414	11111	-	3780	366	2721	357	1986	387	744	2483	1014	173	2924	123	1487	113	938	149	2758	377	156	305	206	317	513
ENSMUSG00000100987	lncRNA	Gm1627		chr1	133962162	133971938	9777	+	11	15	8	26	11	12	14	9	11	2	10	10	20	14	9	6	9	5	10	10	3	8	0
ENSMUSG00000099507	processed_pseudogene	Gm18970	pseudo_consens	chr1	134032441	134033378	938	-	0	2	1	2	0	0	1	1	0	1	0	0	1	0	1	0	1	0	0	0	0	0	2
ENSMUSG00000041559	protein_coding	Fmod		chr1	134037254	134048277	11024	+	7828	12874	3242	8872	13903	5081	11957	42748	4791	5505	4243	7209	6112	5712	5390	10112	21583	4794	2502	8072	3877	3353	4083
ENSMUSG00000020423	protein_coding	Btg2		chr1	134075170	134079120	3951	-	2378	1052	2334	1043	1445	688	739	2729	1890	1010	2061	872	1701	567	1581	657	1023	1711	686	604	2200	1044	2463
ENSMUSG00000102380	TEC	Gm38140		chr1	134096405	134099159	2755	-	5	0	7	2	1	3	2	1	0	0	0	0	1	0	3	0	1	1	1	2	5	1	1
ENSMUSG00000073559	processed_pseudogene	Gm8618		chr1	134109368	134109799	432	+	0	0	3	1	1	0	2	1	3	1	0	1	0	0	0	0	0	0	0	0	1	0	0
ENSMUSG00000026450	protein_coding	Chit1		chr1	134111242	134151540	40299	+	8	12	3	3	11	2	1	6	12	3	4	0	4	0	18	0	4	0	3	6	1	0	3
ENSMUSG00000064246	protein_coding	Chil1		chr1	134182176	134190181	8006	+	1437	16	559	43	735	1002	120	786	1150	83	710	44	750	10	770	6	1641	149	45	242	213	200	278
ENSMUSG00000042451	protein_coding	Mybph		chr1	134193448	134201232	7785	+	9	0	7	1	2	3	0	10	91	0	0	0	1	0	0	1	26	0	0	0	0	15	3
ENSMUSG00000042429	protein_coding	Adora1		chr1	134199223	134235431	36209	-	19	0	17	1	22	12	1	12	14	0	13	0	6	0	8	1	15	2	2	0	0	2	4
ENSMUSG00000026459	protein_coding	Myog		chr1	134289989	134292548	2560	+	1	2	0	0	0	0	0	0	150	0	0	0	2	0	0	0	4	0	0	0	1	4	0
ENSMUSG00000026458	protein_coding	Ppfia4		chr1	134296783	134332928	36146	-	699	319	363	422	679	261	283	478	567	520	397	307	651	225	546	242	431	427	259	247	524	319	706
ENSMUSG00000042305	protein_coding	Tmem183a		chr1	134346097	134361979	15883	-	1420	1211	1380	1300	1716	1121	1298	2177	1323	1103	1124	912	1642	754	1420	1200	1618	1344	703	1020	1269	948	1445
ENSMUSG00000050526	protein_coding	Mgat4f		chr1	134385940	134390981	5042	+	2	0	1	0	5	2	1	1	0	3	1	2	1	0	1	0	1	0	3	0	3	0	1
ENSMUSG00000026456	protein_coding	Cyb5r1		chr1	134405559	134411740	6182	+	1320	736	983	1078	1421	796	960	1546	1284	1034	868	643	1357	560	1191	670	1162	1034	533	560	1056	609	1288
ENSMUSG00000026457	protein_coding	Adipor1		chr1	134415378	134433351	17974	+	5717	3793	4636	4494	5315	3364	4001	6417	4935	3782	4168	2873	5434	2548	5530	3080	4700	3627	2127	2381	4212	2651	5452
ENSMUSG00000101061	lncRNA	Platr1		chr1	134435628	134439597	3970	+	2	1	2	2	2	3	2	0	2	0	1	0	2	3	2	1	0	0	2	0	4	3	3
ENSMUSG00000102722	TEC	Gm37935		chr1	134454492	134455473	982	-	4	4	13	3	2	1	2	7	6	0	1	1	1	0	0	1	1	0	0	0	0	0	0
ENSMUSG00000026455	protein_coding	Klhl12		chr1	134455531	134491018	35488	+	944	492	1016	647	934	620	662	1260	951	516	935	472	1030	386	1013	589	939	558	286	521	585	634	622
ENSMUSG00000042229	protein_coding	Rabif	ncRNA_host	chr1	134494648	134508774	14127	+	1107	1012	979	1022	1228	839	1067	1493	837	782	738	588	1192	601	1173	874	1175	739	401	743	740	572	767
ENSMUSG00000077202	snoRNA	Gm25612		chr1	134505338	134505463	126	+	8	4	1	8	6	2	4	10	2	3	1	2	7	0	6	4	6	1	2	3	1	3	5
ENSMUSG00000096712	processed_pseudogene	Gm15454		chr1	134518081	134518563	483	+	0	0	3	3	2	0	2	1	2	0	2	0	0	1	1	0	2	1	0	0	0	0	2
ENSMUSG00000101955	unprocessed_pseudogene	Gm29376		chr1	134519978	134524139	4162	+	2	1	1	6	3	3	3	2	3	2	1	0	5	2	3	1	5	0	0	1	1	0	0
ENSMUSG00000046367	protein_coding	Mgat4e		chr1	134540941	134549682	8742	-	3	0	0	1	3	1	0	3	0	0	0	1	1	2	1	1	2	0	0	0	1	0	0
ENSMUSG00000042207	protein_coding	Kdm5b		chr1	134560171	134635285	75115	+	1889	1493	1771	2144	2323	1607	2112	2269	1496	1174	1559	1222	2456	1107	2307	1506	2311	1317	698	1285	1116	1087	1180
ENSMUSG00000097435	lncRNA	Gm26783		chr1	134642254	134646520	4267	-	1	0	3	0	0	0	0	0	0	0	0	0	0	0	1	0	0	0	0	1	0	0	0
ENSMUSG00000026452	protein_coding	Syt2		chr1	134646677	134762593	115917	+	16	10	14	17	13	18	16	16	18	9	18	10	13	9	16	11	12	11	5	10	8	7	18
ENSMUSG00000073557	protein_coding	Ppp1r12b	overlapping_locus	chr1	134754658	134955942	201285	-	2039	1220	1691	2225	1999	1613	1738	2464	2022	1462	1703	1164	2551	1114	2412	1215	2144	1252	663	731	1059	1177	1638
ENSMUSG00000103614	TEC	Gm37949	overlapping_locus	chr1	134799895	134801985	2091	-	4	8	7	1	3	14	6	4	4	14	2	11	1	10	5	11	2	3	13	11	13	12	0
ENSMUSG00000077846	miRNA	Gm22232		chr1	134809275	134809368	94	+	0	0	0	0	0	0	0	0	0	0	0	0	0	0	0	0	0	1	0	0	0	0	0
ENSMUSG00000103976	TEC	Gm37677	overlapping_locus	chr1	134819916	134827549	7634	-	4	30	8	7	9	19	29	18	6	25	15	18	15	23	3	23	14	10	32	27	19	14	9
ENSMUSG00000101168	lncRNA	Gm28892		chr1	134834142	134846415	12274	+	0	0	0	2	0	0	5	0	2	4	0	1	2	0	1	2	0	0	1	4	1	1	0
ENSMUSG00000026429	protein_coding	Ube2t		chr1	134962565	134974162	11598	+	172	58	251	93	86	103	95	230	204	105	229	63	182	69	132	110	141	64	65	110	67	72	85
ENSMUSG00000042793	protein_coding	Lgr6		chr1	134983301	135105276	121976	-	660	1232	248	784	563	432	745	685	168	453	221	338	402	422	515	584	820	468	238	217	255	114	155
ENSMUSG00000097993	polymorphic_pseudogene	Ptprv		chr1	135108497	135132594	24098	-	557	892	408	621	1348	829	1018	1534	536	475	359	333	523	293	421	621	2068	435	152	758	239	405	306
ENSMUSG00000097988	lncRNA	Gm10535		chr1	135108961	135113378	4418	+	15	19	8	8	25	14	18	22	5	7	5	6	7	3	4	8	32	9	9	9	0	9	7
ENSMUSG00000031506	protein_coding	Ptpn7		chr1	135132700	135145317	12618	+	1023	445	810	648	526	351	395	796	1034	709	761	357	891	369	734	451	455	810	390	255	956	510	1278
ENSMUSG00000026426	protein_coding	Arl8a	overlapping_locus	chr1	135146824	135156269	9446	+	1641	1471	1088	1781	1978	1205	1477	2432	1377	1509	1142	1109	1788	960	1613	1253	1693	1279	760	758	1454	819	2052
ENSMUSG00000087721	rRNA	Gm26280		chr1	135150666	135150766	101	-	20	14	10	18	17	12	18	26	12	17	16	10	36	14	20	20	21	14	9	10	8	6	21
ENSMUSG00000085311	lncRNA	Gm15445	overlapping_locus	chr1	135152963	135153806	844	+	33	33	49	24	27	34	30	44	26	26	21	31	35	12	34	36	28	24	14	25	32	23	32
ENSMUSG00000026424	protein_coding	Gpr37l1		chr1	135160234	135167681	7448	-	48	25	44	51	38	21	30	44	18	36	20	19	44	24	25	36	50	19	2	9	6	13	7
ENSMUSG00000079139	processed_pseudogene	Gm4204	pseudo_consens	chr1	135231995	135233225	1231	+	48	33	51	39	59	30	46	70	63	35	34	24	55	23	41	33	50	58	15	25	27	34	48
ENSMUSG00000097680	lncRNA	Gm26642		chr1	135248561	135266443	17883	+	111	54	70	69	113	86	71	99	125	81	59	67	136	50	120	77	97	86	43	51	97	62	136
ENSMUSG00000003051	protein_coding	Elf3		chr1	135253575	135258568	4994	-	2	0	4	0	0	0	1	0	1	0	3	0	1	0	0	0	2	0	0	0	0	0	0
ENSMUSG00000041926	protein_coding	Rnpep		chr1	135262712	135284084	21373	-	1781	835	1262	1454	1749	1227	1060	1870	1711	1456	1419	897	2153	889	2063	1118	1558	1300	773	680	1371	1064	2122
ENSMUSG00000062580	protein_coding	Timm17a		chr1	135295213	135313778	18566	-	794	809	714	835	834	731	919	1371	838	787	624	571	906	532	861	765	1000	748	405	626	620	511	613
ENSMUSG00000048096	protein_coding	Lmod1		chr1	135324807	135368065	43259	+	35	48	40	70	124	38	116	95	60	57	46	24	78	37	49	61	104	17	27	39	19	39	11
ENSMUSG00000087859	snRNA	Gm22796		chr1	135353717	135353822	106	-	0	0	0	0	0	0	1	0	0	0	0	0	0	0	0	0	0	0	0	0	0	0	0
ENSMUSG00000041889	protein_coding	Shisa4		chr1	135371057	135375237	4181	-	840	519	677	731	897	526	729	774	439	542	515	479	724	360	767	590	1166	189	183	388	218	299	142
ENSMUSG00000041879	protein_coding	Ipo9	overlapping_locus	chr1	135382312	135430499	48188	-	2111	1501	2031	2257	2839	1722	2216	3681	1988	1682	1906	1331	2829	1191	2368	1654	2587	1320	701	1292	1327	1166	1675
ENSMUSG00000100620	lncRNA	Gm28277	overlapping_locus	chr1	135409622	135414186	4565	-	0	0	0	0	0	1	4	0	0	0	0	1	0	0	0	0	0	4	4	3	0	1	0
ENSMUSG00000009418	protein_coding	Nav1	overlapping_locus	chr1	135434580	135688105	253526	-	3937	3885	2988	4891	5559	3164	4054	5908	2961	3316	2469	2630	5719	2747	4832	3614	5274	2389	1618	2449	2122	2174	2414
ENSMUSG00000093515	miRNA	Mir1231		chr1	135454603	135454683	81	-	1	0	0	0	1	0	0	0	1	1	2	0	0	1	0	0	0	0	0	1	0	0	0
ENSMUSG00000102474	TEC	2610012C04Rik	overlapping_locus	chr1	135480392	135481414	1023	-	1	0	2	3	0	2	10	2	2	6	1	2	5	3	1	3	1	0	1	4	3	2	0
ENSMUSG00000104524	TEC	Gm37333	overlapping_locus	chr1	135523088	135525338	2251	-	36	24	21	19	34	38	29	32	29	39	6	22	16	24	11	17	50	22	46	28	7	25	10
ENSMUSG00000054412	lncRNA	Gm4793		chr1	135584773	135599948	15176	+	16	37	4	17	17	27	23	13	7	28	7	26	22	25	10	13	13	16	27	24	26	14	8
ENSMUSG00000026421	protein_coding	Csrp1		chr1	135720061	135752232	32172	+	2548	2707	1628	2970	3307	2202	3922	9251	2282	2576	1672	1690	2886	1800	2191	2579	3968	1646	1176	2096	1433	1054	2258
ENSMUSG00000041801	protein_coding	Phlda3		chr1	135766119	135769136	3018	+	1253	2283	565	1799	2307	1138	1851	3198	1113	1837	634	977	1212	840	1248	1572	2416	725	479	927	641	486	802
ENSMUSG00000026418	protein_coding	Tnni1		chr1	135779434	135810989	31556	+	20	28	12	19	19	23	23	34	265	34	6	16	25	20	20	38	42	9	6	15	2	26	1
ENSMUSG00000041782	protein_coding	Lad1		chr1	135818598	135833342	14745	+	9	17	5	14	19	4	11	26	9	15	5	13	3	7	9	9	20	5	7	6	13	6	10
ENSMUSG00000026414	protein_coding	Tnnt2		chr1	135836354	135852260	15907	+	16	22	5	20	25	15	16	41	164	23	8	1	20	13	5	24	28	24	0	17	3	7	23
ENSMUSG00000101482	processed_pseudogene	Gm28883	pseudo_consens	chr1	135869782	135870150	369	+	1	0	0	0	0	0	2	3	0	0	0	1	2	1	4	0	2	0	0	1	0	0	1
ENSMUSG00000026413	protein_coding	Pkp1	overlapping_locus	chr1	135871395	135919207	47813	-	2	2	1	22	2	6	16	6	6	2	0	1	4	0	5	2	5	6	0	2	1	0	7
ENSMUSG00000102414	TEC	Gm36938	overlapping_locus	chr1	135896394	135899089	2696	-	0	0	0	0	0	0	0	2	0	0	0	0	0	0	0	0	0	0	0	0	0	0	0
ENSMUSG00000051985	protein_coding	Igfn1		chr1	135953578	136006342	52765	-	83	4	0	34	1	3	0	13	242	0	4	0	51	0	3	1	173	0	0	0	0	1	3
ENSMUSG00000026411	protein_coding	Tmem9		chr1	136008150	136035342	27193	+	772	532	562	753	977	553	874	1321	653	543	614	472	873	333	756	487	1146	293	190	518	347	385	369
ENSMUSG00000026407	protein_coding	Cacna1s	overlapping_locus	chr1	136052750	136119822	67073	+	15	3	5	16	5	25	3	13	142	3	3	1	23	1	9	3	40	3	0	11	1	156	2
ENSMUSG00000102838	TEC	Gm37014	overlapping_locus	chr1	136057181	136059433	2253	+	0	0	0	0	0	0	0	0	0	0	0	0	0	0	0	0	0	0	0	0	0	0	0
ENSMUSG00000102717	lncRNA	Gm37759		chr1	136116577	136119822	3246	-	1	1	0	1	2	2	0	5	2	0	1	0	3	0	2	1	6	2	2	0	2	4	4
ENSMUSG00000086264	lncRNA	Gm15850		chr1	136126178	136131183	5006	-	9	1	3	2	5	2	4	9	10	5	3	2	8	4	9	5	6	9	1	5	6	5	6
ENSMUSG00000041642	protein_coding	Kif21b		chr1	136131389	136177998	46610	+	1791	620	1413	1034	1674	770	723	1496	1990	801	1157	476	1592	422	1560	489	1165	903	589	552	1173	869	1941
ENSMUSG00000087230	protein_coding	Mroh3		chr1	136181652	136212828	31177	-	2	2	0	1	2	1	6	3	2	0	0	1	0	0	0	1	7	0	0	0	0	2	0
ENSMUSG00000041605	protein_coding	Inava		chr1	136213531	136234264	20734	-	10	34	3	9	13	26	45	21	5	13	3	7	13	7	3	28	49	4	1	29	7	1	8
ENSMUSG00000103594	lncRNA	A430034D21Rik		chr1	136247662	136250476	2815	+	0	0	0	0	0	1	0	0	3	1	1	0	0	0	0	0	0	0	0	0	0	0	0
ENSMUSG00000102941	lncRNA	Gm37552		chr1	136252671	136255846	3176	-	0	0	0	1	0	0	4	1	1	0	0	0	3	0	0	0	0	0	0	0	0	0	1
ENSMUSG00000097433	lncRNA	Gm26781		chr1	136259407	136274406	15000	+	8	4	5	9	5	9	8	7	11	8	6	3	5	8	4	12	16	8	5	4	4	12	7
ENSMUSG00000052759	protein_coding	Gpr25		chr1	136259797	136260873	1077	-	2	0	0	1	0	0	0	2	1	1	2	0	1	0	0	0	0	0	0	0	1	0	0
ENSMUSG00000041570	protein_coding	Camsap2		chr1	136268123	136346104	77982	-	1850	1597	1953	2135	2295	1653	2074	2634	1360	1047	1694	1108	2643	1198	2179	1610	2166	1464	774	1327	1207	980	1428
ENSMUSG00000097403	lncRNA	9230116N13Rik		chr1	136411916	136415519	3604	-	44	31	52	39	52	21	30	44	56	28	40	24	66	13	36	35	55	24	12	25	29	26	28
ENSMUSG00000026404	protein_coding	Ddx59		chr1	136415271	136440158	24888	+	289	268	262	333	326	177	235	305	233	221	211	183	334	161	321	200	362	186	113	184	174	146	156
ENSMUSG00000041498	protein_coding	Kif14	overlapping_locus	chr1	136466343	136531511	65169	+	446	145	566	212	203	201	171	622	549	186	516	128	484	169	372	242	350	94	58	205	167	212	248
ENSMUSG00000099337	processed_pseudogene	Gm29486	overlapping_locus	chr1	136507409	136507780	372	+	3	0	1	0	0	1	0	1	2	0	10	1	0	1	1	0	4	0	0	0	2	0	0
ENSMUSG00000101413	processed_pseudogene	Gm29485	overlapping_locus	chr1	136523884	136524165	282	+	0	0	0	1	0	1	1	2	2	0	0	0	0	0	0	0	2	0	6	0	0	1	0
ENSMUSG00000104414	lncRNA	Gm37799		chr1	136541605	136555873	14269	+	0	0	3	0	1	0	0	1	2	2	4	0	1	0	0	0	0	0	0	0	1	0	0
ENSMUSG00000104509	lncRNA	Gm33994		chr1	136576938	136579477	2540	-	1	0	0	0	3	0	0	2	0	0	0	0	1	1	0	3	2	0	0	0	0	0	2
ENSMUSG00000104366	lncRNA	4933409D19Rik		chr1	136603033	136605468	2436	-	0	1	0	1	4	0	1	4	0	1	0	1	0	0	0	0	0	0	0	0	0	0	0
ENSMUSG00000097229	lncRNA	Platr23		chr1	136622098	136624650	2553	-	0	0	0	0	4	2	0	0	3	1	1	0	0	1	0	1	0	1	0	0	0	0	0
ENSMUSG00000041483	protein_coding	Zfp281		chr1	136624901	136630053	5153	+	991	829	1157	915	1144	978	1055	1830	1057	663	931	522	1241	673	1115	927	1190	980	503	821	798	785	934
ENSMUSG00000097113	lncRNA	Gm19705		chr1	136670769	136690804	20036	+	114	108	128	116	91	95	122	104	110	89	83	70	122	75	116	63	147	93	63	109	58	79	39
ENSMUSG00000097448	lncRNA	Platr22	ncRNA_host	chr1	136696211	136726142	29932	+	3	4	5	3	2	3	6	3	1	2	3	2	5	2	5	1	1	1	1	8	2	0	0
ENSMUSG00000092912	snRNA	Gm24086		chr1	136697374	136697471	98	+	0	0	0	0	0	0	0	0	0	0	0	0	0	0	0	0	0	0	0	0	0	0	0
ENSMUSG00000104360	processed_pseudogene	Gm8762	pseudo_consens	chr1	136789182	136789520	339	-	0	0	0	0	1	0	0	0	0	1	0	0	0	0	0	0	0	0	0	0	0	0	0
ENSMUSG00000103953	processed_pseudogene	Gm29718	pseudo_consens	chr1	136793034	136793510	477	+	2	0	1	0	0	0	1	0	3	1	2	0	0	0	1	1	1	0	0	0	1	0	1
ENSMUSG00000104261	processed_pseudogene	Gm17781	pseudo_consens	chr1	136798311	136798959	649	-	0	0	0	0	0	0	0	0	0	0	0	0	0	0	0	0	1	0	0	0	0	0	0
ENSMUSG00000026398	protein_coding	Nr5a2		chr1	136842571	136960448	117878	-	28	17	29	21	49	19	25	58	30	14	40	7	62	25	53	21	46	17	4	34	17	24	18
ENSMUSG00000102751	TEC	Gm37057		chr1	137252142	137254057	1916	+	0	0	0	0	0	0	0	0	0	0	0	0	0	0	0	0	1	0	0	0	0	0	0
ENSMUSG00000102738	TEC	1700006P03Rik		chr1	137325434	137325842	409	-	0	0	0	0	0	0	0	0	0	0	0	0	0	0	0	1	0	0	0	0	0	0	0
ENSMUSG00000103070	TEC	Gm37903		chr1	137528850	137531230	2381	-	0	0	0	0	0	0	0	0	0	0	0	0	0	0	0	0	0	0	0	0	0	0	0
ENSMUSG00000103728	TEC	Gm37099		chr1	137764077	137767527	3451	-	0	0	0	0	0	1	0	0	0	0	0	0	0	0	0	0	0	0	0	0	2	0	0
ENSMUSG00000098243	lncRNA	Gm4258	overlapping_locus	chr1	137898595	138000384	101790	+	14	32	18	21	10	29	41	8	4	30	5	15	15	16	22	28	10	8	34	21	23	22	5
ENSMUSG00000104118	TEC	Gm37298	overlapping_locus	chr1	137909291	137913158	3868	+	14	58	5	43	11	64	107	4	23	49	22	52	25	61	15	65	38	39	125	102	74	57	2
ENSMUSG00000098045	lncRNA	Gm26979		chr1	137917690	137921312	3623	-	2	5	1	2	4	2	11	0	0	5	2	1	5	3	2	3	2	0	7	6	3	5	2
ENSMUSG00000103038	TEC	Gm37124	overlapping_locus	chr1	137924388	137926379	1992	+	15	39	5	11	8	23	48	7	15	28	8	26	14	18	10	19	14	18	46	51	29	20	4
ENSMUSG00000102277	TEC	A130050O07Rik	overlapping_locus	chr1	137927251	137930273	3023	+	14	44	11	22	8	26	68	3	4	17	5	29	23	29	10	30	25	16	46	31	51	23	3
ENSMUSG00000098145	lncRNA	Gm26936		chr1	137928389	137969240	40852	-	2	6	0	0	4	3	8	0	0	6	3	8	3	1	3	5	2	0	3	7	7	4	0
ENSMUSG00000102142	lncRNA	Gm26930	overlapping_locus	chr1	137932041	137933284	1244	+	13	37	15	8	11	29	64	6	3	35	11	22	24	17	10	28	9	6	47	49	35	25	2
ENSMUSG00000104145	TEC	D130019J16Rik	overlapping_locus	chr1	137935189	137937346	2158	+	40	86	35	45	45	102	123	26	37	83	50	57	47	62	54	92	41	50	115	103	78	48	10
ENSMUSG00000103427	TEC	Gm37534	overlapping_locus	chr1	137949422	137954643	5222	+	35	95	34	51	18	83	189	17	25	83	36	85	70	78	38	107	44	38	150	144	90	78	13
ENSMUSG00000065565	miRNA	Mir181a-1		chr1	137966455	137966541	87	+	0	2	0	0	0	0	1	0	0	0	0	0	0	0	0	1	0	0	0	0	0	0	1
ENSMUSG00000098206	lncRNA	Mir181a-1hg	overlapping_locus	chr1	137966531	137969918	3388	+	203	187	263	165	257	258	257	225	156	150	186	150	242	149	261	200	211	165	93	165	121	94	65
ENSMUSG00000104197	TEC	Gm37632	overlapping_locus	chr1	137971174	137972315	1142	+	18	20	14	8	7	30	27	10	6	16	11	9	16	10	16	21	14	4	11	22	12	8	3
ENSMUSG00000088564	rRNA	Gm23782		chr1	137987657	137987776	120	-	0	0	0	0	0	1	4	0	0	1	0	0	3	0	2	2	1	0	1	0	0	0	1
ENSMUSG00000026395	protein_coding	Ptprc	overlapping_locus	chr1	138062861	138175708	112848	-	8266	3376	7670	6077	8718	4935	4233	8222	10187	5836	7002	4061	10402	3575	7853	3504	4729	14307	7245	3170	14993	7273	19349
ENSMUSG00000104291	TEC	A130071D04Rik	overlapping_locus	chr1	138161820	138167683	5864	-	205	28	145	28	233	70	43	146	144	72	103	47	83	55	95	44	131	156	144	52	260	173	46
ENSMUSG00000099656	processed_pseudogene	Gm18667	pseudo_consens	chr1	138184101	138184584	484	+	0	0	0	0	0	0	0	0	0	0	0	0	0	0	0	0	0	0	0	0	0	0	0
ENSMUSG00000099459	lncRNA	Gm28556		chr1	138190194	138192127	1934	-	1	0	0	2	2	0	0	1	0	1	0	0	1	1	0	0	1	1	0	1	2	0	0
ENSMUSG00000102822	TEC	1700113B19Rik		chr1	138261642	138262061	420	+	0	0	0	0	0	0	0	0	0	0	0	0	0	0	0	0	0	0	0	0	0	0	1
ENSMUSG00000026394	protein_coding	Atp6v1g3		chr1	138273738	138289462	15725	+	2	0	0	0	1	0	0	0	0	0	0	0	0	0	0	0	0	1	1	0	1	0	0
ENSMUSG00000026393	protein_coding	Nek7	overlapping_locus	chr1	138482875	138620141	137267	-	2134	1670	2291	2055	2293	1718	1823	2923	1997	1454	1782	1128	2735	1150	2117	1676	2356	2501	1190	1475	1993	1506	3012
ENSMUSG00000099510	lncRNA	Gm28501		chr1	138515615	138550009	34395	+	3	0	0	1	0	2	0	0	0	0	0	0	0	2	0	1	1	0	1	0	0	0	0
ENSMUSG00000102651	TEC	Gm37080	overlapping_locus	chr1	138552305	138554708	2404	-	0	0	0	1	1	6	6	0	2	7	5	2	5	3	0	4	0	0	12	4	7	4	3
ENSMUSG00000102448	TEC	Gm37101	overlapping_locus	chr1	138567697	138571356	3660	-	5	9	0	4	5	11	5	1	7	8	4	7	6	8	2	9	6	8	5	16	11	8	2
ENSMUSG00000100459	lncRNA	Gm5833		chr1	138640095	138682077	41983	-	0	1	0	2	0	1	3	4	1	2	0	0	5	0	0	1	3	3	0	1	1	0	3
ENSMUSG00000103152	processed_pseudogene	Gm8790		chr1	138689524	138689845	322	-	0	0	0	0	0	0	0	0	0	0	0	0	0	0	1	0	0	0	0	0	0	0	0
ENSMUSG00000019230	protein_coding	Lhx9		chr1	138825186	138848577	23392	-	1	6	2	2	3	2	5	8	12	3	0	3	14	2	4	0	26	3	0	15	6	21	5
ENSMUSG00000079283	protein_coding	2310009B15Rik		chr1	138851983	138856852	4870	-	145	125	75	148	128	74	116	177	118	131	92	76	106	52	102	99	196	103	76	73	94	70	87
ENSMUSG00000103850	processed_pseudogene	Gm3933	pseudo_consens	chr1	138915605	138916043	439	-	0	0	0	0	0	0	1	0	0	0	1	0	1	0	0	0	0	1	0	0	0	0	0
ENSMUSG00000102365	TEC	Gm37045		chr1	138960441	138962903	2463	-	3	0	4	6	6	1	1	4	5	1	1	2	1	1	0	2	4	3	6	6	5	2	2
ENSMUSG00000056268	protein_coding	Dennd1b	overlapping_locus	chr1	138963435	139178960	215526	+	856	563	992	899	918	703	774	1121	928	708	949	588	1213	650	1005	668	900	1632	791	745	1253	857	1765
ENSMUSG00000104436	lncRNA	Gm37423	overlapping_locus	chr1	138968510	138971851	3342	+	10	7	3	3	4	9	12	2	5	8	4	8	7	7	1	9	3	0	18	13	12	11	6
ENSMUSG00000104900	lncRNA	4930596I21Rik	overlapping_locus	chr1	138977656	138979246	1591	+	2	3	0	1	1	5	3	3	4	3	0	0	0	5	1	4	0	6	7	0	4	6	1
ENSMUSG00000102626	processed_pseudogene	Gm18553	pseudo_consens	chr1	138983864	138984497	634	-	0	0	0	2	0	2	5	2	0	4	3	5	1	1	0	1	0	2	2	2	0	3	1
ENSMUSG00000085361	processed_pseudogene	Gm16305	pseudo_consens	chr1	138991514	138992069	556	-	2	2	0	3	0	0	5	3	4	1	3	2	0	1	2	4	0	2	5	4	0	2	0
ENSMUSG00000102157	TEC	Gm37470	overlapping_locus	chr1	139030185	139032982	2798	+	2	2	1	2	1	10	9	3	3	7	5	9	9	1	0	3	6	3	18	12	13	10	3
ENSMUSG00000105936	TEC	Gm43544	overlapping_locus	chr1	139070213	139072684	2472	+	1	1	0	2	5	4	8	4	2	4	3	0	7	1	3	3	5	1	6	6	11	4	3
ENSMUSG00000102451	TEC	Gm37655		chr1	139082862	139086984	4123	-	5	4	10	3	4	5	12	3	3	10	6	8	4	9	2	2	4	5	19	6	7	22	1
ENSMUSG00000102243	TEC	Gm37718	overlapping_locus	chr1	139155152	139157782	2631	+	2	2	1	2	0	11	5	2	5	4	2	11	4	12	2	7	2	0	12	9	19	5	2
ENSMUSG00000063681	protein_coding	Crb1		chr1	139197056	139377100	180045	-	1	0	2	0	1	0	1	0	2	2	0	0	0	2	0	0	0	1	1	0	0	0	0
ENSMUSG00000033964	protein_coding	Zbtb41		chr1	139422288	139453005	30718	+	1138	1129	1147	1235	1447	965	1350	1889	807	731	904	765	1645	789	1372	1229	1404	1062	639	1281	789	819	748
ENSMUSG00000033952	protein_coding	Aspm		chr1	139454772	139494091	39320	+	719	281	1046	418	427	336	317	1073	800	376	872	307	780	247	627	495	577	171	114	533	249	275	411
ENSMUSG00000026368	protein_coding	F13b		chr1	139501702	139523752	22051	+	0	0	0	0	0	0	0	0	2	0	0	0	0	0	0	0	0	0	0	0	0	0	1
ENSMUSG00000057037	protein_coding	Cfhr1		chr1	139547053	139560272	13220	-	0	1	0	0	2	0	0	0	0	0	0	0	1	0	0	0	0	0	0	0	0	0	0
ENSMUSG00000090623	unprocessed_pseudogene	Cfhr3		chr1	139584783	139660899	76117	-	0	0	0	0	0	0	0	0	2	0	0	0	1	0	0	0	0	0	0	0	0	0	0
ENSMUSG00000070594	protein_coding	Gm4788		chr1	139697623	139781243	83621	-	16	7	9	15	17	14	16	7	15	11	15	17	15	14	32	12	15	4	2	7	8	9	3
ENSMUSG00000033898	protein_coding	Cfhr2		chr1	139804167	139858718	54552	-	58	42	41	68	78	46	65	51	47	35	57	76	70	46	107	52	71	37	22	37	45	53	20
ENSMUSG00000089991	unprocessed_pseudogene	Gm16332	overlapping_locus	chr1	139862957	139936477	73521	-	94	83	79	109	127	74	93	79	63	55	50	81	118	76	140	76	106	41	36	77	53	77	21
ENSMUSG00000104496	processed_pseudogene	Gm5837	overlapping_locus	chr1	139928240	139929608	1369	-	5	4	1	1	4	4	5	6	3	2	1	1	4	0	3	3	2	4	2	3	2	1	2
ENSMUSG00000085867	unprocessed_pseudogene	Gm5834		chr1	139939601	139994205	54605	-	128	77	130	162	161	107	134	61	74	58	100	107	205	75	217	80	124	41	47	70	63	95	56
ENSMUSG00000102905	processed_pseudogene	Gm38266	pseudo_consens	chr1	140000549	140000969	421	+	3	4	2	5	1	4	3	2	0	1	1	1	3	1	2	4	3	8	5	2	1	6	0
ENSMUSG00000087930	snoRNA	Gm26048		chr1	140003825	140003966	142	+	0	0	0	0	1	0	1	0	0	0	0	0	0	0	2	0	2	0	6	0	0	0	0
ENSMUSG00000103691	processed_pseudogene	Gm38019		chr1	140038433	140049029	10597	-	0	4	3	3	0	0	9	2	2	5	1	7	5	3	2	2	3	1	1	2	5	6	1
ENSMUSG00000026365	protein_coding	Cfh		chr1	140084708	140183764	99057	-	19409	11996	21046	23272	21527	17466	18688	10781	13480	10183	17724	11626	31451	12028	31046	14542	20197	8661	5846	9982	8917	14495	7471
ENSMUSG00000052726	protein_coding	Kcnt2	overlapping_locus	chr1	140246158	140612067	365910	+	146	125	201	199	241	139	234	150	135	93	130	116	254	100	195	161	226	61	45	135	64	156	47
ENSMUSG00000102698	TEC	Gm37777	overlapping_locus	chr1	140266487	140269852	3366	+	0	2	0	3	0	6	6	0	0	7	0	4	2	1	0	6	3	0	5	10	4	2	0
ENSMUSG00000102368	lncRNA	4930590L20Rik		chr1	140570176	140656404	86229	-	0	0	0	0	0	1	0	0	0	0	0	0	0	0	0	0	0	0	0	0	0	0	0
ENSMUSG00000102500	TEC	Gm37371		chr1	140823327	140823718	392	+	0	0	0	0	0	0	0	0	0	0	0	0	0	0	0	0	0	0	0	0	0	0	0
ENSMUSG00000102740	TEC	Gm37599		chr1	141356789	141357277	489	+	0	0	0	0	0	0	0	0	0	0	0	0	0	0	0	0	0	0	0	0	0	0	0
ENSMUSG00000103858	TEC	Gm37604		chr1	141546206	141547477	1272	+	0	0	0	0	0	0	1	0	0	0	0	0	0	0	0	0	0	0	0	0	0	0	0
ENSMUSG00000102818	TEC	Gm37796		chr1	142755193	142755326	134	+	0	0	0	0	0	0	0	0	0	0	0	0	0	0	0	0	0	0	0	0	0	0	0
ENSMUSG00000101795	processed_pseudogene	Gm5835	pseudo_consens	chr1	143093347	143094616	1270	-	20	15	22	22	15	24	21	34	19	16	17	8	27	11	13	14	27	13	6	20	15	11	14
ENSMUSG00000026361	protein_coding	Cdc73		chr1	143598800	143702893	104094	-	1255	1062	1510	1250	1433	1031	1273	1770	1216	917	1121	753	1769	805	1479	1259	1354	1315	814	1044	953	906	1113
ENSMUSG00000033849	protein_coding	B3galt2		chr1	143640664	143654614	13951	+	250	152	408	212	365	165	200	190	207	106	263	119	384	137	245	130	258	86	143	188	118	232	70
ENSMUSG00000089640	processed_pseudogene	Gm6397	pseudo_consens	chr1	143683230	143684298	1069	+	0	1	0	2	0	0	2	0	0	1	1	0	0	0	2	1	3	0	0	0	0	0	0
ENSMUSG00000018196	protein_coding	Glrx2		chr1	143716338	143749676	33339	+	768	750	744	819	961	592	766	1118	691	597	634	502	924	468	812	629	919	685	309	534	558	548	632
ENSMUSG00000018199	protein_coding	Ro60		chr1	143750790	143777068	26279	-	1054	1133	1212	1012	1352	1039	1382	1788	916	752	915	626	1431	735	1140	1157	1596	1216	594	1244	725	843	757
ENSMUSG00000018189	protein_coding	Uchl5	overlapping_locus	chr1	143777272	143807466	30195	+	702	347	770	513	592	452	400	936	752	380	672	288	783	303	732	434	625	602	217	338	458	397	582
ENSMUSG00000100455	lncRNA	Gm29170	overlapping_locus	chr1	143777642	143781307	3666	+	54	31	57	34	51	27	46	49	59	45	43	28	39	32	47	46	47	19	32	30	29	19	40
ENSMUSG00000026360	protein_coding	Rgs2		chr1	143999338	144004161	4824	-	2216	1339	1526	1481	2267	976	1087	2368	2356	1447	1611	996	2313	932	1655	857	1491	2737	1198	998	2740	1356	2664
ENSMUSG00000051079	protein_coding	Rgs13		chr1	144138654	144177372	38719	-	2	0	4	4	5	2	3	0	7	1	0	2	7	2	4	0	4	3	0	1	0	0	0
ENSMUSG00000100389	processed_pseudogene	Rbm6-ps2		chr1	144221979	144223650	1672	-	0	0	0	0	0	2	0	0	1	0	0	0	0	0	0	1	0	0	0	0	0	0	0
ENSMUSG00000026358	protein_coding	Rgs1		chr1	144242296	144249242	6947	-	358	799	140	827	365	191	383	952	323	1059	297	588	392	480	238	345	116	2080	977	150	2008	309	3185
ENSMUSG00000100441	processed_pseudogene	Gm7266	pseudo_consens	chr1	144312032	144312436	405	-	0	0	3	1	2	1	4	6	3	1	1	0	2	1	2	1	3	2	1	1	2	0	1
ENSMUSG00000098509	protein_coding	Rgs21		chr1	144516648	144567667	51020	-	0	0	0	0	0	0	0	0	0	0	0	0	0	0	0	0	0	0	0	0	0	0	0
ENSMUSG00000026357	protein_coding	Rgs18		chr1	144752683	144775435	22753	-	733	99	534	152	196	149	139	422	623	143	355	98	440	50	338	68	149	145	140	120	315	337	387
ENSMUSG00000101049	processed_pseudogene	Gm8856	pseudo_consens	chr1	144952928	144954071	1144	+	0	0	0	0	0	0	0	0	0	0	1	0	0	0	0	0	2	0	0	0	0	0	0
ENSMUSG00000099617	processed_pseudogene	Gm6550	pseudo_consens	chr1	145164951	145165943	993	-	0	0	0	0	0	0	2	0	0	0	0	0	0	0	0	0	0	0	0	0	0	0	0
ENSMUSG00000097130	processed_pseudogene	Gm5262	pseudo_consens	chr1	145183894	145184889	996	+	3	2	1	5	4	2	2	3	4	0	1	0	1	0	3	1	3	0	1	1	1	6	3
ENSMUSG00000101661	processed_pseudogene	Gm28392	pseudo_consens	chr1	145315156	145315548	393	-	0	0	0	0	0	0	0	0	0	0	0	0	0	0	0	0	0	0	0	0	0	0	0
ENSMUSG00000103055	TEC	Gm38269		chr1	145323394	145326691	3298	-	0	0	0	0	0	0	0	0	0	0	0	0	0	0	0	0	0	0	0	0	0	0	0
ENSMUSG00000099964	lncRNA	Gm29514	overlapping_locus	chr1	146419436	146495060	75625	-	0	0	0	0	0	0	1	0	0	0	0	0	1	0	0	0	0	0	0	0	0	0	0
ENSMUSG00000090323	processed_pseudogene	Gm5263	pseudo_consens	chr1	146420436	146421036	601	+	0	0	1	0	1	0	0	0	2	0	4	0	0	0	1	0	0	0	0	0	0	0	1
ENSMUSG00000102403	TEC	Gm38187	overlapping_locus	chr1	146477647	146482355	4709	-	1	0	0	0	0	0	0	0	0	0	0	0	0	0	0	1	0	0	0	0	0	0	0
ENSMUSG00000035131	protein_coding	Brinp3	overlapping_locus	chr1	146494760	146902472	407713	+	2	41	0	27	15	57	102	25	14	37	3	23	143	20	5	72	63	12	14	107	14	0	19
ENSMUSG00000080078	processed_pseudogene	Gm15583	overlapping_locus	chr1	146725581	146729090	3510	+	0	0	0	0	1	0	0	0	0	0	0	1	0	0	0	0	0	0	0	0	0	0	0
ENSMUSG00000087627	lncRNA	A230059L01Rik		chr1	146802965	146807340	4376	-	1	0	0	3	2	4	4	3	1	1	3	6	3	0	3	0	2	1	0	0	0	2	0
ENSMUSG00000085822	lncRNA	Gm15584		chr1	146809831	146841696	31866	-	0	0	0	0	0	0	0	0	0	0	0	0	0	0	0	0	0	0	0	0	0	0	0
ENSMUSG00000101973	processed_pseudogene	Gm29516	pseudo_consens	chr1	147990085	147990552	468	+	0	0	0	0	0	0	0	0	0	1	0	1	0	0	0	0	0	0	0	0	0	0	0
ENSMUSG00000099629	lncRNA	Gm29515		chr1	148234517	148248378	13862	-	0	0	0	0	0	0	0	0	0	0	0	0	0	0	0	0	0	0	0	0	0	0	0
ENSMUSG00000101735	processed_pseudogene	Gm18505	pseudo_consens	chr1	148650345	148651134	790	-	0	1	0	0	0	0	0	0	0	0	0	0	0	0	0	0	0	0	0	0	0	0	0
ENSMUSG00000099842	processed_pseudogene	Gm4034	pseudo_consens	chr1	148937897	148938376	480	-	0	4	1	1	1	1	1	1	0	2	1	1	0	0	0	1	1	0	1	0	0	1	1
ENSMUSG00000082588	processed_pseudogene	Gm15443		chr1	149025228	149026047	820	-	0	0	0	0	0	0	0	1	0	1	0	0	0	0	0	1	0	1	0	0	0	0	0
ENSMUSG00000056220	protein_coding	Pla2g4a		chr1	149829618	149961290	131673	-	1009	1464	830	1172	1032	791	1143	1491	783	715	796	807	1335	755	1188	1129	1338	1075	438	1046	945	658	761
ENSMUSG00000077516	rRNA	n-R5s219		chr1	149841530	149841661	132	+	0	0	0	0	0	0	0	0	0	0	0	0	0	0	0	0	0	0	0	0	0	0	1
ENSMUSG00000099701	processed_pseudogene	Gm19136	pseudo_consens	chr1	150022190	150024256	2067	-	0	0	0	0	0	0	0	0	0	0	0	0	0	0	0	0	0	0	0	0	0	0	0
ENSMUSG00000097028	lncRNA	Ptgs2os		chr1	150074873	150099963	25091	-	12	43	10	10	13	12	7	23	2	8	4	9	13	8	6	20	41	11	7	17	12	2	10
ENSMUSG00000032487	protein_coding	Ptgs2		chr1	150100031	150108227	8197	+	496	2298	123	338	963	340	799	3102	105	151	163	386	631	351	209	613	740	2192	465	448	1475	174	1339
ENSMUSG00000101199	processed_pseudogene	Gm9687	pseudo_consens	chr1	150145968	150146569	602	+	0	0	0	1	1	1	1	4	0	0	0	0	1	0	2	1	3	0	0	3	0	0	0
ENSMUSG00000097754	lncRNA	Ptgs2os2		chr1	150159043	150164948	5906	-	15	9	21	7	16	15	18	27	14	3	13	2	23	7	7	7	21	27	13	6	36	3	42
ENSMUSG00000099875	processed_pseudogene	Rbm3-ps		chr1	150265535	150265999	465	-	3	3	2	3	1	6	4	4	4	0	3	0	3	1	4	2	6	5	2	1	0	0	3
ENSMUSG00000006007	protein_coding	Pdc	overlapping_locus	chr1	150319417	150333906	14490	+	0	0	0	0	1	0	0	0	0	0	0	0	0	0	0	0	0	0	0	0	0	0	0
ENSMUSG00000099447	lncRNA	2310030A07Rik		chr1	150320681	150346771	26091	-	0	0	0	0	0	0	0	0	0	0	0	0	0	0	0	0	2	0	0	0	0	0	0
ENSMUSG00000102990	TEC	Gm37764	overlapping_locus	chr1	150324538	150326687	2150	+	0	0	0	0	0	0	0	0	0	0	0	0	0	0	0	0	0	0	0	0	1	0	0
ENSMUSG00000006010	protein_coding	Odr4		chr1	150361305	150393080	31776	-	1402	1276	1227	1501	1881	1050	1428	2319	1184	879	1157	734	1781	899	1664	1342	1834	1378	623	1087	1089	913	1247
ENSMUSG00000006005	protein_coding	Tpr		chr1	150392838	150449935	57098	+	3848	2410	3887	3556	4534	3126	3463	6363	3778	2226	3564	1782	4976	1786	4494	2855	4134	3562	1525	2262	2924	2282	4213
ENSMUSG00000006014	protein_coding	Prg4		chr1	150449412	150466165	16754	-	576	3767	23	1494	884	1875	2767	2008	285	271	73	238	3294	774	2147	670	1818	950	362	1722	731	56	1854
ENSMUSG00000101519	processed_pseudogene	Ska2l-ps		chr1	150549317	150549676	360	+	0	0	0	0	0	0	0	0	1	0	0	1	1	0	0	1	0	0	0	0	0	0	0
ENSMUSG00000066842	protein_coding	Hmcn1		chr1	150562524	150993435	430912	-	137	107	153	186	179	109	138	266	222	69	165	84	224	71	171	78	183	69	36	183	55	82	56
ENSMUSG00000093650	lncRNA	Gm20631		chr1	150625266	150783499	158234	+	0	1	0	0	0	0	0	0	2	0	2	0	0	0	0	1	1	0	2	1	1	0	0
ENSMUSG00000102628	TEC	Gm37671		chr1	151080450	151082545	2096	+	1	4	6	2	0	4	0	1	1	0	2	0	0	0	1	1	6	0	0	0	0	1	1
ENSMUSG00000100595	processed_pseudogene	Gm19087	pseudo_consens	chr1	151107915	151108860	946	+	0	0	0	0	0	0	0	1	0	0	0	0	0	0	0	0	0	0	0	0	1	0	0
ENSMUSG00000097426	processed_pseudogene	Gm8941	pseudo_consens	chr1	151136507	151137780	1274	+	30	14	20	33	17	26	15	36	26	19	29	15	24	22	31	11	18	12	6	4	9	24	12
ENSMUSG00000102095	lncRNA	C730036E19Rik		chr1	151138034	151142345	4312	+	23	11	29	28	9	21	20	27	30	10	19	23	38	31	40	10	24	3	9	9	7	14	5
ENSMUSG00000114212	protein_coding	Gm47985	retrogene	chr1	151182537	151184243	1707	+	0	0	1	0	0	0	0	0	2	0	1	0	0	0	0	0	0	0	2	0	0	0	4
ENSMUSG00000114943	protein_coding	Gm8947	retrogene	chr1	151192376	151194054	1679	+	1	0	0	0	0	0	1	0	1	0	0	0	1	0	0	0	0	0	0	0	0	0	0
ENSMUSG00000114694	protein_coding	Gm47995	retrogene	chr1	151198448	151199350	903	+	0	0	3	0	0	0	0	0	0	0	1	0	0	0	0	0	0	0	0	0	0	0	0
ENSMUSG00000114591	protein_coding	Gm47996	retrogene	chr1	151210131	151211072	942	+	0	0	0	0	0	0	0	0	0	0	0	0	0	0	0	0	0	0	0	0	0	0	0
ENSMUSG00000100954	lncRNA	Gm10138		chr1	151339604	151345231	5628	-	57	72	25	58	55	42	41	70	36	39	28	19	43	37	55	46	60	11	15	28	18	14	12
ENSMUSG00000023150	protein_coding	Ivns1abp		chr1	151344477	151364422	19946	+	9563	6989	10935	7516	8369	6245	6438	12897	7725	5441	8194	4455	9993	4518	9408	6521	9092	6611	3194	5048	4839	5269	5271
ENSMUSG00000052748	protein_coding	Swt1		chr1	151367699	151428455	60757	-	442	362	573	390	477	395	382	579	438	281	409	255	531	219	483	349	416	429	261	340	433	287	383
ENSMUSG00000053286	protein_coding	Trmt1l	ncRNA_host	chr1	151428542	151458161	29620	+	858	641	860	854	1000	628	714	1090	795	616	732	518	863	449	905	659	952	728	330	431	515	515	647
ENSMUSG00000106406	miRNA	Mir7682		chr1	151442393	151442450	58	+	2	0	4	5	2	0	5	3	3	2	0	6	2	1	2	3	3	0	0	5	1	2	2
ENSMUSG00000103928	TEC	Gm37893		chr1	151445305	151447741	2437	+	185	183	158	208	210	136	201	233	164	170	171	121	253	94	221	143	207	189	94	97	187	126	178
ENSMUSG00000026484	protein_coding	Rnf2		chr1	151458004	151500955	42952	-	1268	1012	1535	1181	1521	935	1174	1864	1354	782	1073	761	1537	643	1339	953	1499	1368	616	982	1006	873	983
ENSMUSG00000103238	TEC	Gm36527		chr1	151496557	151499585	3029	-	2	8	4	10	5	7	12	4	4	10	3	6	12	6	2	7	6	0	17	23	13	12	5
ENSMUSG00000100981	processed_pseudogene	Gm29072	pseudo_consens	chr1	151509224	151510092	869	+	0	0	0	0	0	0	0	0	0	0	0	0	1	0	0	0	0	0	0	0	0	0	0
ENSMUSG00000100551	processed_pseudogene	Gm19503	pseudo_consens	chr1	151520447	151520687	241	-	1	1	0	1	1	1	1	2	0	0	4	0	0	0	0	1	2	0	0	0	0	0	0
ENSMUSG00000026483	protein_coding	Fam129a		chr1	151571186	151721939	150754	+	2027	1794	1717	2347	3262	1777	2431	3714	2416	1323	1627	1218	3326	1081	2526	1433	2535	1840	939	1601	1658	1585	2213
ENSMUSG00000100594	lncRNA	2810414N06Rik		chr1	151748949	151755018	6070	-	33	33	46	31	46	31	34	35	25	34	29	31	50	38	40	26	53	41	32	28	35	21	58
ENSMUSG00000043019	protein_coding	Edem3		chr1	151755371	151822051	66681	+	2290	2277	2588	2687	2916	1977	2681	3393	1880	1729	1922	1507	3108	1597	2881	2444	2780	2178	1036	1954	1821	1375	2004
ENSMUSG00000032666	protein_coding	1700025G04Rik	ncRNA_host	chr1	151852403	152090125	237723	-	1225	889	1249	1150	1504	1085	1245	2060	1067	836	1071	547	1522	652	1287	950	1748	884	377	986	580	829	690
ENSMUSG00000084557	snRNA	Gm25279		chr1	151854823	151854955	133	-	1	0	0	0	1	0	0	0	1	1	0	0	1	0	0	2	2	0	1	1	0	0	0
ENSMUSG00000100685	lncRNA	Gm28610		chr1	151875419	151887063	11645	+	0	0	0	0	0	1	0	0	0	0	0	0	0	0	0	0	0	0	0	0	0	0	0
ENSMUSG00000102090	processed_pseudogene	Gm8964	pseudo_consens	chr1	152128585	152129389	805	+	0	0	0	1	2	1	1	0	2	0	1	0	0	0	1	0	2	0	0	0	0	0	2
ENSMUSG00000014980	protein_coding	Tsen15		chr1	152370735	152386688	15954	-	252	182	268	224	295	167	227	381	209	171	240	146	278	104	223	171	282	140	86	165	124	160	158
ENSMUSG00000032649	protein_coding	Colgalt2		chr1	152399830	152510695	110866	+	1118	122	1629	124	422	225	153	304	304	81	576	81	522	77	320	136	787	70	28	158	44	95	50
ENSMUSG00000080878	processed_pseudogene	Gm15618	pseudo_consens	chr1	152407074	152407525	452	-	0	1	0	0	0	0	0	0	0	0	0	0	0	0	0	0	0	0	0	1	0	1	0
ENSMUSG00000026482	protein_coding	Rgl1	overlapping_locus	chr1	152516760	152766351	249592	-	1727	832	1487	1825	2125	1285	1431	2160	1634	1643	1507	1178	2607	903	2029	1008	1895	1752	892	729	1857	1027	3228
ENSMUSG00000086145	lncRNA	Gm15479	overlapping_locus	chr1	152684026	152687501	3476	-	0	0	0	1	4	0	1	0	1	1	0	0	2	0	0	1	0	5	1	0	5	0	8
ENSMUSG00000080950	processed_pseudogene	Gm7278	overlapping_locus	chr1	152729159	152730559	1401	-	4	4	7	4	3	5	5	9	7	3	8	3	10	0	4	5	8	6	1	2	3	1	2
ENSMUSG00000099868	lncRNA	Gm28792		chr1	152731206	152751824	20619	-	0	0	0	0	0	0	0	0	0	0	0	1	0	0	1	1	0	0	0	0	0	0	0
ENSMUSG00000055547	protein_coding	Apobec4		chr1	152750551	152757544	6994	+	0	0	0	0	0	0	0	0	0	0	0	0	0	0	0	0	0	0	0	1	0	0	0
ENSMUSG00000008475	protein_coding	Arpc5		chr1	152766542	152775597	9056	+	6722	5007	5654	5427	6123	4406	4830	8088	6436	5881	4847	3693	6905	3690	6235	4928	5881	8216	4117	3615	8135	4018	9059
ENSMUSG00000026480	protein_coding	Ncf2		chr1	152800194	152836991	36798	+	1731	765	1309	1181	1628	922	870	1773	2044	1467	1308	766	1802	708	1668	714	965	1983	960	540	2636	916	3254
ENSMUSG00000042772	protein_coding	Smg7		chr1	152836995	152902646	65652	-	1868	1131	1673	1587	2108	1418	1527	2407	1734	1404	1652	1025	2235	1033	2105	1369	1901	1338	669	987	1168	1106	1454
ENSMUSG00000100394	lncRNA	Gm28791		chr1	152878520	152880298	1779	-	2	8	1	3	0	4	5	1	2	3	0	12	5	9	1	4	10	4	15	11	5	5	2
ENSMUSG00000103840	TEC	1700040K01Rik		chr1	152936604	152937041	438	+	0	0	0	0	0	1	0	0	0	0	0	0	0	0	0	0	0	0	0	0	0	0	0
ENSMUSG00000100702	processed_pseudogene	Gm8976	pseudo_consens	chr1	152949395	152950097	703	-	4	6	3	1	3	1	0	4	3	8	0	1	3	3	1	4	4	1	1	3	5	2	1
ENSMUSG00000042751	protein_coding	Nmnat2		chr1	152954993	153119261	164269	+	204	208	94	238	255	121	208	159	109	134	124	172	233	158	240	184	357	177	68	109	131	133	83
ENSMUSG00000026479	protein_coding	Lamc2		chr1	153122756	153186447	63692	-	111	69	102	94	103	122	142	230	118	97	131	66	138	69	102	86	183	63	54	96	37	57	36
ENSMUSG00000026478	protein_coding	Lamc1		chr1	153218922	153332786	113865	-	3560	3268	3019	4758	7320	3477	4451	10786	3536	3222	3059	2951	5480	2749	4919	4078	6660	2438	861	3286	1502	2110	2536
ENSMUSG00000103818	TEC	Gm38009		chr1	153283850	153287190	3341	-	2	5	1	3	4	9	9	1	1	2	0	8	3	11	0	7	3	3	11	14	5	11	2
ENSMUSG00000079138	processed_pseudogene	Gm8818	pseudo_consens	chr1	153305432	153306478	1047	+	0	0	0	0	0	2	1	3	1	3	0	0	1	3	0	0	3	1	0	1	1	2	1
ENSMUSG00000073538	lncRNA	E330020D12Rik		chr1	153404827	153414233	9407	-	52	4	46	28	49	24	21	29	58	27	37	17	47	5	47	13	19	17	16	12	26	19	20
ENSMUSG00000042708	protein_coding	Shcbp1l	ncRNA_host	chr1	153425162	153452574	27413	+	18	9	14	14	13	5	14	20	5	14	17	11	21	20	13	10	19	20	10	16	30	8	19
ENSMUSG00000064435	snoRNA	Gm25588		chr1	153440079	153440218	140	+	0	2	2	0	2	1	0	0	0	2	0	0	0	0	0	0	0	0	0	0	0	0	1
ENSMUSG00000103543	TEC	Gm37669		chr1	153443481	153444300	820	+	5	2	1	3	8	1	4	7	2	5	3	1	2	2	7	4	4	0	6	3	6	3	4
ENSMUSG00000042699	protein_coding	Dhx9		chr1	153455758	153487660	31903	-	4387	2679	4792	4044	5195	3127	3885	6461	4254	2803	4138	2272	5724	2343	4929	3243	4463	3725	1739	2873	3061	2652	4010
ENSMUSG00000042684	protein_coding	Npl		chr1	153503015	153550045	47031	-	243	129	214	197	193	152	168	266	265	148	194	101	350	128	158	162	200	249	137	135	195	131	352
ENSMUSG00000099858	processed_pseudogene	Gm6652	pseudo_consens	chr1	153619604	153620673	1070	-	10	0	5	2	3	2	4	5	4	1	5	1	5	1	5	0	8	1	2	1	2	5	5
ENSMUSG00000042671	protein_coding	Rgs8		chr1	153653025	153700323	47299	+	6	7	7	7	5	2	1	11	8	4	16	1	7	1	10	3	4	0	1	3	2	2	4
ENSMUSG00000102404	TEC	5530400K19Rik		chr1	153714654	153716569	1916	+	0	0	0	0	0	0	0	0	0	0	0	0	0	0	0	0	0	0	0	0	0	0	0
ENSMUSG00000100334	lncRNA	C230024C17Rik		chr1	153721240	153737829	16590	-	0	0	0	2	0	0	1	1	0	0	1	0	1	0	1	0	0	0	0	0	1	1	2
ENSMUSG00000026475	protein_coding	Rgs16		chr1	153740349	153745468	5120	+	82	476	57	111	167	201	269	734	107	207	77	96	125	155	58	211	224	121	49	75	90	51	92
ENSMUSG00000099568	lncRNA	Gm28513		chr1	153743552	153749324	5773	-	1	5	2	3	1	0	3	5	1	0	0	1	3	0	1	0	1	0	0	1	0	2	0
ENSMUSG00000066800	protein_coding	Rnasel		chr1	153749426	153764221	14796	+	1012	432	1500	950	1126	621	746	1341	1278	599	1010	480	1475	445	1080	512	1051	1038	420	473	996	708	1301
ENSMUSG00000100183	lncRNA	Gm28512		chr1	153750682	153751547	866	+	19	7	32	15	22	5	9	13	15	5	16	4	24	7	10	6	29	4	1	6	3	5	11
ENSMUSG00000042641	protein_coding	Rgsl1		chr1	153779381	153844142	64762	-	1	8	4	10	10	7	12	6	7	5	4	4	5	2	1	3	7	1	7	2	6	6	5
ENSMUSG00000045968	protein_coding	Teddm2		chr1	153849542	153900228	50687	-	12	7	14	11	13	4	14	25	16	13	8	4	9	9	12	4	16	12	1	7	16	8	12
ENSMUSG00000043282	protein_coding	Teddm1b		chr1	153874345	153876871	2527	+	0	1	0	0	0	0	0	0	0	0	0	0	2	0	1	3	0	0	0	2	1	0	0
ENSMUSG00000102459	TEC	Gm38352		chr1	153889741	153892297	2557	-	2	1	1	0	5	1	0	3	2	1	7	0	0	1	2	0	0	0	0	0	3	1	0
ENSMUSG00000047053	protein_coding	Teddm1a		chr1	153891742	153893058	1317	+	2	0	2	0	0	0	0	0	0	1	0	0	0	0	0	0	0	0	0	0	0	0	0
ENSMUSG00000026473	protein_coding	Glul		chr1	153899944	153909723	9780	+	4043	1898	3658	3288	5229	2386	2666	4957	4315	3042	3878	2346	5165	2145	4398	2145	4080	3932	2178	1624	3159	2459	4645
ENSMUSG00000100014	lncRNA	Gm29290		chr1	153939226	153941290	2065	+	0	0	0	0	1	0	0	0	0	0	0	0	0	0	0	0	0	0	0	0	0	0	0
ENSMUSG00000101903	lncRNA	Gm29291		chr1	154003396	154006221	2826	-	18	6	3	14	12	8	17	11	12	14	4	13	14	6	11	3	10	41	15	6	29	7	51
ENSMUSG00000100502	lncRNA	Gm28286		chr1	154027363	154034301	6939	-	1	1	0	0	1	0	0	4	0	1	0	0	2	0	3	0	2	0	0	0	0	4	0
ENSMUSG00000100627	lncRNA	A830008E24Rik	ncRNA_host	chr1	154037597	154117951	80355	-	1	1	2	1	1	0	0	2	1	0	0	0	3	0	0	1	5	0	0	0	0	4	4
ENSMUSG00000088669	snoRNA	Gm25336		chr1	154080095	154080199	105	-	0	0	0	0	0	0	0	0	0	0	0	0	0	0	0	0	0	0	0	0	0	0	0
ENSMUSG00000066797	protein_coding	Zfp648		chr1	154201187	154205689	4503	+	10	0	9	0	0	0	0	1	0	1	19	0	5	0	0	0	0	0	0	0	1	0	0
ENSMUSG00000004110	protein_coding	Cacna1e		chr1	154390731	154884501	493771	-	280	43	350	79	241	135	63	225	293	99	261	82	227	25	228	50	84	73	64	60	302	119	219
ENSMUSG00000101880	lncRNA	Gm29282		chr1	155011332	155057179	45848	-	1	0	0	2	0	0	1	1	1	2	0	0	1	0	0	0	2	2	0	2	0	2	0
ENSMUSG00000101433	processed_pseudogene	Gm29441	pseudo_consens	chr1	155031739	155031949	211	+	0	0	0	0	1	0	0	1	0	0	0	0	0	0	0	0	0	0	1	0	0	0	0
ENSMUSG00000096950	lncRNA	Gm9530		chr1	155063447	155083266	19820	-	30	20	19	15	38	19	23	35	20	20	13	24	30	17	29	14	23	26	9	8	23	15	46
ENSMUSG00000056708	protein_coding	Ier5		chr1	155096361	155099636	3276	-	1737	1161	1002	1599	2198	984	1162	2113	1526	1653	1090	1189	1501	789	1381	1076	1694	1553	854	692	1940	926	2823
ENSMUSG00000026471	protein_coding	Mr1		chr1	155127277	155146814	19538	-	545	597	483	700	782	457	680	860	449	355	409	339	755	371	566	396	843	564	255	472	580	400	685
ENSMUSG00000026470	protein_coding	Stx6	overlapping_locus	chr1	155158715	155208256	49542	+	1376	1023	1176	1358	1619	1078	1235	1867	1279	1151	1159	915	1703	817	1440	1012	1694	1082	616	827	1122	804	1373
ENSMUSG00000104181	processed_pseudogene	Gm8850	overlapping_locus	chr1	155179801	155180388	588	+	1	6	5	1	4	6	5	3	2	5	0	0	3	5	1	10	7	1	5	2	15	1	4
ENSMUSG00000033722	protein_coding	BC034090		chr1	155212471	155244444	31974	-	474	404	348	656	774	431	597	1056	362	398	350	346	634	299	594	466	820	148	86	317	145	216	198
ENSMUSG00000103670	lncRNA	Gm37622		chr1	155231304	155233159	1856	+	13	11	2	7	4	12	14	14	1	7	11	2	13	7	10	11	8	0	3	10	1	3	0
ENSMUSG00000026469	protein_coding	Xpr1		chr1	155275701	155417415	141715	-	5957	3774	9483	5371	5266	7161	5197	6576	6097	4208	7405	3178	8442	3841	8199	4910	7289	4990	2773	3808	2855	4706	4287
ENSMUSG00000093286	miRNA	Gm22569		chr1	155315966	155316089	124	+	0	0	0	0	0	0	0	0	0	0	0	0	1	0	0	0	0	0	0	0	0	0	0
ENSMUSG00000073535	lncRNA	Gm5532		chr1	155520173	155527143	6971	-	126	63	262	51	88	158	93	115	139	58	175	53	155	59	188	104	158	47	39	91	23	74	25
ENSMUSG00000033701	protein_coding	Acbd6		chr1	155558120	155691330	133211	+	688	465	450	577	803	372	460	836	538	512	452	370	634	289	599	405	767	423	174	265	363	268	444
ENSMUSG00000026468	protein_coding	Lhx4		chr1	155698031	155751684	53654	-	0	0	0	0	0	1	0	0	1	0	0	0	0	0	0	1	0	0	0	0	1	0	0
ENSMUSG00000103180	processed_pseudogene	Gm37089		chr1	155766146	155766274	129	+	0	0	1	0	0	0	0	0	0	0	0	0	0	0	0	0	0	0	0	0	0	0	0
ENSMUSG00000033684	protein_coding	Qsox1		chr1	155776029	155812889	36861	-	6655	7165	3205	6018	7128	4716	5068	12399	3715	3956	3543	3743	5595	3298	7084	5447	9058	3251	1313	4357	2489	2921	2562
ENSMUSG00000102299	TEC	Gm37539		chr1	155789124	155789358	235	+	6	7	2	3	4	4	3	11	1	3	2	3	6	0	7	4	6	2	0	2	6	1	3
ENSMUSG00000102558	lncRNA	Gm37571		chr1	155818494	155859591	41098	+	0	1	0	0	1	0	0	1	0	0	2	1	1	2	1	2	3	4	4	1	2	2	1
ENSMUSG00000033671	protein_coding	Cep350		chr1	155844964	155973255	128292	-	1790	1281	1957	1834	2366	1648	1797	2862	1951	1429	1795	1138	2834	1192	2211	1560	1942	1837	1189	1379	1784	1370	2211
ENSMUSG00000103717	processed_pseudogene	Gm38038	pseudo_consens	chr1	155855449	155855707	259	+	2	0	0	0	0	2	3	2	1	0	1	2	2	5	1	1	0	0	1	3	1	1	0
ENSMUSG00000103771	processed_pseudogene	Gm36934	pseudo_consens	chr1	155864960	155865265	306	+	0	0	0	2	0	2	1	2	0	0	0	3	1	1	1	0	0	0	0	0	1	0	0
ENSMUSG00000102837	TEC	Gm37383		chr1	155881802	155882546	745	-	0	2	6	0	0	3	2	0	2	3	0	1	1	1	2	1	1	0	0	0	4	1	0
ENSMUSG00000077419	snRNA	Gm23744		chr1	155954574	155954722	149	+	0	0	0	0	0	0	0	0	1	1	0	0	1	0	0	0	0	0	0	0	0	0	0
ENSMUSG00000102833	TEC	Gm9694		chr1	155973318	155974506	1189	+	2	0	0	0	2	0	0	0	2	5	4	3	1	0	1	0	0	1	1	0	2	1	2
ENSMUSG00000026466	protein_coding	Tor1aip1		chr1	156004599	156036480	31882	-	2210	1331	2082	2020	2568	1387	1598	2779	2000	1483	1807	1253	2565	1169	2292	1340	1978	2272	926	1200	1883	1456	2501
ENSMUSG00000102964	TEC	9430034N14Rik		chr1	156026223	156030007	3785	-	13	14	13	9	16	21	24	12	12	25	24	17	18	13	10	20	23	22	24	19	25	28	21
ENSMUSG00000050565	protein_coding	Tor1aip2		chr1	156035403	156068861	33459	+	3525	3221	3144	3398	3723	2844	3695	5319	2802	2405	2834	2100	4169	2231	3668	2977	3951	2909	1442	2547	2811	2088	3096
ENSMUSG00000015484	protein_coding	Fam163a		chr1	156075966	156205026	129061	-	1	0	0	0	0	0	1	0	0	0	0	0	0	0	0	0	0	0	0	0	0	1	0
ENSMUSG00000060985	protein_coding	Tdrd5		chr1	156255296	156303664	48369	-	99	81	96	27	35	68	37	41	52	43	58	10	53	20	90	66	84	27	19	40	7	22	12
ENSMUSG00000102372	TEC	A430050A11Rik		chr1	156290102	156290747	646	-	0	0	0	0	0	0	0	0	0	0	0	0	0	0	0	0	1	0	0	0	0	0	0
ENSMUSG00000103705	lncRNA	4930518J20Rik		chr1	156303489	156304966	1478	+	0	0	0	0	0	0	0	0	0	0	0	0	0	0	0	0	0	0	0	0	0	0	0
ENSMUSG00000026602	protein_coding	Nphs2		chr1	156310727	156328035	17309	+	6	3	5	1	6	0	6	16	2	6	2	7	2	4	1	4	7	3	2	14	15	6	2
ENSMUSG00000026601	protein_coding	Axdnd1		chr1	156323509	156421159	97651	-	17	13	29	15	23	14	22	28	13	10	9	6	25	11	31	21	25	20	1	16	8	8	19
ENSMUSG00000078193	protein_coding	Gm2000		chr1	156366040	156366484	445	+	13	29	12	13	9	8	12	13	15	21	16	17	27	14	21	21	15	13	12	12	22	21	15
ENSMUSG00000026600	protein_coding	Soat1		chr1	156424525	156474331	49807	-	4358	3736	2666	4669	4769	2827	3657	5117	3518	4322	3529	3097	4732	3020	4281	3294	3694	9162	4577	2212	9304	2408	12333
ENSMUSG00000103199	TEC	Gm37648		chr1	156455290	156457852	2563	+	3	5	1	2	0	5	12	3	4	8	1	14	7	4	0	14	5	11	31	3	21	5	7
ENSMUSG00000101523	processed_pseudogene	Csnk2a3		chr1	156524012	156526644	2633	+	3	8	11	19	15	12	9	24	16	16	11	3	18	4	21	8	18	16	6	20	11	9	14
ENSMUSG00000026596	protein_coding	Abl2		chr1	156558786	156649568	90783	+	2363	2004	2266	2457	2859	2354	1895	3714	2005	1762	2032	1532	3088	1542	3056	2195	2709	1999	1111	1666	1651	1287	2355
ENSMUSG00000104293	TEC	Gm38043		chr1	156583108	156588248	5141	+	20	23	24	21	19	33	44	19	26	34	21	28	21	33	27	41	27	31	56	47	31	35	19
ENSMUSG00000060519	protein_coding	Tor3a		chr1	156653617	156674356	20740	-	1383	773	848	1369	1451	798	1056	1352	1150	1286	1110	1052	1592	760	1269	757	1262	1740	810	694	1744	938	2366
ENSMUSG00000033557	protein_coding	Fam20b		chr1	156678532	156719086	40555	-	1839	1143	1809	1629	1923	1225	1522	2416	1341	1134	1621	951	2015	932	1838	1312	1997	1292	637	927	1125	925	1514
ENSMUSG00000046057	processed_pseudogene	Gm15428		chr1	156793512	156793844	333	+	0	0	0	0	0	1	0	0	0	0	1	0	0	0	0	0	2	0	0	0	0	0	0
ENSMUSG00000026594	protein_coding	Ralgps2	overlapping_locus	chr1	156804166	156939626	135461	-	678	442	834	557	542	264	277	297	482	238	506	260	691	275	641	334	385	229	120	227	265	258	254
ENSMUSG00000101964	transcribed_processed_pseudogene	Gm28693	overlapping_locus	chr1	156835287	156837924	2638	-	0	0	1	2	2	0	2	0	3	2	1	0	1	5	0	2	0	3	1	0	2	1	0
ENSMUSG00000033544	protein_coding	Angptl1		chr1	156838562	156861078	22517	+	26	16	15	20	50	15	12	80	565	20	13	12	100	8	28	18	36	29	10	26	11	42	33
ENSMUSG00000103303	TEC	Gm37802	overlapping_locus	chr1	156856217	156858859	2643	-	3	2	2	4	1	2	1	1	8	1	1	2	5	3	3	0	2	0	2	5	8	2	0
ENSMUSG00000102960	TEC	Gm37943	overlapping_locus	chr1	156872177	156876120	3944	-	0	1	1	3	1	2	1	0	3	2	2	2	2	3	0	3	1	0	4	3	0	4	0
ENSMUSG00000101905	lncRNA	4930439D14Rik		chr1	156939838	156940196	359	+	3	0	5	1	0	3	0	1	0	0	0	0	2	0	3	0	2	2	0	0	0	0	1
ENSMUSG00000101768	lncRNA	Gm28694		chr1	156972760	157054034	81275	-	0	0	0	0	1	0	0	0	0	1	0	0	0	0	0	0	0	0	0	0	0	0	0
[truncated: 36,783 more rows]

## Sheet: Filtered_Counts
gene_id	gene_type	gene_name	tag	seqnames	start	end	width	strand	Can_Young_rep1	Im_Young_rep1	Can_Young_rep2	Im_Young_rep2	Can_Old_rep1	Can_Old_rep2	Im_Old_rep2	Can_Old_rep3	Can_Young_rep3	Im_Young_rep3	Can_Young_rep4	Im_Young_rep4	Can_Young_rep5	Im_Young_rep5	Can_Young_rep6	Im_Young_rep6	Can_Old_rep4	Im_Old_rep4	Im_Old_rep5	Can_Old_rep6	Im_Old_rep6	Can_Old_rep7	Im_Old_rep7
ENSMUSG00000025902	protein_coding	Sox17		chr1	4490931	4497354	6424	-	372	203	189	251	479	252	350	389	317	220	235	165	324	110	323	207	552	67	34	238	62	223	62
ENSMUSG00000098104	processed_pseudogene	Gm6085	pseudo_consens	chr1	4687934	4689403	1470	-	8	5	8	8	8	6	2	13	3	8	2	2	9	3	10	9	5	3	0	1	4	6	3
ENSMUSG00000033845	protein_coding	Mrpl15		chr1	4773206	4785739	12534	-	741	588	664	628	802	634	745	1212	826	737	659	454	850	463	815	649	958	721	448	569	613	493	594
ENSMUSG00000102275	TEC	Gm37144		chr1	4778063	4779212	1150	-	18	11	10	20	21	17	17	24	25	10	16	17	16	9	16	19	27	20	9	8	15	13	11
ENSMUSG00000025903	protein_coding	Lypla1	overlapping_locus	chr1	4807788	4848410	40623	+	1128	904	1440	1128	1279	936	1066	1806	1288	874	1139	709	1748	861	1360	1242	1447	1693	688	1201	1214	921	1290
ENSMUSG00000033813	protein_coding	Tcea1	overlapping_locus	chr1	4857814	4897909	40096	+	323	321	399	359	424	287	322	528	363	230	322	196	440	179	358	315	359	420	144	284	279	204	373
ENSMUSG00000002459	protein_coding	Rgs20	overlapping_locus	chr1	4909576	5070285	160710	-	6	8	3	2	14	11	6	36	7	4	6	4	14	2	3	8	16	16	8	7	4	8	10
ENSMUSG00000033793	protein_coding	Atp6v1h		chr1	5070018	5162529	92512	+	3187	2303	3992	2756	2970	3018	2601	3631	3339	2723	3185	1778	4044	1942	3927	2470	3386	4343	1910	2021	3084	2027	3820
ENSMUSG00000025907	protein_coding	Rb1cc1		chr1	6206197	6276648	70452	+	1382	1115	1696	1303	1652	1038	1367	1966	1293	748	1296	743	1887	862	1549	1079	1554	1701	768	1155	1222	1013	1352
ENSMUSG00000090031	lncRNA	4732440D04Rik		chr1	6209866	6215293	5428	-	159	136	200	198	202	149	173	213	178	127	124	125	232	153	164	136	219	222	94	155	166	149	158
ENSMUSG00000103845	processed_pseudogene	Gm19026	pseudo_consens	chr1	6429655	6441296	11642	-	5	2	1	12	3	6	3	5	5	20	6	11	16	11	7	8	4	4	7	0	2	6	6
ENSMUSG00000033740	protein_coding	St18		chr1	6487231	6860940	373710	+	193	131	173	228	154	186	200	241	189	244	185	126	235	178	273	152	171	300	197	97	213	135	350
ENSMUSG00000103329	TEC	Gm42492		chr1	6861237	6864151	2915	-	4	1	1	4	3	3	6	2	6	3	2	0	3	4	2	1	2	5	3	2	2	1	11
ENSMUSG00000051285	protein_coding	Pcmtd1	overlapping_locus	chr1	7088920	7173628	84709	+	1208	938	1432	1168	1604	940	1142	1715	1230	836	1026	706	1554	768	1373	992	1566	1505	679	1004	1187	1010	1373
ENSMUSG00000103509	TEC	Gm38372		chr1	7148110	7152137	4028	+	19	23	10	11	8	25	34	16	24	25	18	21	29	31	7	26	17	22	44	55	41	38	11
ENSMUSG00000097797	lncRNA	Gm26901		chr1	7349406	7397869	48464	-	31	26	22	23	28	10	18	16	17	15	15	16	17	13	34	18	22	12	3	14	21	12	6
ENSMUSG00000061024	protein_coding	Rrs1		chr1	9545408	9547455	2048	+	596	353	457	440	559	409	373	877	476	454	476	256	548	265	541	370	509	343	148	210	313	205	397
ENSMUSG00000025911	protein_coding	Adhfe1	overlapping_locus	chr1	9547948	9580673	32726	+	102	26	117	47	159	31	34	57	67	33	70	17	115	20	47	27	68	74	33	46	76	50	65
ENSMUSG00000079671	lncRNA	2610203C22Rik		chr1	9560832	9631175	70344	-	42	46	33	62	42	42	81	89	51	46	28	42	60	68	41	82	74	27	17	59	18	38	35
ENSMUSG00000025912	protein_coding	Mybl1		chr1	9667415	9700209	32795	-	169	102	202	118	124	110	109	263	129	77	159	67	164	80	143	178	140	104	26	147	51	87	81
ENSMUSG00000045210	protein_coding	Vcpip1		chr1	9718622	9748382	29761	-	1549	1086	1857	1373	1652	1182	1236	1998	1559	1064	1549	855	2081	881	1670	1159	1471	1992	786	1083	1478	1223	2008
ENSMUSG00000097893	lncRNA	1700034P13Rik		chr1	9747648	9791924	44277	+	15	1	19	4	4	5	4	5	5	3	22	4	7	3	5	1	7	2	2	5	5	7	9
ENSMUSG00000025915	protein_coding	Sgk3		chr1	9798107	9900845	102739	+	1872	1358	2123	1603	2022	1289	1397	1989	1806	1308	1699	1036	2166	1118	1991	1549	1630	2073	1020	1493	1866	1253	1883
ENSMUSG00000046101	protein_coding	Mcmdc2		chr1	9908638	9942085	33448	+	25	18	21	19	21	6	14	14	14	9	10	6	22	13	26	12	24	26	11	21	19	21	25
ENSMUSG00000098234	lncRNA	Snhg6	overlapping_locus	chr1	9941959	9944118	2160	-	578	637	430	513	659	407	670	1100	534	601	347	288	546	301	470	536	663	509	341	518	346	292	310
ENSMUSG00000093178	snoRNA	Snord87		chr1	9942463	9942549	87	-	12	9	8	8	15	15	7	24	12	6	11	8	15	5	11	13	21	13	4	16	9	12	4
ENSMUSG00000099032	protein_coding	Tcf24		chr1	9960163	9967932	7770	-	31	24	23	37	85	33	40	93	34	20	15	17	37	18	34	19	56	46	17	40	19	36	39
ENSMUSG00000025916	protein_coding	Ppp1r42		chr1	9968624	10009136	40513	-	17	1	18	1	9	10	3	34	44	2	22	1	21	0	29	3	18	0	0	15	3	4	4
ENSMUSG00000025917	protein_coding	Cops5		chr1	10024601	10038168	13568	-	1519	1291	1280	1341	1644	1165	1466	2504	1514	1239	1249	823	1685	845	1468	1310	1831	1236	697	1244	1161	952	1195
ENSMUSG00000056763	protein_coding	Cspp1		chr1	10037987	10136768	98782	+	726	556	758	639	977	620	789	1179	816	535	752	455	964	411	805	612	941	589	334	566	536	558	534
ENSMUSG00000067851	protein_coding	Arfgef1	overlapping_locus	chr1	10137571	10232670	95100	-	2569	1870	2696	2463	3208	1995	2464	3792	2530	1638	2185	1514	3513	1417	3093	1976	2727	2743	1397	1996	2369	1691	2895
ENSMUSG00000102556	TEC	Gm37569	overlapping_locus	chr1	10197081	10198802	1722	-	2	2	1	3	1	8	15	0	1	6	2	0	7	9	3	2	3	8	5	14	8	3	1
ENSMUSG00000042501	protein_coding	Cpa6	overlapping_locus	chr1	10324720	10719945	395226	-	226	92	270	103	135	141	138	256	124	100	136	69	152	70	77	155	298	74	41	90	9	64	34
ENSMUSG00000048960	protein_coding	Prex2		chr1	10993465	11303681	310217	+	389	246	395	313	480	413	555	524	490	209	348	224	676	257	435	386	552	180	67	459	80	268	70
ENSMUSG00000016918	protein_coding	Sulf1		chr1	12692277	12861192	168916	+	1076	1830	1005	1585	2861	2856	3578	6672	1434	1041	1098	935	2060	1100	1371	1460	4456	1593	501	2370	805	1108	874
ENSMUSG00000025938	protein_coding	Slco5a1		chr1	12866549	12992650	126102	-	42	38	55	39	87	50	36	105	95	75	20	30	65	29	35	21	91	110	61	45	61	79	62
ENSMUSG00000005886	protein_coding	Ncoa2	overlapping_locus	chr1	13139105	13374083	234979	-	1585	974	1685	1501	1929	1143	1124	1932	1592	967	1455	842	2177	703	1840	1058	1711	1220	850	875	1223	1020	1615
ENSMUSG00000103085	TEC	Gm38120	overlapping_locus	chr1	13343563	13348204	4642	-	3	10	13	6	5	10	20	7	10	11	10	10	12	24	5	18	9	4	24	28	45	30	7
ENSMUSG00000102664	TEC	Gm38380	overlapping_locus	chr1	13354483	13356730	2248	-	4	9	4	8	1	4	13	5	2	17	6	3	11	9	0	14	9	12	31	5	14	23	3
ENSMUSG00000025935	protein_coding	Tram1		chr1	13564698	13589910	25213	-	5393	6148	4800	5910	6094	4909	5861	7836	4429	4351	4392	4091	6628	4711	6500	5815	6267	5518	3008	5372	5077	3422	4499
ENSMUSG00000025937	protein_coding	Lactb2	overlapping_locus	chr1	13623330	13660546	37217	-	415	439	518	472	512	394	466	645	493	370	392	272	582	304	447	358	527	608	258	366	465	305	609
ENSMUSG00000102982	TEC	Gm38319	overlapping_locus	chr1	13641483	13642748	1266	-	9	4	16	10	10	11	7	6	10	8	3	3	9	8	4	3	9	9	3	8	13	3	6
ENSMUSG00000025932	protein_coding	Eya1	overlapping_locus	chr1	14168954	14310235	141282	-	249	149	214	155	417	219	236	457	196	117	209	105	229	88	195	81	269	177	95	95	146	170	255
ENSMUSG00000054493	lncRNA	Gm9947		chr1	14752937	14776931	23995	+	7	0	12	7	17	4	11	28	15	6	8	4	14	3	9	7	14	1	1	4	8	8	8
ENSMUSG00000025930	protein_coding	Msc		chr1	14753346	14755992	2647	-	36	3	22	50	189	52	64	361	97	52	75	40	110	22	74	47	141	58	19	44	34	86	80
ENSMUSG00000032769	protein_coding	Trpa1		chr1	14872648	14918862	46215	-	169	167	184	230	181	217	175	190	151	144	174	180	257	201	245	368	243	127	35	160	41	73	64
ENSMUSG00000092083	protein_coding	Kcnb2	overlapping_locus	chr1	15287254	15723750	436497	+	4	0	11	1	9	7	6	4	4	1	2	0	5	0	3	1	15	3	0	5	1	5	2
ENSMUSG00000025925	protein_coding	Terf1		chr1	15805646	15844052	38407	+	473	226	482	288	389	284	309	602	450	250	392	179	464	194	402	250	446	294	165	268	195	248	258
ENSMUSG00000043716	protein_coding	Rpl7		chr1	16101295	16104662	3368	-	4257	3599	3852	4035	4807	3328	4457	6477	3998	3268	3217	2211	4690	2345	4084	3133	4833	3222	1965	3681	3153	2346	3190
ENSMUSG00000025921	protein_coding	Rdh10		chr1	16105774	16133734	27961	+	453	326	425	451	620	353	355	774	409	323	401	304	566	269	538	329	632	326	150	263	267	359	256
ENSMUSG00000025920	protein_coding	Stau2		chr1	16228674	16520112	291439	-	408	362	450	430	379	348	374	554	409	288	376	220	474	226	487	319	497	302	138	302	228	301	241
ENSMUSG00000025939	protein_coding	Ube2w		chr1	16540790	16619489	78700	-	1061	899	952	944	1266	861	1229	1777	994	804	871	606	1200	687	1053	1041	1319	1103	509	1051	784	717	699
ENSMUSG00000079658	protein_coding	Eloc		chr1	16641725	16657042	15318	-	1335	1255	1223	1133	1427	1094	1444	2346	1378	1159	1156	765	1503	919	1222	1171	1652	1546	846	1256	1110	993	1088
ENSMUSG00000025940	protein_coding	Tmem70		chr1	16665207	16678275	13069	+	831	696	873	884	994	784	1024	1576	847	734	636	499	987	598	913	852	1066	784	374	615	507	502	600
ENSMUSG00000025779	protein_coding	Ly96		chr1	16688051	16709611	21561	+	230	235	177	241	226	178	253	300	225	263	217	180	293	177	229	162	242	375	207	182	312	185	294
ENSMUSG00000042686	protein_coding	Jph1		chr1	16964560	17097889	133330	-	129	56	87	118	115	97	161	143	147	49	51	45	147	67	112	101	156	46	25	88	49	106	33
ENSMUSG00000025777	protein_coding	Gdap1		chr1	17145362	17164271	18910	+	13	2	13	7	8	5	8	16	11	3	12	3	17	1	13	11	15	2	0	5	6	9	1
ENSMUSG00000100398	processed_pseudogene	Gm5251	pseudo_consens	chr1	17394958	17395429	472	+	8	4	11	5	3	8	5	5	9	6	9	0	12	3	7	4	8	1	0	6	0	8	1
ENSMUSG00000101589	processed_pseudogene	Rbm6-ps1		chr1	17397412	17400281	2870	-	12	9	28	12	13	10	12	12	12	10	6	6	26	2	11	6	15	9	4	7	6	4	6
ENSMUSG00000067780	protein_coding	Pi15		chr1	17601901	17630939	29039	+	555	73	901	373	456	496	637	668	671	281	553	132	1157	146	1369	273	767	177	113	783	74	846	149
ENSMUSG00000100053	lncRNA	Gm28154		chr1	17615084	17641081	25998	-	105	5	181	7	38	21	9	14	27	2	61	4	46	2	28	4	58	2	3	9	0	26	1
ENSMUSG00000085125	lncRNA	Gm16070		chr1	17676027	17727646	51620	-	58	1	118	7	21	6	2	8	22	0	41	2	22	2	16	2	58	0	4	8	4	2	3
ENSMUSG00000025776	protein_coding	Crispld1		chr1	17727045	17766344	39300	+	3403	88	7024	169	576	201	183	286	744	34	2082	92	1490	69	851	126	1408	51	21	205	52	208	40
ENSMUSG00000099906	lncRNA	Gm28653	ncRNA_host	chr1	20669882	20684298	14417	+	14	0	0	0	0	0	0	0	94	0	0	0	0	1	0	0	0	0	0	0	0	0	2
ENSMUSG00000041859	protein_coding	Mcm3		chr1	20802968	20820312	17345	-	1786	535	1843	884	1081	780	737	2175	1914	873	2051	588	1703	583	1539	848	1112	583	340	506	593	738	1070
ENSMUSG00000025931	protein_coding	Paqr8		chr1	20890606	20939650	49045	+	118	86	124	109	158	105	149	213	122	75	109	99	143	65	118	88	159	83	61	90	74	69	92
ENSMUSG00000041809	protein_coding	Efhc1		chr1	20951626	20990841	39216	+	61	65	53	72	100	48	90	105	66	41	32	39	89	33	80	54	94	48	24	59	43	37	36
ENSMUSG00000041779	protein_coding	Tram2		chr1	20996299	21079229	82931	-	1396	1095	862	1327	1635	1086	1211	1804	799	856	962	896	1580	927	1673	1282	1485	603	416	770	551	579	603
ENSMUSG00000025933	protein_coding	Tmem14a		chr1	21218575	21230167	11593	+	61	57	77	85	103	41	84	103	59	72	63	41	81	29	83	60	109	40	38	49	42	67	59
ENSMUSG00000025934	protein_coding	Gsta3		chr1	21240589	21265661	25073	+	26	55	6	42	34	2	18	28	10	19	10	29	16	20	15	90	26	65	59	13	52	11	30
ENSMUSG00000025936	transcribed_unprocessed_pseudogene	Gm4956		chr1	21285246	21298312	13067	-	21	11	24	8	20	9	6	11	21	11	22	8	18	2	24	3	4	1	13	3	29	14	15
ENSMUSG00000028033	protein_coding	Kcnq5	overlapping_locus	chr1	21398403	21961942	563540	-	43	15	39	33	33	19	14	17	51	8	48	8	47	7	44	13	23	12	4	15	16	12	29
ENSMUSG00000082935	processed_pseudogene	Gm7658	overlapping_locus	chr1	21511933	21513056	1124	-	4	2	6	4	4	2	7	4	4	1	10	2	9	3	0	5	6	6	4	1	5	5	5
ENSMUSG00000041670	protein_coding	Rims1	fragmented_locus	chr1	22286251	22805994	519744	-	19	16	14	31	14	5	9	17	9	7	7	8	30	5	17	11	13	9	6	12	2	3	2
ENSMUSG00000026158	protein_coding	Ogfrl1		chr1	23366424	23397772	31349	-	1235	326	1505	463	816	670	391	1017	1495	476	1095	355	1129	301	1029	416	636	741	339	512	829	834	1065
ENSMUSG00000026156	protein_coding	B3gat2		chr1	23761753	23849158	87406	+	79	66	113	64	89	58	70	139	93	76	74	48	112	32	106	65	108	28	43	44	55	67	69
ENSMUSG00000026155	protein_coding	Smap1		chr1	23844846	23922317	77472	-	560	428	585	563	601	366	456	731	428	346	434	245	618	297	568	375	557	382	145	262	350	232	413
ENSMUSG00000026154	protein_coding	Sdhaf4		chr1	23995939	24005656	9718	-	329	328	282	314	370	242	361	404	373	298	243	193	377	184	344	305	404	317	196	273	247	195	208
ENSMUSG00000026153	protein_coding	Fam135a		chr1	24011093	24100341	89249	-	860	936	860	1093	1220	732	980	1463	640	593	678	617	1151	582	858	783	1313	758	369	876	484	650	440
ENSMUSG00000026147	protein_coding	Col9a1		chr1	24177610	24252684	75075	+	15529	52	15993	106	693	108	104	306	2122	40	9914	68	5264	34	3239	96	3191	42	10	235	44	39	68
ENSMUSG00000073725	protein_coding	Lmbrd1		chr1	24678630	24766301	87672	+	1707	1476	1536	1941	2167	1335	1738	2126	1523	1354	1432	1031	2213	992	1897	1163	1822	2187	1015	1174	1850	1103	2586
ENSMUSG00000048874	protein_coding	Phf3	overlapping_locus	chr1	30802339	30873921	71583	-	2114	1359	1995	1960	2426	1458	1774	2980	1871	1318	1689	1022	2567	983	2176	1374	2108	1829	917	1215	1415	1213	2121
ENSMUSG00000103783	TEC	Gm37522	overlapping_locus	chr1	30833548	30836431	2884	-	2	3	0	2	2	8	11	2	4	8	0	8	8	10	3	2	6	2	13	11	11	15	0
ENSMUSG00000104315	TEC	Gm37906	overlapping_locus	chr1	30865504	30868538	3035	-	4	8	7	5	1	4	19	6	7	7	12	4	15	8	1	10	2	2	22	13	9	13	4
ENSMUSG00000026064	protein_coding	Ptp4a1		chr1	30940302	30949309	9008	-	460	399	526	408	499	359	365	784	396	289	365	312	461	264	516	426	535	389	226	318	334	288	279
ENSMUSG00000026134	protein_coding	Prim2	overlapping_locus	chr1	33453810	33669795	215986	-	401	256	425	252	296	273	294	677	408	204	449	177	404	151	381	263	376	229	146	269	211	217	292
ENSMUSG00000103746	TEC	1700001G17Rik		chr1	33669824	33670712	889	+	12	7	7	9	9	1	4	11	9	2	6	2	5	1	7	6	6	3	1	7	2	6	3
ENSMUSG00000004768	protein_coding	Rab23		chr1	33719887	33742564	22678	+	687	696	637	763	986	658	908	1790	559	459	526	435	980	424	727	580	1100	389	174	557	302	382	329
ENSMUSG00000042215	protein_coding	Bag2		chr1	33745484	33757795	12312	-	144	149	229	191	203	155	251	278	150	135	226	109	233	115	186	140	260	87	60	129	68	77	101
ENSMUSG00000042197	protein_coding	Zfp451		chr1	33761545	33814595	53051	-	1532	1519	1400	1667	2066	1366	1823	2533	1325	1218	1301	1310	2083	1179	1769	1690	1915	1436	879	1283	1266	987	1152
ENSMUSG00000042182	protein_coding	Bend6	overlapping_locus	chr1	33852052	33907816	55765	-	197	329	162	302	374	188	270	521	110	168	119	156	275	177	263	258	342	182	89	207	125	130	150
ENSMUSG00000026131	protein_coding	Dst	overlapping_locus	chr1	33908225	34308661	400437	+	3691	4948	2907	4779	6352	3784	5742	8982	3457	2898	2662	2502	5476	2689	4023	3617	6332	2605	1561	3466	1997	2753	2508
ENSMUSG00000103364	TEC	Gm38157	overlapping_locus	chr1	34032100	34033797	1698	+	30	36	21	21	38	37	36	57	39	44	25	26	24	28	23	30	44	23	6	23	16	14	7
ENSMUSG00000096992	lncRNA	Gm26788		chr1	34165856	34178446	12591	-	2	11	5	3	3	6	14	6	3	14	0	0	9	10	6	16	9	4	6	19	11	8	2
ENSMUSG00000101462	transcribed_processed_pseudogene	Gm3052		chr1	34415050	34417986	2937	-	60	93	46	76	98	68	93	82	61	66	64	52	92	66	90	88	109	58	31	63	53	62	38
ENSMUSG00000102336	lncRNA	Gm37233	ncRNA_host	chr1	34427002	34433264	6263	-	57	99	67	69	95	77	122	93	51	69	52	50	113	46	67	77	92	57	69	112	64	87	56
ENSMUSG00000042111	protein_coding	Ccdc115		chr1	34436670	34439672	3003	-	719	430	515	526	660	424	443	785	624	513	466	330	696	326	677	465	641	533	244	307	551	366	491
ENSMUSG00000026127	protein_coding	Imp4		chr1	34439851	34449356	9506	+	1131	728	835	902	1131	799	901	1474	907	832	811	566	1159	594	1041	711	1032	741	458	514	722	512	977
ENSMUSG00000026126	protein_coding	Ptpn18		chr1	34459762	34475733	15972	+	922	555	580	528	743	549	428	826	813	575	534	324	669	253	884	416	757	362	286	379	450	451	484
ENSMUSG00000100280	lncRNA	Gm28417		chr1	34468834	34473148	4315	-	89	79	130	58	75	75	52	95	108	59	95	30	101	25	89	42	97	73	22	34	46	56	57
ENSMUSG00000101223	lncRNA	4930568A12Rik		chr1	34477167	34485933	8767	-	10	5	13	5	7	5	7	7	11	5	8	3	13	5	8	4	2	11	1	2	15	9	15
ENSMUSG00000037509	protein_coding	Arhgef4	overlapping_locus	chr1	34678188	34813309	135122	+	112	95	90	75	113	65	72	109	117	71	69	51	122	31	122	51	108	50	29	65	90	60	117
ENSMUSG00000104002	lncRNA	Gm38336		chr1	34809360	34811908	2549	-	27	14	17	15	29	18	17	30	26	18	14	23	48	15	37	24	16	5	8	14	21	13	22
ENSMUSG00000037503	protein_coding	Fam168b		chr1	34813219	34843065	29847	-	5352	3058	4723	4881	6388	4055	4024	7269	4677	3793	4630	3079	6855	2710	6406	3640	5452	3583	1900	2745	3240	2883	4583
ENSMUSG00000104358	TEC	Gm37127		chr1	34823525	34826560	3036	+	10	17	23	16	24	34	29	34	22	28	29	21	43	12	26	30	32	19	26	31	31	24	20
ENSMUSG00000026123	protein_coding	Plekhb2		chr1	34849976	34879580	29605	+	1786	1367	1538	1821	1810	1385	1459	2104	1727	1781	1749	1087	2126	1103	2001	1306	1651	2522	1281	828	2407	986	3714
ENSMUSG00000045216	protein_coding	Hs6st1		chr1	36068400	36106446	38047	+	1042	504	1020	1034	929	752	646	1349	979	885	1000	503	1107	443	1142	554	955	576	404	300	701	430	1276
ENSMUSG00000102202	lncRNA	Gm33280		chr1	36132042	36138746	6705	+	68	27	99	29	47	25	27	63	88	22	75	30	69	25	63	16	39	31	28	9	23	25	64
ENSMUSG00000037470	protein_coding	Uggt1	ncRNA_host	chr1	36140027	36244720	104694	-	3468	2662	2848	3312	4213	2862	3414	5515	3145	2593	3085	1880	4655	2024	3753	2639	3809	2856	1415	2157	2601	1783	3931
ENSMUSG00000047180	protein_coding	Neurl3		chr1	36264597	36274679	10083	-	1677	585	1372	1371	2148	797	847	1974	2407	1936	1218	943	2083	849	1679	689	1224	2751	1549	567	3687	1385	4064
ENSMUSG00000037447	protein_coding	Arid5a		chr1	36307733	36324029	16297	+	1101	626	824	789	1228	688	656	2109	962	580	927	507	1166	418	1118	583	1025	357	285	467	470	608	613
ENSMUSG00000010453	protein_coding	Kansl3	ncRNA_host	chr1	36335730	36369181	33452	-	2424	1491	1990	2445	2950	1749	1992	3411	2176	1586	1950	1304	2872	1198	2928	1636	2889	1318	682	1159	1303	1346	1623
ENSMUSG00000037432	protein_coding	Fer1l5		chr1	36372291	36422110	49820	+	152	73	97	106	205	105	117	159	137	93	148	76	152	76	208	76	152	61	32	65	95	88	105
ENSMUSG00000001143	protein_coding	Lman2l		chr1	36419871	36445271	25401	-	849	448	664	750	955	644	683	960	815	599	795	482	1077	445	954	521	864	461	285	388	494	488	640
ENSMUSG00000037408	protein_coding	Cnnm4	ncRNA_host	chr1	36471620	36508764	37145	+	417	361	318	424	448	271	330	716	359	285	243	227	410	215	413	332	457	163	91	233	206	157	245
ENSMUSG00000104316	TEC	Gm37909		chr1	36473952	36476110	2159	+	4	6	8	5	3	6	4	3	5	5	3	3	5	10	7	4	7	1	4	1	4	6	5
ENSMUSG00000001138	protein_coding	Cnnm3		chr1	36511867	36528237	16371	+	684	362	511	625	725	426	427	748	610	533	596	331	776	318	866	380	693	299	206	308	310	330	512
ENSMUSG00000067653	protein_coding	Ankrd23		chr1	36530188	36536883	6696	-	36	43	25	50	51	41	49	73	73	32	25	30	48	23	43	38	88	29	4	22	19	74	20
ENSMUSG00000079610	protein_coding	Ankrd39	overlapping_locus	chr1	36537507	36547445	9939	-	246	197	153	237	300	183	248	326	156	175	172	130	267	128	247	203	285	159	87	162	136	117	141
ENSMUSG00000026121	protein_coding	Sema4c		chr1	36548639	36558349	9711	-	1230	1006	674	1457	1718	906	1116	2124	879	1041	821	864	1463	683	1511	1019	1813	384	227	728	487	532	541
ENSMUSG00000087589	lncRNA	D430040D24Rik		chr1	36557701	36565613	7913	+	73	64	55	136	88	66	66	102	65	52	56	45	80	56	102	50	116	14	21	42	16	37	23
ENSMUSG00000061518	protein_coding	Cox5b		chr1	36691449	36693681	2233	+	1049	756	655	883	1067	739	874	1395	926	992	612	559	916	481	961	640	1098	516	429	570	699	496	654
ENSMUSG00000037351	protein_coding	Actr1b		chr1	36698114	36714422	16309	-	2912	2587	1704	3123	3568	2235	2597	4553	2175	2123	1904	1509	3155	1558	3275	2255	3461	1449	941	1457	1774	1224	2199
ENSMUSG00000026117	protein_coding	Zap70		chr1	36761798	36782818	21021	+	120	41	70	62	113	52	62	146	99	71	51	44	78	19	52	28	146	78	60	45	71	83	181
ENSMUSG00000026116	protein_coding	Tmem131	overlapping_locus	chr1	36792191	36943666	151476	-	1867	1119	2004	1828	2219	1335	1519	2724	1763	1179	1807	928	2323	863	2080	1140	1817	1179	612	848	958	974	1830
ENSMUSG00000102930	lncRNA	Gm38115	overlapping_locus	chr1	36913601	36916539	2939	-	3	4	2	1	2	3	8	2	2	4	0	4	2	3	2	2	3	13	9	6	2	5	1
ENSMUSG00000103159	TEC	F830112A20Rik		chr1	36922797	36926348	3552	-	4	3	0	1	0	2	7	4	6	11	6	3	8	7	2	7	7	0	18	12	13	10	1
ENSMUSG00000050122	protein_coding	Vwa3b		chr1	37026596	37187613	161018	+	6	6	6	2	3	3	8	15	8	2	3	4	8	8	5	2	15	0	0	5	8	6	8
ENSMUSG00000026113	protein_coding	Inpp4a		chr1	37299865	37410736	110872	+	1831	1352	1409	1583	2113	1235	1452	1932	1427	985	1265	1087	2190	939	2041	1238	1854	1108	664	1245	1388	1130	1277
ENSMUSG00000026112	protein_coding	Coa5		chr1	37417084	37430103	13020	-	2729	1641	2583	2436	2859	2143	2176	3494	2658	2192	2416	1593	3383	1550	2927	1966	2830	3313	1311	1576	2842	1748	3531
ENSMUSG00000026111	protein_coding	Unc50		chr1	37430139	37439124	8986	+	1650	1525	1065	1558	1982	1114	1640	2242	1233	1201	1100	998	1653	863	1496	1223	1935	1102	550	1054	1072	799	1015
ENSMUSG00000026110	protein_coding	Mgat4a	overlapping_locus	chr1	37439340	37541016	101677	-	1009	544	1027	845	960	836	815	1295	892	657	874	556	1268	610	987	679	1064	1123	560	535	950	727	1259
ENSMUSG00000103948	TEC	4930594C11Rik		chr1	37485851	37488605	2755	-	3	4	1	0	1	3	4	5	7	7	2	2	5	1	3	1	4	7	19	7	7	9	4
ENSMUSG00000026090	protein_coding	2010300C02Rik	overlapping_locus	chr1	37611677	37720085	108409	-	144	78	151	132	93	73	51	65	102	75	74	57	149	63	153	104	170	52	29	55	66	62	41
ENSMUSG00000060771	protein_coding	Tsga10		chr1	37754776	37866429	111654	-	260	172	331	226	293	226	240	367	252	208	293	133	348	151	263	220	253	405	147	170	311	213	352
ENSMUSG00000037216	protein_coding	Lipt1		chr1	37871738	37876228	4491	+	80	52	44	47	96	44	77	138	61	59	45	34	67	25	51	72	94	84	16	33	55	35	49
ENSMUSG00000026088	protein_coding	Mitd1		chr1	37874801	37890411	15611	-	420	264	421	344	437	281	367	500	391	293	337	183	478	206	358	269	407	431	160	264	251	274	310
ENSMUSG00000026087	protein_coding	Mrpl30		chr1	37890477	37898535	8059	+	866	811	775	829	940	641	929	1335	817	770	678	498	965	522	822	698	948	724	440	612	663	520	668
ENSMUSG00000058407	protein_coding	Txndc9		chr1	37985189	37997893	12705	-	1199	1032	1056	1100	1336	892	1161	1779	1087	878	833	674	1195	741	1077	966	1348	1120	554	907	1006	709	955
ENSMUSG00000026083	protein_coding	Eif5b		chr1	37998010	38055579	57570	+	3057	1725	3191	2623	3728	2128	2123	5043	2644	1626	2202	1074	3060	1181	3143	2115	3013	3308	1035	1307	2016	1299	3037
ENSMUSG00000026082	protein_coding	Rev1	overlapping_locus	chr1	38052786	38129801	77016	-	567	413	556	505	655	420	549	857	509	321	482	262	592	270	546	378	595	443	150	390	352	318	418
ENSMUSG00000103804	lncRNA	Gm37062	overlapping_locus	chr1	38076295	38077305	1011	-	3	6	9	4	6	12	9	13	6	5	4	6	7	5	7	6	7	3	9	11	4	4	2
ENSMUSG00000037138	protein_coding	Aff3		chr1	38177326	38664955	487630	-	534	56	660	93	258	90	77	261	452	56	467	45	432	32	274	46	366	47	57	76	71	107	122
ENSMUSG00000048814	protein_coding	Lonrf2		chr1	38793645	38836711	43067	-	5	5	8	0	33	10	1	29	14	2	7	8	12	1	15	5	40	19	2	21	5	12	14
ENSMUSG00000026080	protein_coding	Chst10		chr1	38863867	38898161	34295	-	66	22	77	38	68	34	44	92	92	27	112	18	99	7	74	19	96	27	23	42	39	50	62
ENSMUSG00000026078	protein_coding	Pdcl3		chr1	38985608	38997238	11631	+	1206	912	1108	1081	1525	984	1192	2133	1137	938	878	699	1292	708	1211	1007	1488	995	536	832	889	705	911
ENSMUSG00000103046	TEC	Gm37309		chr1	38992678	38994316	1639	+	64	51	54	73	81	67	75	117	64	46	74	43	89	47	75	66	97	77	53	63	46	59	54
ENSMUSG00000026077	protein_coding	Npas2	overlapping_locus	chr1	39193731	39363236	169506	+	108	50	101	93	193	174	154	340	162	172	136	121	267	122	191	180	254	86	63	106	138	75	195
ENSMUSG00000073702	protein_coding	Rpl31		chr1	39367842	39371911	4070	+	164	179	103	139	185	135	174	267	161	146	117	84	161	75	135	117	213	100	43	115	109	67	129
ENSMUSG00000003134	protein_coding	Tbc1d8		chr1	39371492	39478755	107264	-	1081	243	679	450	885	413	292	936	1370	638	763	371	977	186	949	248	530	715	365	314	958	549	1242
ENSMUSG00000003135	protein_coding	Cnot11		chr1	39534992	39546889	11898	+	695	493	644	596	757	542	524	1024	687	482	690	336	803	369	743	546	792	421	218	412	340	344	441
ENSMUSG00000085894	lncRNA	Gm15832	overlapping_locus	chr1	39547570	39552002	4433	-	289	187	178	257	292	176	201	355	243	269	208	212	277	163	200	166	180	694	343	101	709	204	797
ENSMUSG00000077704	snoRNA	Snord89		chr1	39548745	39548854	110	-	15	14	14	23	24	8	15	37	19	32	20	16	21	11	16	12	20	54	16	9	51	9	49
ENSMUSG00000048234	protein_coding	Rnf149	overlapping_locus	chr1	39551296	39577405	26110	-	2035	1703	1505	2748	2358	1555	1821	2845	1803	2706	1614	1595	2496	1648	2083	1565	1993	6043	2515	1015	5917	1122	8674
ENSMUSG00000064936	snoRNA	Gm23722		chr1	39573746	39573875	130	-	1	3	7	3	3	5	4	3	1	5	6	8	1	8	5	4	0	17	14	4	15	3	15
ENSMUSG00000050967	protein_coding	Creg2		chr1	39618406	39651474	33069	-	166	151	88	212	136	84	125	129	82	211	87	107	166	131	135	127	107	543	269	46	730	81	1038
ENSMUSG00000097083	lncRNA	D930019O06Rik		chr1	39650176	39657390	7215	+	5	8	2	15	11	4	7	2	5	10	4	9	10	4	4	7	8	27	30	0	27	7	42
ENSMUSG00000057173	protein_coding	Rfx8		chr1	39665301	39720997	55697	-	7	5	5	15	9	14	12	15	25	9	8	1	10	4	14	3	9	15	4	8	2	8	12
ENSMUSG00000026074	protein_coding	Map4k4		chr1	39900913	40026310	125398	+	9370	6975	8261	9945	12322	8569	8460	14783	8405	7222	7903	6007	12008	5282	11647	8044	11824	5570	2999	5731	4701	5025	5559
ENSMUSG00000026073	protein_coding	Il1r2		chr1	40074079	40125231	51153	+	202	38	187	59	306	133	115	393	352	56	199	30	197	45	191	22	156	345	69	84	501	164	497
ENSMUSG00000097899	lncRNA	Gm16894		chr1	40076228	40085851	9624	-	9	0	2	7	7	4	6	11	11	2	1	2	11	1	4	2	5	4	5	5	10	7	12
ENSMUSG00000102975	TEC	Gm37347		chr1	40088511	40091581	3071	+	4	1	8	1	3	2	1	7	6	1	12	0	6	0	2	0	1	27	8	7	27	13	25
ENSMUSG00000026072	protein_coding	Il1r1		chr1	40225080	40317257	92178	+	1064	592	1222	868	1421	1321	1393	2922	1399	746	1180	612	1587	538	1246	876	1380	591	335	754	351	860	589
ENSMUSG00000070942	protein_coding	Il1rl2		chr1	40324610	40367562	42953	+	822	982	555	1157	1061	678	1075	1487	640	656	588	611	1124	587	932	737	1146	804	307	594	624	535	550
ENSMUSG00000103230	processed_pseudogene	Gm17970	pseudo_consens	chr1	40353852	40354536	685	+	17	12	3	19	16	9	16	12	9	10	8	8	17	3	10	10	16	15	2	9	4	7	9
ENSMUSG00000026069	protein_coding	Il1rl1		chr1	40429570	40465415	35846	+	181	241	346	465	334	190	458	917	276	188	319	150	600	98	445	146	212	192	91	225	424	135	430
ENSMUSG00000026070	protein_coding	Il18r1		chr1	40465552	40500854	35303	+	274	54	162	116	185	111	81	155	225	90	140	53	201	27	153	29	144	285	77	57	158	136	230
ENSMUSG00000026068	protein_coding	Il18rap		chr1	40515362	40551705	36344	+	844	162	741	208	537	448	271	691	1087	189	544	131	784	96	655	95	354	619	197	302	644	519	714
ENSMUSG00000026065	protein_coding	Slc9a4		chr1	40580081	40630725	50645	+	25	21	8	44	10	6	12	14	13	19	18	30	28	22	12	14	11	112	48	4	137	16	130
ENSMUSG00000026062	protein_coding	Slc9a2		chr1	40680574	40769273	88700	+	183	138	91	392	457	368	234	103	119	154	160	127	464	213	436	109	500	34	59	59	52	222	96
ENSMUSG00000103270	lncRNA	Gm37915		chr1	40771385	40785343	13959	+	7	3	13	2	2	1	4	7	6	0	6	2	5	3	15	2	5	2	0	1	2	6	4
ENSMUSG00000041945	protein_coding	Mfsd9		chr1	40772038	40790687	18650	-	53	40	56	51	73	40	53	88	33	37	20	28	82	31	49	22	54	32	15	30	39	28	58
ENSMUSG00000079588	protein_coding	Tmem182		chr1	40805601	40856887	51287	+	136	30	212	143	198	132	100	63	214	85	91	45	216	46	225	66	206	23	39	50	32	161	27
ENSMUSG00000045515	protein_coding	Pou3f3	overlapping_locus	chr1	42694925	42703176	8252	+	9	0	14	1	29	13	1	23	3	2	17	3	7	1	14	5	12	2	5	14	1	1	0
ENSMUSG00000060679	protein_coding	Mrps9		chr1	42851233	42905683	54451	+	840	571	753	685	952	575	597	1077	764	610	658	406	830	371	789	510	907	543	265	426	550	494	604
ENSMUSG00000041907	protein_coding	Gpr45		chr1	42952872	43035456	82585	+	54	25	39	69	30	31	23	25	45	23	45	34	52	31	60	39	46	17	7	15	8	22	8
ENSMUSG00000070939	protein_coding	Tgfbrap1		chr1	43047200	43098637	51438	-	1258	794	1005	1255	1611	926	1094	1753	1202	979	1095	691	1632	587	1428	862	1406	763	437	597	882	770	1253
ENSMUSG00000041878	lncRNA	8430432A02Rik		chr1	43092588	43093835	1248	+	10	14	5	12	12	3	1	14	12	9	8	7	16	9	12	4	12	14	1	5	10	3	5
ENSMUSG00000010290	protein_coding	AI597479		chr1	43098710	43115947	17238	+	640	535	624	665	840	566	752	992	590	516	595	430	850	398	787	450	816	645	358	485	561	404	669
ENSMUSG00000008136	protein_coding	Fhl2		chr1	43123074	43196984	73911	-	1141	604	1264	1367	1940	1218	1777	1769	1240	1011	1212	777	2023	738	1464	853	1632	420	198	596	279	664	332
ENSMUSG00000066877	protein_coding	Nck2	overlapping_locus	chr1	43444579	43570515	125937	+	340	300	267	331	367	254	282	528	317	236	287	190	336	173	325	254	402	172	114	173	178	173	298
ENSMUSG00000103945	TEC	Gm38228	overlapping_locus	chr1	43560273	43561565	1293	+	13	6	4	12	7	12	12	11	10	6	3	4	15	5	10	2	7	7	7	5	6	11	14
ENSMUSG00000026051	protein_coding	Ecrg4		chr1	43730602	43742578	11977	+	590	160	469	265	767	401	497	838	1014	169	342	91	495	83	384	182	921	141	61	307	110	353	177
ENSMUSG00000100635	lncRNA	Gm29157		chr1	43742915	43743526	612	+	9	1	4	6	9	5	10	13	13	1	5	1	9	5	9	3	4	1	3	3	10	7	3
ENSMUSG00000100480	lncRNA	Gm29156		chr1	43745784	43746282	499	-	10	4	7	3	10	7	6	14	7	5	8	5	5	3	6	3	9	16	1	4	8	3	6
ENSMUSG00000057363	protein_coding	Uxs1		chr1	43746966	43827800	80835	-	828	628	774	795	958	680	797	1474	762	673	710	507	986	547	879	716	1076	693	321	700	531	550	549
ENSMUSG00000041763	protein_coding	Tpp2		chr1	43933647	44003000	69354	+	1866	1599	2104	1952	2187	1696	1948	3103	1809	1362	1804	1092	2474	1224	2055	1804	2172	2224	965	1616	1651	1332	2087
ENSMUSG00000091844	protein_coding	Gm8251		chr1	44055872	44079746	23875	-	8	7	17	2	6	12	4	12	12	3	17	4	7	0	4	5	6	1	1	6	0	6	5
ENSMUSG00000026049	protein_coding	Tex30	overlapping_locus	chr1	44086613	44102441	15829	-	204	118	240	143	135	125	128	305	221	105	217	100	198	100	164	136	155	192	76	98	91	154	123
ENSMUSG00000026047	protein_coding	Poglut2	overlapping_locus	chr1	44106546	44118808	12263	-	696	775	613	773	938	596	887	1295	580	565	524	531	853	467	825	689	1059	555	257	651	461	383	410
ENSMUSG00000041684	protein_coding	Bivm		chr1	44118957	44144770	25814	+	423	420	478	523	538	437	553	750	438	379	406	333	691	321	546	511	714	502	272	486	367	336	454
ENSMUSG00000026048	protein_coding	Ercc5		chr1	44147744	44181260	33517	+	745	831	662	803	1076	676	805	1398	716	558	620	504	903	428	841	891	1105	607	280	556	463	458	529
ENSMUSG00000056870	protein_coding	Gulp1	overlapping_locus	chr1	44551511	44796838	245328	+	291	392	354	550	950	475	739	1714	483	275	281	251	660	288	408	409	1144	699	251	870	203	534	258
ENSMUSG00000102319	TEC	Gm37626	overlapping_locus	chr1	44560885	44565447	4563	+	3	6	1	7	13	24	32	17	14	17	8	14	5	15	4	9	25	4	30	43	13	10	2
ENSMUSG00000026043	protein_coding	Col3a1	ncRNA_host	chr1	45311538	45349706	38169	+	27047	93833	7341	65023	202417	91868	144992	591744	55179	39249	11093	34894	56831	40160	35814	65696	228187	63040	21243	121504	31174	46038	54026
ENSMUSG00000026042	protein_coding	Col5a2	overlapping_locus	chr1	45374321	45503282	128962	-	61409	84630	30470	100812	119851	63262	92137	127969	26110	36558	28177	43467	92044	51633	97265	72556	94450	30697	19477	58359	35964	31863	25106
ENSMUSG00000104476	TEC	Gm38211	overlapping_locus	chr1	45485836	45493052	7217	-	47	192	34	107	49	112	340	55	37	97	30	146	102	176	26	183	84	67	238	290	122	90	25
ENSMUSG00000100843	processed_pseudogene	Gm8307	pseudo_consens	chr1	45768337	45769486	1150	+	4	26	1	11	10	10	16	57	1	8	0	4	7	4	0	5	23	7	2	11	5	1	3
ENSMUSG00000025995	protein_coding	Wdr75		chr1	45795166	45823619	28454	+	924	843	974	868	1225	945	1010	2024	968	711	763	608	1180	628	1069	1017	1192	828	415	832	735	554	755
ENSMUSG00000025993	protein_coding	Slc40a1		chr1	45908068	45926523	18456	-	3724	1828	4376	3157	4859	1973	2304	5569	4672	1224	4350	1231	6126	2186	3910	2408	2931	2220	784	2297	1389	1947	2272
ENSMUSG00000041144	protein_coding	Dnah7b		chr1	46066315	46373550	307236	+	19	10	6	20	37	24	34	24	11	9	18	18	33	26	15	14	52	23	10	20	5	16	4
ENSMUSG00000025986	protein_coding	Slc39a10	overlapping_locus	chr1	46807544	46892852	85309	-	1019	948	874	1430	1254	981	1235	1519	834	923	871	875	1492	918	1245	1146	1261	1292	710	987	1216	688	1549
ENSMUSG00000100213	lncRNA	Gm28151	overlapping_locus	chr1	46849529	46850479	951	-	93	65	92	68	81	42	57	120	84	51	83	40	88	36	69	76	98	31	46	50	46	53	54
ENSMUSG00000026109	protein_coding	Tmeff2	overlapping_locus	chr1	50900647	51187270	286624	+	3	14	1	5	17	2	13	24	5	11	0	4	4	3	3	11	12	8	1	13	6	1	6
ENSMUSG00000045954	protein_coding	Cavin2		chr1	51289126	51302960	13835	+	944	159	767	242	850	273	376	901	898	161	671	178	830	93	626	138	535	219	102	345	103	480	195
ENSMUSG00000026107	protein_coding	Nabp1		chr1	51465862	51478425	12564	-	840	579	947	708	1199	694	755	958	1025	685	799	464	1173	464	871	518	741	1906	850	462	1389	888	1638
ENSMUSG00000099413	lncRNA	Gm17767	overlapping_locus	chr1	51507086	51596718	89633	-	7	0	10	2	5	6	1	0	4	2	4	0	7	1	3	1	1	10	7	2	5	11	13
ENSMUSG00000018417	protein_coding	Myo1b	overlapping_locus	chr1	51749765	51916071	166307	-	3906	4328	3947	4623	6427	4644	5725	7577	3841	3698	4223	3465	6490	3429	6768	5670	6812	3632	2073	5039	2835	3187	2094
ENSMUSG00000101724	lncRNA	Gm29453	overlapping_locus	chr1	51847840	51849118	1279	-	2	9	0	9	1	7	10	0	3	2	1	2	4	8	0	5	0	0	2	3	1	7	0
ENSMUSG00000100313	lncRNA	Gm28323	overlapping_locus	chr1	51877110	51879608	2499	-	8	12	1	6	4	4	13	0	4	4	2	5	6	6	2	7	9	2	3	10	5	11	0
ENSMUSG00000062939	protein_coding	Stat4	overlapping_locus	chr1	51987148	52107189	120042	+	143	28	104	35	132	47	29	161	174	37	98	28	109	24	91	30	56	93	41	34	98	86	125
ENSMUSG00000109599	lncRNA	Gm31812		chr1	52108121	52113751	5631	-	5	3	6	5	6	5	5	7	10	5	8	6	8	4	9	2	13	10	5	5	11	4	8
ENSMUSG00000026104	protein_coding	Stat1	overlapping_locus	chr1	52119440	52161865	42426	+	1700	614	1166	913	1454	910	876	1607	1301	801	1052	772	1560	512	1176	623	1485	2838	812	866	1826	1503	2686
ENSMUSG00000026103	protein_coding	Gls		chr1	52163448	52233232	69785	-	3053	2444	3452	2874	3819	2652	3252	5365	3249	2580	2679	2039	3929	2028	3142	2983	3931	3954	1955	2683	3258	2407	3483
ENSMUSG00000002881	protein_coding	Nab1		chr1	52457294	52500679	43386	-	1463	1394	1260	1601	1884	1194	1536	2468	1276	985	1026	1042	1888	994	1647	1479	1817	1501	701	1242	1299	902	1612
ENSMUSG00000097833	processed_pseudogene	Gm5976	pseudo_consens	chr1	52503234	52504229	996	-	7	3	12	9	8	4	4	11	4	12	3	12	11	2	8	6	8	9	4	5	7	5	13
ENSMUSG00000101501	processed_pseudogene	Rps27a-ps1	pseudo_consens	chr1	52522239	52522701	463	+	5	3	4	12	8	3	9	6	8	9	2	4	13	2	8	5	5	9	7	5	5	8	6
ENSMUSG00000043015	protein_coding	Nemp2		chr1	52630703	52651919	21217	+	448	207	426	288	512	250	248	556	477	228	408	166	474	159	403	238	437	301	122	304	301	346	372
ENSMUSG00000041439	protein_coding	Mfsd6	overlapping_locus	chr1	52656286	52727462	71177	-	548	349	451	301	494	336	262	618	611	169	365	183	544	153	441	245	393	299	118	254	252	256	420
ENSMUSG00000026102	protein_coding	Inpp1		chr1	52785427	52817688	32262	-	767	627	556	591	891	483	611	950	608	367	466	356	762	298	756	519	778	449	223	589	445	464	442
ENSMUSG00000041426	protein_coding	Hibch		chr1	52844929	52920986	76058	+	415	345	393	341	542	275	386	527	443	226	341	182	507	167	470	305	437	289	170	344	293	299	263
ENSMUSG00000043629	protein_coding	1700019D03Rik		chr1	52922324	53020179	97856	-	12	23	10	17	38	12	26	9	7	6	3	11	9	6	12	21	15	6	4	39	23	8	11
ENSMUSG00000026098	protein_coding	Pms1		chr1	53189187	53297018	107832	-	149	100	150	141	143	99	109	194	133	91	120	60	193	48	147	120	151	108	41	107	115	76	106
ENSMUSG00000026097	protein_coding	Ormdl1	overlapping_locus	chr1	53297095	53310309	13215	+	334	189	329	266	255	223	233	346	329	243	332	195	351	191	323	227	303	360	148	248	287	199	283
ENSMUSG00000026096	protein_coding	Osgepl1	overlapping_locus	chr1	53313624	53326343	12720	+	279	200	305	233	271	205	243	356	247	169	212	137	312	145	279	192	288	199	100	216	146	164	163
ENSMUSG00000099913	protein_coding	Gm28551	overlapping_locus	chr1	53325507	53352667	27161	-	11	9	10	6	15	12	9	15	15	8	12	2	12	3	7	7	12	24	13	17	15	7	5
ENSMUSG00000026095	protein_coding	Asnsd1	overlapping_locus	chr1	53344617	53352752	8136	-	218	147	165	164	219	147	171	271	216	167	171	109	220	128	186	175	205	235	113	141	174	142	158
ENSMUSG00000096141	protein_coding	Dnah7a	ncRNA_host	chr1	53397006	53706784	309779	-	9	2	3	3	7	6	8	9	5	11	3	3	10	3	12	7	14	3	1	4	5	9	4
ENSMUSG00000026094	protein_coding	Stk17b		chr1	53755506	53785224	29719	-	4755	3129	6597	4532	5397	4394	4386	7071	5406	3198	4953	2846	7014	2698	6141	3969	4736	3941	1983	3377	3179	3408	3303
ENSMUSG00000042807	protein_coding	Hecw2	overlapping_locus	chr1	53806876	54195168	388293	-	474	445	348	516	627	358	450	664	302	266	255	334	590	357	432	506	624	239	101	468	172	281	90
ENSMUSG00000025983	protein_coding	Ccdc150		chr1	54250683	54368727	118045	+	43	6	20	3	10	4	5	11	21	3	5	0	8	3	17	4	16	11	8	2	2	20	5
ENSMUSG00000041303	protein_coding	Gtf3c3		chr1	54396004	54438971	42968	-	588	491	486	586	593	467	595	822	522	448	532	324	767	330	627	494	654	585	317	517	444	417	556
ENSMUSG00000073678	protein_coding	Pgap1	overlapping_locus	chr1	54472994	54557684	84691	-	694	525	534	692	784	412	698	828	559	537	584	458	825	404	627	459	691	1821	736	588	1317	421	1990
ENSMUSG00000104136	TEC	Gm36955	overlapping_locus	chr1	54518610	54520270	1661	-	0	1	2	0	0	1	3	1	0	1	1	2	2	5	0	1	0	10	13	3	1	0	1
ENSMUSG00000052331	protein_coding	Ankrd44	overlapping_locus	chr1	54645340	54926387	281048	-	1842	835	1685	1282	2146	1123	1126	2084	1987	967	1466	779	2175	585	1773	741	1412	1680	864	789	1580	1158	2178
ENSMUSG00000102503	TEC	Gm37370	overlapping_locus	chr1	54737166	54738575	1410	-	3	2	3	1	3	2	2	3	3	1	1	2	11	4	3	1	3	0	17	10	10	12	5
ENSMUSG00000102642	TEC	A130048G24Rik	overlapping_locus	chr1	54913845	54916594	2750	-	9	4	3	5	5	7	17	0	5	8	6	9	5	5	3	10	5	3	47	9	21	16	2
ENSMUSG00000025982	protein_coding	Sf3b1		chr1	54985169	55027481	42313	-	11271	7898	11380	9795	14002	7912	9412	15635	11016	6956	9921	6118	13650	5648	12279	8366	12453	10885	5035	7397	10003	8201	10302
ENSMUSG00000103030	TEC	E330011M16Rik		chr1	55051319	55053112	1794	-	15	21	9	9	15	10	6	25	4	9	14	10	7	6	15	10	11	13	0	7	15	4	13
ENSMUSG00000025981	protein_coding	Coq10b	overlapping_locus	chr1	55052770	55072702	19933	+	550	616	442	503	556	384	526	1155	462	402	346	321	444	361	419	467	598	666	259	331	529	220	478
ENSMUSG00000101122	processed_pseudogene	Gm17971	overlapping_locus	chr1	55066264	55067069	806	+	35	27	13	25	15	21	21	60	17	16	19	11	18	14	13	19	32	19	8	23	19	22	16
ENSMUSG00000025980	protein_coding	Hspd1		chr1	55077835	55088243	10409	-	1624	857	1750	1452	1843	1461	1369	2694	1732	1275	1748	1016	2046	990	1951	1477	1624	1404	658	903	1087	897	1482
ENSMUSG00000073676	protein_coding	Hspe1		chr1	55088132	55091307	3176	+	761	619	645	636	771	643	776	1205	667	715	584	497	856	461	718	669	844	678	410	451	597	418	551
ENSMUSG00000025979	protein_coding	Mob4		chr1	55131231	55154899	23669	+	1182	1031	1324	1092	1430	996	1153	2149	1245	886	1062	731	1478	727	1317	1087	1320	1366	591	1036	1105	783	1115
ENSMUSG00000025978	protein_coding	Rftn2		chr1	55170159	55226782	56624	-	1162	1194	830	1185	1464	867	1122	1268	635	610	700	611	1419	695	1430	962	1436	471	303	795	512	421	380
ENSMUSG00000097649	lncRNA	Gm10561		chr1	55226251	55235622	9372	+	207	284	171	211	285	170	198	372	132	106	135	138	233	119	204	179	316	111	71	191	97	82	61
ENSMUSG00000046994	protein_coding	Mars2		chr1	55237177	55248470	11294	+	451	295	494	371	388	386	381	650	493	344	442	274	549	268	434	360	483	335	170	337	219	248	278
ENSMUSG00000100215	processed_pseudogene	Gm8292	pseudo_consens	chr1	55335401	55335796	396	+	19	16	13	6	16	9	13	17	22	15	10	6	13	9	19	14	26	2	5	7	9	5	2
ENSMUSG00000038349	protein_coding	Plcl1	overlapping_locus	chr1	55405921	55754285	348365	+	206	217	193	269	311	172	233	410	190	129	202	132	346	142	288	177	287	193	81	165	126	140	118
ENSMUSG00000102145	TEC	Gm38056	overlapping_locus	chr1	55440904	55445930	5027	+	4	23	4	2	2	11	18	4	11	20	8	16	9	9	1	15	7	3	24	27	9	13	1
ENSMUSG00000099950	lncRNA	9130227L01Rik		chr1	55931241	55972328	41088	+	48	45	54	72	59	54	78	38	50	39	52	50	72	35	76	58	56	22	26	53	22	27	16
ENSMUSG00000038331	protein_coding	Satb2	overlapping_locus	chr1	56793981	56978650	184670	-	5892	5652	5356	8602	6981	3601	4388	4121	3389	4256	4138	4917	7953	3875	10786	6309	6084	2072	1843	3844	2568	3476	1509
ENSMUSG00000087022	lncRNA	9130024F11Rik	overlapping_locus	chr1	56971412	57050084	78673	+	958	1177	931	1378	1125	807	1104	501	512	615	540	497	828	432	976	623	1009	364	252	541	399	561	187
ENSMUSG00000104310	TEC	Gm4081	overlapping_locus	chr1	56976803	56978640	1838	+	10	21	9	23	18	13	20	5	2	12	2	14	10	10	18	6	5	1	3	11	4	4	2
ENSMUSG00000101429	lncRNA	BC055402		chr1	57200645	57214993	14349	-	284	182	295	398	320	317	421	93	167	151	298	177	463	151	510	226	345	56	93	151	122	215	94
ENSMUSG00000097519	lncRNA	4930558J18Rik		chr1	57359222	57377544	18323	-	8	4	15	10	10	9	14	17	18	9	14	3	24	16	11	11	10	4	12	17	5	7	9
ENSMUSG00000038323	protein_coding	1700066M21Rik		chr1	57377620	57385423	7804	+	996	946	912	1158	1726	751	1194	972	567	578	680	617	1228	651	1260	1138	1280	976	472	1283	847	597	503
ENSMUSG00000048495	protein_coding	Tyw5		chr1	57388237	57407101	18865	-	262	271	235	273	372	227	298	359	241	177	207	161	303	167	258	309	301	337	154	232	232	189	174
ENSMUSG00000025971	protein_coding	Maip1		chr1	57406328	57417953	11626	+	336	267	292	321	411	236	296	430	272	239	233	238	376	180	352	271	351	267	141	314	282	223	255
ENSMUSG00000038305	protein_coding	Spats2l		chr1	57774162	57948394	174233	+	440	100	253	153	324	100	145	344	167	74	228	86	254	76	167	139	390	148	32	155	67	116	60
ENSMUSG00000054770	protein_coding	Kctd18		chr1	57955101	58018956	63856	-	605	491	534	604	819	450	611	889	575	492	435	353	753	317	587	489	864	687	329	413	523	391	553
ENSMUSG00000026039	protein_coding	Sgo2a		chr1	57995971	58025899	29929	+	217	93	238	120	117	93	106	385	240	104	207	66	266	89	159	170	187	78	47	154	83	116	96
ENSMUSG00000063558	protein_coding	Aox1		chr1	58029931	58106413	76483	+	442	934	182	561	760	303	483	724	211	285	171	276	495	341	382	552	922	485	196	580	339	332	190
ENSMUSG00000038242	protein_coding	Aox4		chr1	58210397	58268597	58201	+	12	9	10	5	16	13	12	13	6	6	7	7	18	0	10	17	21	1	0	8	7	5	4
ENSMUSG00000103839	TEC	Gm37607		chr1	58383512	58386134	2623	-	42	31	59	39	61	31	41	49	35	44	40	25	58	26	54	41	66	41	29	43	37	28	44
ENSMUSG00000051223	protein_coding	Bzw1		chr1	58392898	58407353	14456	+	4599	4379	4775	4538	5033	3854	4630	7426	4422	3533	4311	2876	6017	3152	5161	4721	5263	5317	2645	4019	4401	2915	4703
ENSMUSG00000026034	protein_coding	Clk1		chr1	58410189	58424066	13878	-	7052	5578	7313	5763	7332	4045	4677	7708	6158	3892	5910	3799	6950	3242	6841	4574	7361	6112	2827	4022	4993	4829	4385
ENSMUSG00000026035	protein_coding	Ppil3		chr1	58430994	58445486	14493	-	378	318	363	359	421	294	392	606	350	328	364	238	426	243	381	317	403	276	228	260	278	206	302
ENSMUSG00000026036	protein_coding	Nif3l1		chr1	58445151	58481816	36666	+	457	386	397	453	586	385	569	834	435	418	386	318	637	337	540	432	664	353	215	414	394	250	411
ENSMUSG00000026037	protein_coding	Orc2	ncRNA_host	chr1	58462771	58505109	42339	-	596	387	755	566	590	517	583	1001	686	417	718	321	811	337	629	517	666	581	217	389	474	415	603
ENSMUSG00000085054	lncRNA	Gm15834		chr1	58505148	58523230	18083	+	14	9	24	14	12	15	14	22	9	16	13	11	17	13	15	14	23	8	5	13	13	23	11
ENSMUSG00000038174	protein_coding	Fam126b		chr1	58522806	58586323	63518	-	535	299	618	404	571	405	437	686	493	327	482	275	743	283	573	424	560	459	328	432	422	453	468
ENSMUSG00000026032	protein_coding	Ndufb3		chr1	58586384	58595964	9581	+	843	574	687	574	983	621	678	1139	829	683	650	432	824	382	832	543	922	641	383	552	549	542	493
ENSMUSG00000047528	protein_coding	Flacc1		chr1	58646903	58695989	49087	-	6	2	6	6	9	2	7	9	16	4	4	1	17	0	7	2	7	1	1	2	2	3	3
ENSMUSG00000102059	transcribed_unprocessed_pseudogene	Gm20257		chr1	58652641	58655831	3191	+	160	92	124	129	212	104	108	178	128	91	109	75	157	72	158	104	181	124	74	84	92	121	82
ENSMUSG00000026031	protein_coding	Cflar		chr1	58711508	58758884	47377	+	2774	1921	2640	2756	3610	2308	2545	4120	2673	2211	2366	1758	3743	1694	3160	2105	3014	3442	1566	1813	2952	2059	4014
ENSMUSG00000026029	protein_coding	Casp8	overlapping_locus	chr1	58795374	58847503	52130	+	1579	1065	1523	1391	1697	1402	1430	2341	1698	1307	1331	927	2292	985	1770	1278	1653	1700	763	992	1471	1057	1730
ENSMUSG00000102719	TEC	Gm37760	overlapping_locus	chr1	58797783	58801623	3841	+	23	18	27	25	22	22	23	20	27	33	12	21	32	22	12	28	24	30	31	32	32	37	12
ENSMUSG00000026028	protein_coding	Trak2		chr1	58900449	58973430	72982	-	3513	1800	5430	2308	2827	2395	2133	4702	3350	1604	3789	1447	3524	1347	3388	1857	2733	1802	905	1668	2127	1607	2623
ENSMUSG00000026027	protein_coding	Stradb		chr1	58973522	58995715	22194	+	682	395	908	433	453	348	406	736	679	343	690	244	642	208	566	310	524	328	182	258	488	322	565
ENSMUSG00000038079	protein_coding	Tmem237		chr1	59100590	59120408	19819	-	261	229	206	325	389	195	302	545	238	264	204	174	314	147	269	245	434	320	120	214	225	194	292
ENSMUSG00000097573	lncRNA	G730003C15Rik		chr1	59119833	59122141	2309	+	11	6	12	11	5	7	11	11	10	6	4	3	14	5	11	0	10	6	1	2	4	6	9
ENSMUSG00000079550	protein_coding	Mpp4	overlapping_locus	chr1	59120935	59163389	42455	-	8	5	7	4	5	4	5	8	5	7	5	4	8	1	7	6	6	7	3	3	10	4	8
ENSMUSG00000101586	lncRNA	Gm29017	overlapping_locus	chr1	59151047	59169320	18274	+	24	22	9	12	34	16	15	34	12	9	23	16	31	17	19	20	30	19	12	12	23	21	22
ENSMUSG00000026024	protein_coding	Als2	overlapping_locus	chr1	59162926	59237231	74306	-	492	374	440	553	563	328	458	652	453	341	454	307	679	258	557	348	536	436	204	292	397	246	653
ENSMUSG00000026023	protein_coding	Cdk15		chr1	59256906	59352993	96088	+	65	23	31	34	41	17	20	27	35	19	25	5	52	19	48	28	46	33	6	27	29	23	30
ENSMUSG00000041075	protein_coding	Fzd7		chr1	59482424	59486955	4532	+	694	633	375	681	824	404	544	941	419	378	367	342	650	348	589	435	813	591	236	422	536	298	687
ENSMUSG00000097819	lncRNA	Gm26813		chr1	59488480	59492605	4126	-	18	13	16	17	19	12	19	26	24	6	4	8	12	9	10	6	18	11	1	24	19	15	13
ENSMUSG00000047361	protein_coding	Gm973	ncRNA_host	chr1	59516264	59636417	120154	+	102	12	86	1	21	7	4	11	18	3	44	1	32	7	11	6	36	13	7	4	12	8	6
ENSMUSG00000026021	protein_coding	Sumo1	overlapping_locus	chr1	59586558	59670834	84277	-	601	508	616	540	656	499	549	965	590	468	484	297	728	339	634	436	688	677	289	520	476	353	449
ENSMUSG00000103821	TEC	D430013B06Rik	overlapping_locus	chr1	59646200	59648071	1872	-	15	12	34	21	31	19	31	27	26	21	29	11	40	26	30	19	33	21	23	31	31	29	29
ENSMUSG00000026020	protein_coding	Nop58	ncRNA_host	chr1	59684971	59719044	34074	+	1468	975	1601	1269	1548	1152	1276	3112	1495	898	1196	719	1452	709	1242	1242	1516	1064	438	991	780	705	878
ENSMUSG00000067336	protein_coding	Bmpr2	overlapping_locus	chr1	59763400	59879014	115615	+	3182	3350	3386	3774	4314	3202	4441	5548	2866	2375	2632	2415	4666	2676	3667	3504	4500	3450	1745	3710	2693	2400	2587
ENSMUSG00000104052	TEC	Gm38125	overlapping_locus	chr1	59801263	59804700	3438	+	0	9	3	4	1	6	18	0	0	8	1	7	6	6	0	9	2	1	14	9	3	9	2
ENSMUSG00000041040	protein_coding	Fam117b	overlapping_locus	chr1	59913006	59985346	72341	+	1231	863	1208	1002	1288	829	982	1360	1084	756	1027	709	1453	591	1260	961	1295	1258	585	802	849	770	970
ENSMUSG00000103696	TEC	Gm37531	overlapping_locus	chr1	59929688	59935102	5415	+	2	8	8	6	5	4	12	6	9	10	5	1	4	6	6	8	9	5	18	17	9	18	1
ENSMUSG00000026018	protein_coding	Ica1l		chr1	59982490	60043184	60695	-	20	16	11	22	25	14	24	24	36	11	31	17	23	15	18	17	34	4	10	11	13	28	11
ENSMUSG00000026019	protein_coding	Wdr12		chr1	60069785	60098645	28861	-	450	313	482	367	460	364	353	655	488	369	445	290	531	269	458	413	429	317	209	265	302	272	381
ENSMUSG00000026017	protein_coding	Carf	overlapping_locus	chr1	60098247	60153953	55707	+	321	301	376	352	431	257	365	477	316	280	283	226	423	261	401	315	546	326	242	324	272	284	253
ENSMUSG00000073664	protein_coding	Nbeal1		chr1	60180599	60338328	157730	+	1284	1372	1542	1413	1837	1364	1981	2432	1200	1017	1220	992	1948	1157	1421	1532	1817	1676	1141	1713	1248	1274	1079
ENSMUSG00000049439	protein_coding	Cyp20a1	overlapping_locus	chr1	60343323	60388060	44738	+	1163	1462	944	1458	1609	983	1447	2010	754	985	709	795	1329	934	1316	1233	1614	1027	492	1115	832	713	714
ENSMUSG00000026782	protein_coding	Abi2		chr1	60409619	60481158	71540	+	1011	956	1023	1180	1228	880	1068	1254	745	719	905	665	1364	710	1212	1027	1162	953	465	834	711	674	715
ENSMUSG00000026014	protein_coding	Raph1	overlapping_locus	chr1	60482292	60567104	84813	-	3922	3809	5256	4677	4572	3836	4204	4756	3852	3339	4216	3068	6829	3171	6014	4193	4985	2820	1710	3170	2272	3050	2127
ENSMUSG00000101188	processed_pseudogene	Eif4a-ps4		chr1	60703932	60705149	1218	+	31	20	18	26	30	23	33	58	23	26	30	12	47	29	22	15	37	20	19	30	48	20	52
ENSMUSG00000026012	protein_coding	Cd28		chr1	60716800	60773359	56560	+	313	179	314	160	207	117	138	144	221	124	272	81	275	89	215	118	179	322	141	127	238	183	428
ENSMUSG00000083355	processed_pseudogene	Gm11581	pseudo_consens	chr1	60809116	60809942	827	+	2	1	3	10	6	1	6	1	10	3	9	3	9	0	7	0	8	12	8	1	1	6	1
ENSMUSG00000102549	TEC	Gm38137		chr1	60880338	60881738	1401	+	8	7	12	5	6	9	8	9	14	6	29	3	18	8	17	2	9	3	4	7	3	4	3
ENSMUSG00000026011	protein_coding	Ctla4	overlapping_locus	chr1	60887000	60915832	28833	+	36	11	28	27	36	24	21	61	30	33	31	18	39	11	41	2	44	118	17	24	74	130	169
ENSMUSG00000081382	processed_pseudogene	Rpl18-ps1	overlapping_locus	chr1	60900898	60901422	525	+	18	23	7	31	17	9	22	23	13	24	11	12	11	4	12	8	17	11	8	10	22	6	10
ENSMUSG00000026009	protein_coding	Icos	overlapping_locus	chr1	60977927	61000320	22394	+	67	30	38	58	91	39	29	95	75	62	47	40	61	23	35	13	77	214	47	21	108	106	180
ENSMUSG00000052062	protein_coding	Pard3b	overlapping_locus	chr1	61638824	62642284	1003461	+	521	327	546	712	715	444	534	603	500	372	406	327	773	335	667	410	615	263	155	318	163	428	195
ENSMUSG00000085019	lncRNA	Pard3bos2		chr1	62131195	62136109	4915	-	4	13	6	13	13	10	14	13	12	6	7	6	10	8	7	12	10	7	5	17	2	3	0
ENSMUSG00000025969	protein_coding	Nrp2	overlapping_locus	chr1	62703285	62818695	115411	+	18382	12306	15699	22027	21397	17692	19927	25619	12732	14754	14067	12058	25417	12832	27756	18463	20671	10426	5542	10203	8504	9579	10958
ENSMUSG00000100811	lncRNA	Gm29083		chr1	62714723	62718073	3351	-	11	7	0	7	0	13	13	5	3	11	5	9	9	19	3	12	7	4	10	6	3	9	5
ENSMUSG00000103032	TEC	Gm37121	overlapping_locus	chr1	62809302	62811857	2556	+	182	182	123	233	233	197	261	290	120	197	152	165	320	151	256	234	213	134	72	172	135	125	141
ENSMUSG00000040865	protein_coding	Ino80d		chr1	62958418	63114667	156250	-	1740	1245	1763	1628	2024	1510	1571	2382	1701	1260	1528	1143	2324	1007	2040	1439	1822	1399	965	1214	1480	1341	1626
ENSMUSG00000084799	lncRNA	Ino80dos	overlapping_locus	chr1	63113078	63158290	45213	+	109	87	122	84	97	57	85	98	84	69	105	50	115	54	126	103	92	61	48	104	69	80	48
ENSMUSG00000101599	lncRNA	Gm20342	overlapping_locus	chr1	63117118	63126837	9720	+	467	257	496	377	479	341	369	429	431	241	470	233	497	212	465	330	449	192	201	242	292	343	222
ENSMUSG00000025968	protein_coding	Ndufs1		chr1	63143596	63176833	33238	-	2265	1511	2660	2037	2459	1862	1917	3211	2248	1647	2255	1203	2767	1302	2606	1730	2391	1761	969	1460	1630	1447	1776
ENSMUSG00000025967	protein_coding	Eef1b2	ncRNA_host	chr1	63176825	63180486	3662	+	9462	7698	7139	8305	11146	6351	9116	13303	8063	7676	6683	5457	8877	4759	9086	7338	9936	6819	4292	5874	6475	4938	5482
ENSMUSG00000064612	snoRNA	Gm26457		chr1	63178677	63178754	78	+	7	6	7	8	8	4	3	9	10	6	3	6	10	1	9	10	5	0	6	2	7	1	5
ENSMUSG00000064602	snoRNA	Snora41		chr1	63179004	63179135	132	+	38	32	21	19	26	28	13	45	18	16	15	19	27	12	42	20	42	17	11	20	20	23	16
ENSMUSG00000027520	protein_coding	Zdbf2		chr1	63273265	63314576	41312	+	2	1	1	0	1	0	0	2	69	0	3	0	0	0	1	1	1	0	0	0	0	6	0
ENSMUSG00000025964	protein_coding	Adam23		chr1	63445891	63596276	150386	+	48	109	19	98	118	58	82	144	77	99	23	33	66	32	57	86	139	122	86	56	56	77	72
ENSMUSG00000025962	protein_coding	Fastkd2		chr1	63730614	63754655	24042	+	462	364	414	440	505	436	464	770	491	398	388	310	567	321	508	414	531	374	257	345	416	344	398
ENSMUSG00000025959	protein_coding	Klf7	ncRNA_host	chr1	64029447	64122282	92836	-	493	424	427	508	628	385	559	931	498	435	325	301	617	319	470	436	636	520	312	409	501	299	584
ENSMUSG00000025958	protein_coding	Creb1		chr1	64532645	64604548	71904	+	1850	1210	2275	1698	2176	1605	1728	2654	2269	1333	2013	1254	2730	1168	2145	1561	2029	2107	1002	1510	1783	1396	1837
ENSMUSG00000025956	protein_coding	Mettl21a		chr1	64606473	64617242	10770	-	562	617	469	610	822	412	639	988	466	543	463	412	714	370	702	569	778	597	265	470	431	375	382
ENSMUSG00000087213	lncRNA	2810408I11Rik		chr1	64679871	64690659	10789	-	36	19	32	23	27	30	28	74	45	32	43	25	37	21	40	30	33	31	2	18	17	30	19
ENSMUSG00000070871	protein_coding	Ccnyl1		chr1	64690455	64725644	35190	+	413	458	277	453	537	336	426	833	326	265	267	259	475	255	457	450	607	319	139	339	223	224	186
ENSMUSG00000045005	protein_coding	Fzd5		chr1	64730558	64737751	7194	-	1445	1191	1505	2307	2700	1716	2251	2045	1240	1276	1366	1256	2073	954	2121	1512	2218	595	400	854	529	1010	551
ENSMUSG00000102140	TEC	Gm38058		chr1	64736240	64740607	4368	+	5	2	5	5	12	5	10	8	3	9	1	5	3	5	4	3	11	2	10	7	1	3	2
ENSMUSG00000051344	protein_coding	Plekhm3		chr1	64785983	64956824	170842	-	1250	738	1301	1477	1372	786	878	1060	1134	1023	1173	829	1794	688	1371	613	1108	1333	894	480	1668	773	2248
ENSMUSG00000084416	processed_pseudogene	Rpl10a-ps1		chr1	64993951	64994604	654	-	55	69	49	64	64	40	60	86	54	71	57	59	91	52	74	74	77	75	49	67	66	48	73
ENSMUSG00000044816	protein_coding	D630023F18Rik	overlapping_locus	chr1	65105285	65123214	17930	-	3	3	6	4	5	0	4	2	11	8	1	1	6	5	4	2	2	13	2	3	3	6	8
ENSMUSG00000025950	protein_coding	Idh1		chr1	65158616	65186500	27885	-	3099	2710	2475	3094	4016	2013	2587	4000	3024	2469	2344	1775	4116	1908	3345	2440	3280	4669	2504	2484	4248	1807	4622
ENSMUSG00000025949	protein_coding	Pikfyve		chr1	65186683	65278695	92013	+	1514	1157	1549	1422	1954	1242	1406	2052	1466	1053	1370	1075	1990	864	1740	1396	1729	1857	1042	1145	1477	1170	1757
ENSMUSG00000015222	protein_coding	Map2	ncRNA_host	chr1	66175273	66442583	267311	+	77	37	54	42	50	32	29	61	80	42	56	37	80	40	52	57	71	15	21	57	14	28	31
ENSMUSG00000026005	protein_coding	Rpe		chr1	66700831	66719805	18975	+	757	528	978	738	829	612	693	1077	902	555	832	422	1044	410	901	606	774	822	436	633	769	534	800
ENSMUSG00000026004	protein_coding	Kansl1l	overlapping_locus	chr1	66719248	66817562	98315	-	560	479	787	655	797	480	702	840	540	381	577	385	827	332	712	502	703	450	301	449	433	494	433
ENSMUSG00000102559	TEC	Gm37570	overlapping_locus	chr1	66765626	66768731	3106	-	22	30	40	20	21	26	33	32	34	25	25	10	45	31	24	23	34	48	25	34	35	37	20
ENSMUSG00000102374	TEC	Gm38387	overlapping_locus	chr1	66769290	66771866	2577	-	12	20	15	15	12	28	28	19	33	22	16	14	30	18	18	16	15	12	31	25	33	32	15
ENSMUSG00000102776	TEC	Gm38162		chr1	66775511	66780107	4597	+	19	12	17	12	16	11	29	9	19	16	21	13	16	10	16	13	20	20	22	32	28	19	8
ENSMUSG00000082057	processed_pseudogene	Gm15789	pseudo_consens	chr1	66783913	66786445	2533	+	3	2	5	6	3	1	19	4	5	9	4	3	6	6	0	3	5	6	6	16	13	2	5
ENSMUSG00000103706	TEC	6820402A03Rik	overlapping_locus	chr1	66793645	66796298	2654	-	16	25	14	18	16	14	23	11	18	10	9	4	21	15	8	13	13	13	35	21	30	20	15
ENSMUSG00000103756	TEC	Gm37285	overlapping_locus	chr1	66799659	66800797	1139	-	28	29	33	27	16	16	27	21	22	12	16	22	38	22	35	16	23	26	30	25	25	9	35
ENSMUSG00000103382	TEC	Gm37755		chr1	66812315	66814493	2179	+	8	4	7	6	6	10	25	4	13	8	9	8	21	13	11	12	16	10	21	16	8	18	7
ENSMUSG00000103553	TEC	Gm38218		chr1	66821226	66825914	4689	-	10	6	3	6	10	9	3	5	4	6	4	7	6	1	2	2	8	5	6	5	9	4	2
ENSMUSG00000026003	protein_coding	Acadl	overlapping_locus	chr1	66830839	66863277	32439	-	1871	1251	1617	1493	2204	1188	1365	2286	1655	1214	1476	858	1869	799	1754	1166	1887	1760	630	879	1255	1029	1670
ENSMUSG00000061816	protein_coding	Myl1		chr1	66924295	66945404	21110	-	149	51	43	99	104	166	68	154	2146	24	35	31	197	43	90	40	366	22	16	120	22	1174	36
ENSMUSG00000026000	protein_coding	Lancl1		chr1	67000517	67038872	38356	-	759	603	622	774	1046	570	746	952	703	631	601	490	838	344	893	507	1025	510	283	418	500	495	547
ENSMUSG00000025997	protein_coding	Ikzf2	overlapping_locus	chr1	69531214	69687245	156032	-	261	89	331	152	204	192	171	225	272	162	239	116	349	88	261	147	215	228	126	131	224	283	354
ENSMUSG00000026196	protein_coding	Bard1	overlapping_locus	chr1	71027498	71103146	75649	-	341	73	416	147	154	182	129	382	412	140	458	115	328	111	282	149	213	71	84	128	109	207	189
ENSMUSG00000026192	protein_coding	Atic		chr1	71557150	71579631	22482	+	1503	1027	1322	1457	1748	1178	1438	2462	1522	1299	1354	871	1711	927	1563	1286	1655	1226	618	918	1161	800	1369
ENSMUSG00000026193	protein_coding	Fn1		chr1	71585520	71653200	67681	-	60975	57509	29490	55245	92044	53039	91883	152914	34361	33332	34523	29319	60124	32764	55444	54899	116565	26348	13018	42702	24879	14186	35450
ENSMUSG00000073652	lncRNA	Apol7d		chr1	71652837	71662843	10007	+	6	6	20	12	8	4	5	9	7	8	5	1	8	8	3	8	15	3	0	2	5	7	4
ENSMUSG00000099707	lncRNA	Gm8883		chr1	71888112	71891204	3093	+	6	13	3	3	6	3	9	19	2	5	2	3	5	5	3	3	12	10	4	12	8	0	4
ENSMUSG00000101211	lncRNA	Gm28818		chr1	71894068	71917125	23058	-	3	5	4	20	10	6	23	31	2	13	3	9	8	9	9	7	17	3	1	12	10	3	7
ENSMUSG00000101848	lncRNA	4933417E11Rik	overlapping_locus	chr1	71958998	72005195	46198	-	6	1	2	3	4	0	3	5	6	7	9	4	2	5	6	6	5	10	6	0	26	0	13
ENSMUSG00000039395	protein_coding	Mreg		chr1	72159442	72212307	52866	-	82	75	45	78	98	45	58	103	51	80	52	44	81	45	79	63	83	120	107	36	120	77	165
ENSMUSG00000093843	snRNA	Gm25939		chr1	72255008	72255198	191	+	2	1	0	2	2	0	3	1	0	4	0	7	2	2	2	3	4	2	26	4	14	11	0
ENSMUSG00000026189	protein_coding	Pecr		chr1	72259167	72284314	25148	-	251	203	183	251	304	154	218	298	144	160	165	84	247	147	256	228	304	143	88	183	124	89	131
ENSMUSG00000026188	protein_coding	Tmem169		chr1	72284369	72303104	18736	+	12	11	12	14	16	6	19	39	21	2	6	5	16	1	17	10	37	3	6	12	9	12	13
ENSMUSG00000026187	protein_coding	Xrcc5		chr1	72307427	72394952	87526	+	398	267	409	363	468	283	298	515	312	209	338	208	467	194	385	278	525	242	122	348	176	238	189
ENSMUSG00000039354	protein_coding	Smarcal1		chr1	72583251	72633134	49884	+	780	499	650	697	859	532	638	992	716	551	666	373	855	373	862	462	838	535	239	374	437	389	616
ENSMUSG00000046330	protein_coding	Rpl37a		chr1	72711290	72713813	2524	+	1008	877	573	796	1108	560	1012	1483	798	948	650	607	1016	544	1003	659	1010	664	621	681	786	577	589
ENSMUSG00000039323	protein_coding	Igfbp2		chr1	72824503	72852474	27972	+	114	48	65	55	18	25	38	24	100	60	66	42	109	46	66	118	53	9	5	6	9	30	20
ENSMUSG00000026185	protein_coding	Igfbp5		chr1	72857932	72874884	16953	-	8698	3524	8891	14353	30373	8608	9520	22585	14678	8570	13631	7650	16678	4769	15710	5011	24375	7870	2838	7071	2986	11205	6308
ENSMUSG00000101344	lncRNA	Gm29183	overlapping_locus	chr1	73750321	73841917	91597	-	33	10	24	69	55	24	47	34	29	29	34	33	59	13	37	13	72	3	5	13	7	43	11
ENSMUSG00000055322	protein_coding	Tns1		chr1	73910231	74124449	214219	-	2795	1620	2036	2604	3780	1937	1917	4439	2525	1650	2201	1265	3351	1085	3229	1648	3489	1010	704	1386	975	1486	1926
ENSMUSG00000061815	protein_coding	Rufy4		chr1	74125541	74148223	22683	+	938	467	1124	785	772	1040	527	1021	975	575	1078	354	1185	431	1388	554	994	402	171	345	153	503	241
ENSMUSG00000026180	protein_coding	Cxcr2		chr1	74153989	74161246	7258	+	985	42	1054	123	835	597	222	969	1915	120	923	79	1163	13	912	25	225	412	145	266	686	519	990
ENSMUSG00000048480	protein_coding	Cxcr1		chr1	74191785	74194631	2847	-	54	25	14	10	30	9	31	20	30	10	25	7	60	6	39	8	15	22	5	15	28	19	57
ENSMUSG00000006304	protein_coding	Arpc2		chr1	74236084	74268209	32126	+	9448	7355	7694	8713	8587	6687	7801	12017	9078	7760	6851	4687	9816	5084	8537	6178	8354	9874	4848	4917	8595	4906	11338
ENSMUSG00000064272	protein_coding	Gpbar1		chr1	74278550	74279624	1075	+	9	36	2	8	13	9	7	16	1	6	4	7	6	9	11	8	24	10	2	15	13	3	7
ENSMUSG00000006299	protein_coding	Aamp		chr1	74279840	74284738	4899	-	3004	1958	1720	2436	3777	1807	2079	4045	2238	2203	1816	1504	2718	1139	2933	1734	3204	1165	842	1331	1703	1255	2007
ENSMUSG00000026179	protein_coding	Pnkd	overlapping_locus	chr1	74284930	74353694	68765	+	488	354	332	542	536	360	437	575	340	360	308	278	464	216	512	307	621	208	137	239	183	265	243
ENSMUSG00000103013	TEC	Gm37503		chr1	74287542	74287860	319	-	8	4	9	2	8	3	14	9	7	7	8	4	7	4	5	4	7	4	2	5	1	1	2
ENSMUSG00000006301	protein_coding	Tmbim1		chr1	74288247	74305622	17376	-	2054	2379	996	2159	2866	1212	2134	4161	1385	1686	1289	1441	2034	1279	1940	1800	2670	1780	969	1406	1829	995	2059
ENSMUSG00000073650	protein_coding	Catip		chr1	74362108	74369321	7214	+	9	18	6	20	36	13	18	40	25	21	4	6	14	10	12	16	35	16	0	6	15	18	15
ENSMUSG00000026177	protein_coding	Slc11a1		chr1	74375195	74386062	10868	+	2520	2096	932	3055	2951	1270	1972	2900	2039	3638	1661	2115	2558	1879	2263	1625	1632	5096	2786	767	6208	1108	9026
ENSMUSG00000026176	protein_coding	Ctdsp1	ncRNA_host	chr1	74391509	74397285	5777	+	1924	1187	1249	1723	2210	1180	1346	2387	1505	1241	1352	997	2027	811	1857	1085	1824	690	584	841	788	819	1186
ENSMUSG00000033364	protein_coding	Usp37	overlapping_locus	chr1	74435511	74544284	108774	-	718	441	807	622	768	548	619	1023	821	462	751	410	980	375	782	596	715	635	357	445	520	509	661
ENSMUSG00000026174	protein_coding	Cnot9		chr1	74506058	74530842	24785	+	1273	800	1213	1148	1159	859	968	1685	1174	937	1109	656	1471	703	1287	946	1271	902	508	667	777	620	1073
ENSMUSG00000026173	protein_coding	Plcd4		chr1	74542888	74567794	24907	+	15	14	14	7	12	11	12	20	15	8	2	2	15	4	7	10	17	5	2	11	6	11	10
ENSMUSG00000026135	protein_coding	Zfp142	ncRNA_host	chr1	74565127	74588246	23120	-	643	559	472	688	823	535	640	984	524	478	451	439	800	377	743	581	692	450	241	433	379	306	582
ENSMUSG00000026172	protein_coding	Bcs1l		chr1	74588289	74592443	4155	+	250	196	257	279	316	220	249	371	238	230	270	162	330	155	305	207	298	141	103	152	155	150	166
ENSMUSG00000026171	protein_coding	Rnf25		chr1	74593748	74601397	7650	-	960	728	557	713	1099	577	795	1139	738	556	590	484	822	390	922	556	986	425	339	406	526	486	549
ENSMUSG00000033276	protein_coding	Stk36		chr1	74601445	74636894	35450	+	92	107	76	123	150	73	93	182	91	85	70	76	159	82	133	92	185	37	16	62	42	61	41
ENSMUSG00000033257	protein_coding	Ttll4		chr1	74661745	74703730	41986	+	1511	1126	1306	1442	1831	1116	1448	2314	1381	973	1229	922	1784	909	1660	1337	1754	820	471	1057	825	870	852
ENSMUSG00000026170	protein_coding	Cyp27a1		chr1	74713574	74737892	24319	+	735	268	466	505	863	279	323	525	783	502	535	252	741	190	678	196	508	558	304	233	636	507	799
ENSMUSG00000006542	protein_coding	Prkag3		chr1	74738922	74749221	10300	-	15	6	6	11	10	2	6	22	82	5	2	1	6	3	13	5	9	9	7	9	3	46	13
ENSMUSG00000006538	protein_coding	Ihh		chr1	74945315	74951672	6358	-	212	32	452	13	49	15	11	55	62	8	168	4	81	6	86	11	129	8	4	32	10	13	7
ENSMUSG00000026162	protein_coding	Nhej1	fragmented_locus	chr1	74967139	75125200	158062	-	105	104	133	104	129	68	102	158	110	100	83	68	140	65	108	65	132	80	34	82	85	77	82
ENSMUSG00000026205	protein_coding	Slc23a3		chr1	75125541	75133890	8350	-	26	24	16	13	32	17	9	22	19	13	10	19	14	5	15	13	19	5	3	17	5	8	8
ENSMUSG00000033159	protein_coding	Cnppd1		chr1	75134554	75142711	8158	-	2166	1577	1450	1843	2551	1187	1403	2401	1866	1450	1594	1032	2027	842	2168	1192	2010	1178	764	898	1289	1023	1819
ENSMUSG00000049339	protein_coding	Retreg2		chr1	75142778	75147913	5136	+	2514	1591	1909	2191	2858	1509	1668	2769	2059	1710	2154	1267	2502	1037	2580	1240	2235	1199	855	978	1586	1082	2242
ENSMUSG00000026197	protein_coding	Zfand2b		chr1	75168646	75171629	2984	+	574	402	398	480	597	346	385	692	526	346	359	224	476	169	489	244	528	274	157	249	298	215	353
ENSMUSG00000026198	protein_coding	Abcb6	overlapping_locus	chr1	75171717	75180392	8676	-	50	36	67	50	64	40	34	63	60	40	46	19	68	31	47	30	54	25	10	20	24	33	22
ENSMUSG00000033124	protein_coding	Atg9a	overlapping_locus	chr1	75180860	75192196	11337	-	672	436	526	573	690	455	458	900	554	368	457	314	703	242	778	374	671	244	163	320	291	292	470
ENSMUSG00000026199	protein_coding	Ankzf1		chr1	75192151	75199387	7237	+	813	581	647	700	957	522	652	949	679	507	577	370	857	310	876	517	850	482	250	387	529	474	625
ENSMUSG00000026200	protein_coding	Glb1l	ncRNA_host	chr1	75198236	75210813	12578	-	615	459	488	645	799	431	629	797	505	377	452	297	744	278	581	414	801	497	197	342	408	379	448
ENSMUSG00000026201	protein_coding	Stk16		chr1	75210838	75215606	4769	+	1392	948	1089	1091	1478	905	1107	1892	1311	854	1096	654	1520	616	1451	881	1480	725	417	718	726	757	890
ENSMUSG00000026202	protein_coding	Tuba4a		chr1	75214228	75219865	5638	-	3715	360	2265	491	1054	943	473	2236	3027	528	2307	291	2041	227	2102	316	1099	346	323	528	832	1197	1151
ENSMUSG00000026203	protein_coding	Dnajb2		chr1	75236406	75245692	9287	+	866	401	838	496	782	448	492	1250	682	412	694	332	714	236	681	377	769	314	134	288	349	354	446
ENSMUSG00000026204	protein_coding	Ptprn		chr1	75247027	75264502	17476	-	27	171	2	106	172	169	304	297	39	161	14	45	95	81	28	139	208	65	43	100	34	7	95
ENSMUSG00000026209	protein_coding	Dnpep		chr1	75307896	75317990	10095	-	1104	977	729	1186	1465	895	1125	1815	945	915	756	644	1321	542	1238	763	1493	615	444	852	674	589	809
ENSMUSG00000026208	protein_coding	Des		chr1	75360329	75368579	8251	+	154	115	51	359	240	234	213	408	1417	69	52	65	303	62	88	56	943	92	70	161	63	786	139
ENSMUSG00000026207	protein_coding	Speg		chr1	75375297	75432320	57024	+	1603	1592	958	2232	2751	1495	2040	3110	1361	1814	1169	1157	1986	849	1940	1542	2820	825	562	1029	929	932	1507
ENSMUSG00000033021	protein_coding	Gmppa		chr1	75435930	75443179	7250	+	1733	1627	1136	1912	2393	1316	1861	2489	1223	1411	1070	1035	2001	957	2045	1289	2274	781	543	1001	909	807	1124
ENSMUSG00000032997	protein_coding	Chpf		chr1	75474569	75479307	4739	-	2550	3052	867	3177	5119	2002	3173	6939	1398	2376	1126	1854	2383	1352	2977	2507	5009	862	576	1791	1190	886	1078
ENSMUSG00000026211	protein_coding	Obsl1		chr1	75479310	75506452	27143	-	1244	1129	531	1451	2020	999	1271	2449	933	936	747	773	1400	643	1516	1264	1959	317	289	857	354	469	422
ENSMUSG00000051703	protein_coding	Tmem198		chr1	75479532	75485705	6174	+	163	192	45	163	235	87	129	221	75	104	69	76	131	80	176	98	191	24	22	80	56	38	36
ENSMUSG00000032968	protein_coding	Inha		chr1	75507077	75510366	3290	+	217	262	82	247	314	129	205	295	127	133	133	134	201	92	224	141	366	36	45	105	67	109	54
ENSMUSG00000026213	protein_coding	Stk11ip		chr1	75521529	75537335	15807	+	1779	1026	1503	1460	1905	1204	987	2015	1629	1439	1427	936	1880	735	2111	1028	1878	1013	613	723	1150	905	1654
ENSMUSG00000006576	protein_coding	Slc4a3		chr1	75546266	75562172	15907	+	671	714	467	725	887	577	667	1078	691	599	470	387	729	271	749	511	1185	200	132	334	255	331	266
ENSMUSG00000026235	protein_coding	Epha4	ncRNA_host	chr1	77367185	77515088	147904	-	173	40	194	78	115	115	90	70	175	50	129	32	133	26	107	58	210	84	14	57	30	135	44
ENSMUSG00000004872	protein_coding	Pax3		chr1	78101267	78197134	95868	-	1	4	0	5	49	0	4	12	4	4	0	8	0	1	0	1	2	2	0	1	1	3	4
ENSMUSG00000032908	protein_coding	Sgpp2	overlapping_locus	chr1	78310345	78420289	109945	+	11	1	13	3	6	8	4	13	21	4	2	2	11	1	14	5	10	1	10	3	11	9	10
ENSMUSG00000026245	protein_coding	Farsb	overlapping_locus	chr1	78417975	78488897	70923	-	1092	853	1087	1037	1199	1029	1167	1675	1112	989	1053	716	1409	729	1132	962	1232	1058	685	768	986	687	1191
ENSMUSG00000104018	TEC	4833412K13Rik	overlapping_locus	chr1	78465448	78466926	1479	-	14	9	25	12	26	12	21	25	15	13	14	13	16	12	19	14	17	14	4	14	8	18	15
ENSMUSG00000032883	protein_coding	Acsl3	overlapping_locus	chr1	78657825	78707743	49919	+	748	674	655	852	1106	537	747	1178	560	479	455	402	861	477	696	593	914	688	261	582	465	337	454
ENSMUSG00000079470	protein_coding	Utp14b	overlapping_locus	chr1	78658038	78671512	13475	+	200	152	209	234	259	142	209	314	172	165	199	142	273	165	200	185	249	173	147	211	177	143	208
ENSMUSG00000047330	protein_coding	Kcne4		chr1	78816758	78820028	3271	+	273	266	37	197	260	99	160	1027	252	132	77	181	298	137	135	155	258	95	35	158	86	144	70
ENSMUSG00000054702	protein_coding	Ap1s3	overlapping_locus	chr1	79606876	79671972	65097	-	57	28	106	56	52	29	14	51	68	44	67	41	56	29	58	19	28	114	54	10	72	41	149
ENSMUSG00000073643	protein_coding	Wdfy1		chr1	79702262	79776143	73882	-	1247	1030	1098	1014	1214	985	998	1774	1216	870	887	788	1223	650	1178	967	1419	1212	521	787	908	944	993
ENSMUSG00000026248	protein_coding	Mrpl44		chr1	79776018	79781445	5428	+	571	346	471	468	476	371	416	679	531	470	503	276	618	256	591	403	524	358	212	277	372	323	420
ENSMUSG00000026249	protein_coding	Serpine2		chr1	79794197	79861180	66984	-	39083	19090	46702	24409	26040	28265	17435	23252	36251	20222	40339	18846	42245	14990	47045	22708	35907	9495	4114	14369	5989	18924	6711
ENSMUSG00000043230	protein_coding	Fam124b		chr1	80198706	80218473	19768	-	4	7	13	7	10	5	8	10	12	7	7	6	23	9	9	7	10	5	0	5	9	7	14
ENSMUSG00000004364	protein_coding	Cul3	overlapping_locus	chr1	80264923	80340480	75558	-	2521	1722	2639	2361	2761	1879	1998	3937	2602	1519	2169	1269	3255	1369	2727	2023	2622	2645	1170	1609	1877	1676	2491
ENSMUSG00000103076	TEC	Gm37902	overlapping_locus	chr1	80274731	80276413	1683	-	26	16	18	13	13	23	30	32	30	23	23	12	28	15	22	37	23	22	35	35	17	19	15
ENSMUSG00000038608	protein_coding	Dock10	overlapping_locus	chr1	80501073	80758527	257455	-	2749	1475	2661	2392	3218	1727	1836	3429	3231	2199	2591	1568	3790	1450	3123	1656	2465	4399	1944	1315	3244	2405	5043
ENSMUSG00000103192	TEC	Gm37645	overlapping_locus	chr1	80666009	80669564	3556	-	1	6	0	0	1	5	9	2	2	6	1	4	5	3	1	10	3	9	21	5	8	4	3
ENSMUSG00000104488	TEC	Gm38062	overlapping_locus	chr1	80728809	80730664	1856	-	3	7	7	4	0	4	11	3	3	7	3	8	6	14	1	12	5	14	13	6	27	11	3
ENSMUSG00000102721	TEC	A630081D01Rik	overlapping_locus	chr1	80747222	80749054	1833	-	4	8	4	2	1	9	13	4	11	10	4	14	9	9	2	6	3	20	25	14	12	14	4
ENSMUSG00000054976	protein_coding	Nyap2		chr1	81076950	81341764	264815	+	720	300	1362	481	521	911	545	792	1050	478	1063	293	1070	444	1089	695	848	525	219	507	131	588	215
ENSMUSG00000055980	protein_coding	Irs1		chr1	82233101	82291416	58316	-	832	778	760	1060	1832	1121	1962	2716	477	641	614	668	1337	620	976	1154	1473	628	353	1231	512	514	446
ENSMUSG00000026142	protein_coding	Rhbdd1	overlapping_locus	chr1	82316452	82445366	128915	+	814	615	683	719	751	525	655	852	558	535	632	409	749	420	824	536	772	650	313	396	551	364	785
ENSMUSG00000067158	protein_coding	Col4a4		chr1	82448423	82586849	138427	-	18	8	22	11	25	13	16	18	16	7	11	6	21	7	14	10	40	14	3	12	14	8	6
ENSMUSG00000079465	protein_coding	Col4a3	ncRNA_host	chr1	82586921	82722059	135139	+	12	11	17	8	11	3	10	15	7	2	1	5	18	7	7	7	15	12	1	6	10	5	3
ENSMUSG00000097564	lncRNA	C430014B12Rik		chr1	82691928	82725169	33242	-	7	8	8	9	12	11	8	11	2	7	10	4	6	5	8	8	18	13	9	5	3	7	4
ENSMUSG00000026150	protein_coding	Mff	overlapping_locus	chr1	82724890	82752394	27505	+	2294	1967	2294	2074	2313	1895	2417	3151	2311	1811	2011	1326	2660	1365	2412	1677	2598	2080	1007	1848	1748	1525	1830
ENSMUSG00000101450	lncRNA	Gm28941	overlapping_locus	chr1	82739691	82740707	1017	+	18	7	10	17	9	17	24	17	9	14	15	12	19	19	12	13	15	11	22	26	3	11	10
ENSMUSG00000026159	protein_coding	Agfg1		chr1	82839483	82901182	61700	+	1985	1551	2069	1899	2412	1731	1971	3439	2021	1681	1786	1186	2439	1231	1990	1724	2316	2261	1033	1592	1693	1325	2220
ENSMUSG00000113880	protein_coding	A030005L19Rik		chr1	82913325	82914130	806	+	8	9	7	11	22	14	7	17	9	5	9	10	18	9	16	9	19	9	2	3	7	7	5
ENSMUSG00000038496	protein_coding	Slc19a3		chr1	83012523	83038448	25926	-	10	5	15	2	0	6	2	10	7	0	17	2	9	1	8	1	11	6	3	4	5	3	0
ENSMUSG00000026166	protein_coding	Ccl20		chr1	83116766	83119167	2402	+	0	2	0	0	1	8	6	7	2	14	0	8	1	6	0	8	8	1	2	5	1	0	1
ENSMUSG00000026163	protein_coding	Sphkap	overlapping_locus	chr1	83254139	83408200	154062	-	40	15	79	88	79	41	54	65	29	17	69	26	77	61	65	27	72	12	22	23	17	31	11
ENSMUSG00000045658	protein_coding	Pid1	overlapping_locus	chr1	84036296	84364180	327885	-	1462	931	974	1446	1724	982	1316	1962	1228	1890	930	1047	1497	940	1321	1051	1319	2534	1178	739	2407	924	2631
ENSMUSG00000102750	TEC	Gm37058	overlapping_locus	chr1	84132867	84134510	1644	-	1	4	0	6	1	3	13	3	4	12	4	4	5	7	2	2	0	3	49	9	32	3	5
ENSMUSG00000036766	protein_coding	Dner	overlapping_locus	chr1	84369839	84696221	326383	-	6	4	13	18	5	18	4	10	18	17	12	2	10	10	7	7	13	7	7	3	3	10	11
ENSMUSG00000026219	protein_coding	Trip12	overlapping_locus	chr1	84721189	84840516	119328	-	6456	5465	6234	7010	7655	5322	6914	9454	5826	4838	5522	4026	8869	4236	7454	5472	7258	8253	4146	5143	7312	4167	9914
ENSMUSG00000103505	TEC	Gm38374	overlapping_locus	chr1	84807158	84809190	2033	-	2	3	3	5	1	5	6	2	3	7	2	12	1	14	3	10	6	9	23	16	19	7	1
ENSMUSG00000104503	TEC	Gm37738	overlapping_locus	chr1	84819968	84824683	4716	-	10	10	2	12	4	9	14	5	8	6	4	10	14	15	5	16	14	30	48	21	25	22	4
ENSMUSG00000073633	protein_coding	Fbxo36		chr1	84839841	84900487	60647	+	105	132	78	101	130	74	116	158	56	82	68	69	124	48	93	89	141	91	66	87	81	54	69
ENSMUSG00000026220	protein_coding	Slc16a14		chr1	84905898	84935134	29237	-	9	8	12	11	7	6	5	14	8	8	6	4	12	8	12	8	3	19	17	5	59	16	82
ENSMUSG00000099693	unprocessed_pseudogene	Gm29284	overlapping_locus	chr1	84990638	84993032	2395	-	2	0	0	1	38	30	44	30	1	2	1	0	0	1	2	0	59	44	3	10	18	57	55
ENSMUSG00000052477	protein_coding	C130026I21Rik	overlapping_locus	chr1	84992690	85270566	277877	-	21	16	2	3	184	118	211	162	16	10	5	6	14	1	7	1	200	196	58	57	80	185	204
ENSMUSG00000061852	unprocessed_pseudogene	Gm7582	overlapping_locus	chr1	85039065	85041958	2894	-	2	1	0	2	3	6	2	1	1	0	0	0	5	0	1	0	4	12	4	3	8	3	11
ENSMUSG00000101279	unprocessed_pseudogene	Gm18342	overlapping_locus	chr1	85067394	85080236	12843	-	3	1	2	2	1	7	1	3	2	0	0	2	4	0	2	1	2	3	4	1	6	5	13
ENSMUSG00000089844	protein_coding	A530032D15Rik	overlapping_locus	chr1	85083069	85109853	26785	-	21	9	20	7	44	45	40	41	9	4	16	3	21	1	7	3	37	39	13	23	56	67	94
ENSMUSG00000072109	lncRNA	A530040E14Rik		chr1	85105946	85114035	8090	+	20	4	9	15	29	18	14	22	14	7	6	6	11	0	11	5	30	33	12	10	37	21	50
ENSMUSG00000091199	lncRNA	Gm2619		chr1	85308659	85327285	18627	-	5	5	3	8	31	11	22	28	4	2	1	1	1	2	2	3	28	27	17	19	10	27	29
ENSMUSG00000079457	protein_coding	Gm7609	overlapping_locus	chr1	85199613	85213786	14174	+	3	3	2	0	33	13	8	13	1	2	1	1	1	0	3	2	10	19	11	5	25	19	16
ENSMUSG00000090252	lncRNA	Gm16028		chr1	85246851	85255465	8615	+	2	2	1	1	22	21	22	26	1	0	1	0	0	1	3	1	31	13	2	4	8	32	26
ENSMUSG00000079455	transcribed_unprocessed_pseudogene	Gm16026		chr1	85266698	85285491	18794	+	4	2	2	5	34	32	26	36	7	6	5	1	6	0	4	2	24	36	6	7	22	27	84
ENSMUSG00000090186	unprocessed_pseudogene	Gm7592		chr1	85156812	85157699	888	-	0	0	3	1	8	3	8	6	0	0	3	0	3	1	2	0	4	4	4	3	5	12	7
ENSMUSG00000070034	protein_coding	Sp110		chr1	85576899	85598817	21919	-	649	144	497	312	612	320	326	593	617	225	403	185	585	145	501	213	451	602	187	206	469	454	752
ENSMUSG00000070031	protein_coding	Sp140		chr1	85600378	85645037	44660	+	234	74	181	154	262	182	189	284	250	120	190	94	227	61	207	74	204	309	141	105	252	198	505
ENSMUSG00000090246	lncRNA	Gm17017		chr1	85641222	85650585	9364	-	14	8	6	6	11	10	13	10	13	11	4	4	10	7	19	5	17	25	3	4	18	9	22
ENSMUSG00000026222	protein_coding	Sp100	ncRNA_host	chr1	85649988	85709998	60011	+	2310	650	2087	1212	2362	1058	981	2024	2290	920	1545	723	2442	559	1760	608	1571	2121	736	874	1988	1806	3042
ENSMUSG00000052760	protein_coding	A630001G21Rik		chr1	85717083	85778643	61561	-	765	414	672	496	728	462	450	830	795	486	666	305	776	322	769	363	604	772	393	318	780	561	868
ENSMUSG00000036707	protein_coding	Cab39		chr1	85793441	85851576	58136	+	4030	3271	3935	3574	3958	3108	3304	5298	3773	2899	3256	2237	4592	2165	4159	3061	4020	4517	1920	2529	3539	2262	4556
ENSMUSG00000026223	protein_coding	Itm2c		chr1	85894281	85908675	14395	+	9373	7524	5371	8977	10918	6813	8005	11447	6467	7269	6441	5681	9273	4390	10096	6208	11389	3976	2525	4978	4721	4194	5420
ENSMUSG00000049608	protein_coding	Gpr55		chr1	85938318	85961007	22690	-	64	19	56	58	95	66	40	82	74	48	56	34	76	29	110	49	72	63	34	34	62	42	102
ENSMUSG00000026227	protein_coding	2810459M11Rik		chr1	86045863	86055456	9594	+	10	2	26	1	3	3	4	1	5	0	12	0	5	0	2	1	11	0	0	0	0	0	1
ENSMUSG00000026229	protein_coding	Psmd1	overlapping_locus	chr1	86064387	86139151	74765	+	2461	1899	2193	2480	2855	1964	2255	4178	2161	1906	1908	1283	2889	1355	2384	1920	2656	2396	1068	1468	2207	1177	2901
ENSMUSG00000026228	protein_coding	Htr2b		chr1	86099026	86111970	12945	-	147	356	32	307	83	57	173	125	110	161	71	108	105	170	91	145	96	410	196	108	529	51	846
ENSMUSG00000103272	TEC	Gm37914	overlapping_locus	chr1	86120883	86123561	2679	+	3	4	2	6	9	6	15	12	6	9	10	8	10	15	3	7	9	7	5	6	16	9	9
ENSMUSG00000062590	protein_coding	Armc9	overlapping_locus	chr1	86154780	86278284	123505	+	324	295	251	388	448	253	296	481	233	250	256	170	385	183	380	256	377	191	106	206	197	153	308
ENSMUSG00000079445	protein_coding	B3gnt7		chr1	86302832	86307305	4474	+	94	65	50	93	93	28	50	143	69	52	65	59	129	54	95	47	97	42	28	48	35	26	91
ENSMUSG00000026234	protein_coding	Ncl	ncRNA_host	chr1	86344719	86359400	14682	-	9652	5558	10623	8928	10125	7098	7297	16040	8822	5887	8217	4446	11100	4613	9645	7634	9601	8224	3319	5895	5678	5270	8254
ENSMUSG00000073627	lncRNA	C130036L24Rik		chr1	86359574	86373791	14218	+	56	40	22	40	59	29	32	74	48	48	33	17	56	27	42	43	74	29	14	37	27	13	18
ENSMUSG00000026238	protein_coding	Ptma		chr1	86526726	86530712	3987	+	1552	891	1218	1166	1468	866	891	1966	1372	971	1087	592	1253	565	1228	818	1403	833	480	707	668	759	695
ENSMUSG00000026239	protein_coding	Pde6d		chr1	86542994	86582629	39636	-	649	492	636	701	767	469	650	1020	660	566	493	383	718	312	667	434	808	472	327	377	381	342	479
ENSMUSG00000026240	protein_coding	Cops7b		chr1	86582904	86609375	26472	+	610	387	396	556	674	435	439	839	540	432	486	325	642	240	607	392	650	280	182	342	343	307	417
ENSMUSG00000053333	protein_coding	Dis3l2	overlapping_locus	chr1	86703808	87050095	346288	+	515	340	397	472	524	291	364	603	359	377	386	241	540	233	509	253	515	355	217	292	310	229	407
ENSMUSG00000102649	TEC	Gm38021	overlapping_locus	chr1	86893573	86895132	1560	+	10	15	21	17	21	17	15	26	18	13	17	10	25	10	19	13	17	13	6	5	11	14	9
ENSMUSG00000084106	processed_pseudogene	Gm6136		chr1	86908793	86909683	891	-	10	4	7	11	5	5	5	11	7	4	8	5	4	3	10	4	8	1	2	2	8	2	8
ENSMUSG00000103984	TEC	Gm37447	overlapping_locus	chr1	87036723	87039650	2928	+	19	24	19	18	34	18	20	35	25	26	11	19	42	18	28	30	37	11	14	20	24	24	16
ENSMUSG00000026254	protein_coding	Eif4e2		chr1	87213914	87240488	26575	+	1975	1965	1409	2106	2304	1671	2157	3331	1620	1712	1375	1270	2396	1232	2150	1696	2304	1620	975	1229	1434	1071	1811
ENSMUSG00000026255	protein_coding	Efhd1		chr1	87264363	87310839	46477	+	13	10	3	10	45	13	22	55	22	12	14	3	20	4	24	3	44	16	9	13	10	23	12
ENSMUSG00000048000	protein_coding	Gigyf2		chr1	87326998	87450796	123799	+	1739	1398	1763	1960	2581	1706	1917	2956	1625	1372	1621	977	2465	991	2285	1434	2115	1558	728	1275	1414	1163	1759
ENSMUSG00000026258	protein_coding	Snorc		chr1	87470271	87475482	5212	+	2772	7	2373	50	637	115	2	115	426	15	1147	11	834	4	598	5	1667	3	4	69	5	18	3
ENSMUSG00000026259	protein_coding	Ngef	overlapping_locus	chr1	87476834	87573870	97037	-	673	557	316	392	545	379	250	723	223	211	288	233	436	201	622	368	600	155	88	354	220	209	167
ENSMUSG00000079434	protein_coding	Neu2	overlapping_locus	chr1	87509889	87597845	87957	+	27	17	9	19	20	21	36	27	18	6	2	7	10	8	20	10	21	11	10	13	8	18	7
ENSMUSG00000026288	protein_coding	Inpp5d		chr1	87620312	87720507	100196	+	2942	1301	2343	2198	2877	1670	1615	3116	3053	2156	2406	1401	3178	1250	3021	1624	2053	2145	1167	1064	2307	1628	3643
ENSMUSG00000026289	protein_coding	Atg16l1	ncRNA_host	chr1	87755870	87792428	36559	+	1323	1008	902	1049	1437	948	1013	1842	1159	970	919	644	1329	598	1215	868	1348	816	452	689	755	693	961
ENSMUSG00000087968	scaRNA	Gm25395		chr1	87776938	87777209	272	+	2	17	6	2	3	5	9	3	6	3	0	4	8	5	6	6	5	3	11	8	14	9	0
ENSMUSG00000056055	protein_coding	Sag		chr1	87803680	87845158	41479	+	25	25	15	9	21	13	18	26	19	16	21	3	23	7	18	14	27	32	8	8	16	16	16
ENSMUSG00000070738	protein_coding	Dgkd	overlapping_locus	chr1	87853287	87945180	91894	+	3257	1515	3108	2556	3207	1833	1915	3234	3242	1945	2880	1511	3745	1253	3627	1592	2315	1414	935	1244	1833	1750	2702
ENSMUSG00000103591	TEC	Gm38365	overlapping_locus	chr1	87897540	87900532	2993	+	5	5	5	2	0	8	6	3	8	7	6	8	3	8	1	5	8	7	20	14	11	12	3
ENSMUSG00000005501	protein_coding	Usp40		chr1	87945119	88008551	63433	-	1075	1016	968	1223	1503	955	1295	1819	916	886	832	648	1469	712	1292	934	1617	882	535	832	887	722	949
ENSMUSG00000090124	protein_coding	Ugt1a7c	overlapping_locus	chr1	88095062	88220002	124941	+	302	247	183	294	218	186	232	303	339	185	230	132	393	136	252	138	158	371	164	134	388	144	602
ENSMUSG00000054545	protein_coding	Ugt1a6a	overlapping_locus	chr1	88134809	88218997	84189	+	29	16	33	17	21	29	16	27	49	14	27	9	36	16	35	9	14	24	25	10	28	43	67
ENSMUSG00000081984	protein_coding	Dnajb3	overlapping_locus	chr1	88204732	88205782	1051	-	42	28	54	28	28	20	22	42	53	35	45	13	28	9	42	39	41	10	14	21	19	12	16
ENSMUSG00000079429	protein_coding	Mroh2a		chr1	88226986	88262289	35304	+	355	242	286	258	298	225	177	420	266	161	246	132	400	155	323	178	355	103	97	210	137	159	147
ENSMUSG00000044783	protein_coding	Hjurp		chr1	88262471	88277633	15163	-	7722	5839	6458	6558	7318	4952	5845	10909	6779	4652	6188	3882	8570	3669	7771	5704	8005	3221	1892	4796	3089	3804	3394
ENSMUSG00000062310	protein_coding	Glrp1		chr1	88499871	88510066	10196	-	26	26	27	29	17	20	22	29	21	21	20	9	23	8	28	23	22	17	9	8	33	6	21
ENSMUSG00000049866	protein_coding	Arl4c		chr1	88673125	88702221	29097	-	1572	1790	852	1818	2507	1017	1671	3137	1110	1257	751	907	1997	937	1457	1563	1834	1459	727	1269	1403	870	1678
ENSMUSG00000036206	protein_coding	Sh3bp4	overlapping_locus	chr1	89070415	89155068	84654	+	834	778	548	1075	1114	725	946	1173	602	837	591	657	1147	618	1044	828	1288	502	286	463	333	463	424
ENSMUSG00000055013	protein_coding	Agap1	overlapping_locus	chr1	89454806	89897617	442812	+	3134	1689	2900	2169	2483	2120	1577	3157	2406	2123	2998	1418	3137	1317	3787	2006	2946	1683	1184	1095	1858	1213	3187
ENSMUSG00000104114	TEC	Gm37297	overlapping_locus	chr1	89483438	89485821	2384	+	4	5	0	3	0	5	9	2	2	9	1	5	10	12	5	9	7	1	2	8	1	9	3
ENSMUSG00000101662	lncRNA	Gm28499	overlapping_locus	chr1	89568765	89576602	7838	+	3	4	1	2	0	2	4	4	2	4	3	3	3	0	3	4	7	5	12	1	9	2	7
ENSMUSG00000102009	lncRNA	4933400F21Rik		chr1	89650529	89683908	33380	-	4	10	1	5	4	6	16	4	8	12	3	14	16	15	0	28	3	7	21	16	21	14	6
ENSMUSG00000103252	TEC	Gm37521	overlapping_locus	chr1	89825481	89827525	2045	+	0	4	5	2	1	10	3	3	6	2	0	2	2	0	1	1	3	5	15	3	5	2	1
ENSMUSG00000092627	lncRNA	D130058E05Rik		chr1	89930234	89933290	3057	+	27	1	9	1	3	2	6	13	17	11	7	2	6	0	7	0	6	0	2	4	2	14	8
ENSMUSG00000067081	protein_coding	Asb18		chr1	89950220	90014666	64447	-	20	0	22	0	1	0	2	1	2	0	7	0	7	0	0	0	1	0	0	0	0	5	0
ENSMUSG00000044337	protein_coding	Ackr3		chr1	90203980	90216751	12772	+	722	1041	432	1006	860	605	1394	1455	544	522	466	549	883	350	993	511	1111	404	237	613	490	278	275
ENSMUSG00000034432	protein_coding	Cops8		chr1	90602981	90613341	10361	+	1724	1421	1389	1724	2083	1288	1646	2711	1521	1395	1311	976	1856	940	1802	1319	2162	1196	644	1179	1110	977	1228
ENSMUSG00000056128	lncRNA	Gm9991		chr1	90675161	90679793	4633	+	4	8	2	5	16	5	11	24	3	6	2	5	4	5	6	6	10	7	0	3	2	5	2
ENSMUSG00000048126	protein_coding	Col6a3	overlapping_locus	chr1	90765923	90843971	78049	-	20572	38100	12974	30023	53219	21641	30994	124928	13938	17761	11121	14948	24475	16914	23850	27990	58615	23468	6486	28868	10150	12239	16573
ENSMUSG00000103061	TEC	Gm36970	overlapping_locus	chr1	90837275	90839133	1859	-	0	10	0	2	0	5	8	5	1	6	1	3	2	6	1	8	6	0	9	8	0	2	2
ENSMUSG00000026303	protein_coding	Mlph		chr1	90915085	90951142	36058	+	93	119	33	75	167	55	98	149	30	35	27	38	80	25	61	55	142	75	18	66	49	38	41
ENSMUSG00000026305	protein_coding	Lrrfip1		chr1	90998737	91128944	130208	+	2899	2624	2311	2630	3889	2215	2514	5983	2699	1882	2018	1511	3346	1607	3201	2593	2960	2991	1239	2067	2842	1767	3445
ENSMUSG00000070732	protein_coding	Rbm44		chr1	91145089	91170795	25707	+	35	12	16	3	17	20	6	46	38	9	36	12	31	3	27	12	17	3	10	6	3	7	15
ENSMUSG00000034353	protein_coding	Ramp1		chr1	91179822	91225196	45375	+	1915	1946	870	1421	1791	932	1096	1015	1088	995	911	966	1413	559	1656	943	1517	414	363	963	738	630	409
ENSMUSG00000034343	protein_coding	Ube2f		chr1	91250304	91290337	40034	+	1309	958	1106	1153	1469	1067	1139	1839	1206	1246	1099	855	1405	765	1378	1002	1351	1326	752	736	1189	843	1258
ENSMUSG00000083064	processed_pseudogene	Gm7785	pseudo_consens	chr1	91296045	91296936	892	+	7	8	5	6	20	11	9	10	9	7	1	5	9	3	10	5	20	0	4	8	10	7	21
ENSMUSG00000026307	protein_coding	Scly		chr1	91298338	91321075	22738	+	637	445	397	611	737	389	433	737	522	461	549	322	658	280	658	403	573	379	273	241	515	359	775
ENSMUSG00000026308	protein_coding	Klhl30		chr1	91351016	91362416	11401	+	140	169	96	177	144	136	163	178	91	152	59	95	123	114	135	195	225	67	31	107	66	75	23
ENSMUSG00000047443	protein_coding	Erfe		chr1	91366430	91374217	7788	+	25	7	47	41	23	50	87	202	26	33	27	14	20	28	9	36	49	19	8	23	17	5	18
ENSMUSG00000026309	protein_coding	Ilkap		chr1	91373861	91398815	24955	-	1717	1366	1331	1394	2074	1042	1364	2509	1565	1111	1205	952	1663	792	1672	1163	1799	1114	548	1074	1063	822	1051
ENSMUSG00000067071	protein_coding	Hes6		chr1	91411483	91414038	2556	-	903	735	534	759	909	396	515	800	709	527	529	384	740	322	818	483	775	291	220	434	440	307	512
ENSMUSG00000055866	protein_coding	Per2		chr1	91415982	91459324	43343	-	485	456	425	501	577	292	438	1239	314	220	311	218	338	127	363	269	722	335	110	265	203	232	269
ENSMUSG00000034292	protein_coding	Traf3ip1		chr1	91494647	91529307	34661	+	347	257	305	350	448	293	308	515	308	215	291	203	405	202	423	235	387	204	102	204	172	174	228
ENSMUSG00000026311	protein_coding	Asb1		chr1	91540544	91559589	19046	+	1100	549	1267	620	880	592	664	1195	863	385	934	375	1050	337	1032	489	802	382	217	524	507	441	659
ENSMUSG00000007805	protein_coding	Twist2	overlapping_locus	chr1	91801461	91848028	46568	+	9	19	4	12	21	9	15	43	11	9	12	9	22	6	5	10	16	9	13	19	10	14	8
ENSMUSG00000026313	protein_coding	Hdac4	overlapping_locus	chr1	91928779	92195699	266921	-	735	521	531	612	796	569	558	1217	677	428	481	378	829	332	703	444	783	392	190	417	395	393	531
ENSMUSG00000026260	protein_coding	Ndufa10	ncRNA_host	chr1	92439010	92473860	34851	-	1814	1440	1731	1804	1963	1396	1617	2555	1808	1526	1546	980	2009	998	1934	1280	1829	1231	708	858	1072	926	1485
ENSMUSG00000073616	protein_coding	Cops9		chr1	92637145	92641985	4841	-	1345	1194	850	1079	1437	851	1238	1781	1127	1394	713	771	1242	693	1262	981	1412	962	823	916	1138	760	814
ENSMUSG00000044055	protein_coding	Otos		chr1	92644218	92648841	4624	-	19	29	20	16	29	14	23	21	20	18	25	8	25	9	16	17	31	26	14	19	15	17	16
ENSMUSG00000100546	lncRNA	Gm29483		chr1	92714234	92717202	2969	-	20	51	3	16	35	6	19	13	5	23	2	11	16	8	8	35	22	49	28	17	72	10	45
ENSMUSG00000100781	lncRNA	Gm29481		chr1	92820958	92837896	16939	-	3	9	1	5	7	5	5	1	2	8	0	3	7	3	1	9	17	0	3	7	4	9	1
ENSMUSG00000034220	protein_coding	Gpc1	ncRNA_host	chr1	92831645	92860779	29135	+	11890	13185	5706	15177	18847	8765	12235	20398	5368	9043	5840	9010	12897	7397	13854	12397	16300	5055	3172	8114	6595	4325	7510
ENSMUSG00000101995	lncRNA	Gm29480		chr1	92842177	92848771	6595	-	15	23	8	26	14	20	33	21	8	30	11	24	21	18	17	31	36	14	11	39	26	18	17
ENSMUSG00000034212	protein_coding	Ankmy1		chr1	92859803	92902906	43104	-	7	15	4	15	27	7	7	11	7	9	9	9	15	7	17	15	25	11	4	9	13	9	7
ENSMUSG00000047067	protein_coding	Dusp28		chr1	92906981	92908435	1455	+	218	143	125	207	261	140	168	286	164	201	151	96	158	52	195	121	248	95	50	81	127	102	131
ENSMUSG00000097251	lncRNA	5033417F24Rik		chr1	92908378	92910764	2387	-	20	20	23	35	28	17	24	23	15	22	26	15	24	8	28	17	30	12	16	18	12	20	14
ENSMUSG00000026269	protein_coding	Rnpepl1		chr1	92910783	92924384	13602	+	1831	1251	1185	1695	2407	1293	1242	2586	1665	1367	1359	1065	2015	781	2156	1080	1882	798	588	802	1106	827	1646
ENSMUSG00000026270	protein_coding	Capn10		chr1	92934376	92947941	13566	+	411	308	250	389	476	264	325	638	303	287	335	205	447	181	456	262	467	180	94	251	189	175	254
ENSMUSG00000026271	protein_coding	Gpr35		chr1	92950865	92986391	35527	+	410	245	208	356	529	299	361	673	474	309	282	216	518	214	330	163	292	689	315	147	891	219	1197
ENSMUSG00000014602	protein_coding	Kif1a		chr1	93015464	93101951	86488	-	72	67	44	51	162	77	61	179	65	35	44	31	76	22	77	34	105	56	30	35	56	48	140
ENSMUSG00000084989	protein_coding	Crocc2		chr1	93168725	93231072	62348	+	20	28	5	28	15	35	49	22	18	14	18	9	26	5	14	39	39	3	8	13	16	2	8
ENSMUSG00000047793	protein_coding	Sned1	ncRNA_host	chr1	93235841	93301065	65225	+	1113	691	1037	1486	1893	1671	1566	1585	1353	938	1210	854	2046	509	1325	1015	1770	259	303	591	298	966	410
ENSMUSG00000026273	protein_coding	Mterf4		chr1	93299211	93305915	6705	-	259	238	301	319	364	218	308	453	313	233	281	193	382	206	324	205	359	230	168	213	242	183	208
ENSMUSG00000026274	protein_coding	Pask		chr1	93308770	93343482	34713	-	234	108	275	130	184	147	159	451	253	150	242	92	259	84	239	166	243	114	48	150	105	119	139
ENSMUSG00000026275	protein_coding	Ppp1r7	ncRNA_host	chr1	93342854	93373489	30636	+	808	514	848	823	907	563	723	1204	771	574	718	387	1040	458	927	585	883	850	339	452	623	461	867
ENSMUSG00000034107	protein_coding	Ano7		chr1	93373930	93404303	30374	+	34	26	27	23	32	33	25	23	12	15	24	6	30	17	42	14	34	22	5	21	22	10	7
ENSMUSG00000034088	protein_coding	Hdlbp		chr1	93405940	93478815	72876	-	19031	21663	12795	24001	25805	17149	23585	30653	11101	12207	11406	12099	25264	12959	23833	19289	24305	11203	6435	15641	11956	9046	10823
ENSMUSG00000090489	processed_pseudogene	Gm17415		chr1	93421700	93422488	789	+	4	13	2	10	6	7	10	9	7	6	3	7	10	7	7	11	5	5	5	5	6	3	3
ENSMUSG00000026276	protein_coding	Sept2		chr1	93478964	93510260	31297	+	140	161	139	149	162	137	148	207	132	140	97	98	185	118	128	171	202	179	79	154	126	97	117
ENSMUSG00000034066	protein_coding	Farp2	overlapping_locus	chr1	93512079	93621976	109898	+	952	1074	649	1569	1173	818	1164	686	452	672	551	788	1504	740	1412	921	1051	306	372	638	431	437	263
ENSMUSG00000103854	TEC	Gm37250	overlapping_locus	chr1	93531815	93534202	2388	+	1	6	1	4	2	9	18	2	1	1	2	4	11	12	0	13	6	0	23	22	9	10	1
ENSMUSG00000026277	protein_coding	Stk25		chr1	93619751	93658659	38909	-	3665	2983	2767	3736	5029	2768	3805	5660	3029	2736	2779	2420	4197	1883	4130	3036	4739	2034	1077	2403	1963	1765	1933
ENSMUSG00000026278	protein_coding	Bok		chr1	93685660	93695764	10105	+	544	820	306	701	928	500	840	1672	447	625	364	416	573	357	516	697	1214	330	197	641	231	216	232
ENSMUSG00000026279	protein_coding	Thap4		chr1	93701935	93754864	52930	-	337	229	239	303	463	275	351	553	342	259	245	216	337	209	439	261	448	200	134	184	204	191	251
ENSMUSG00000026280	protein_coding	Atg4b		chr1	93751500	93790610	39111	+	1256	877	1146	1162	1466	954	1063	1844	1151	967	1093	710	1469	634	1359	856	1439	755	481	781	818	759	1039
ENSMUSG00000026281	protein_coding	Dtymk		chr1	93792576	93801934	9359	-	1352	748	1285	942	1036	829	955	1821	1295	943	1074	615	1211	553	1083	787	1292	542	402	741	583	616	630
ENSMUSG00000026283	protein_coding	Ing5		chr1	93803965	93822101	18137	+	773	394	688	493	735	448	492	925	684	392	657	344	812	318	665	406	624	458	232	336	455	397	585
ENSMUSG00000073609	protein_coding	D2hgdh		chr1	93824909	93852348	27440	+	316	166	258	279	333	222	228	419	306	246	286	214	366	155	356	225	382	211	128	177	199	211	224
ENSMUSG00000026285	protein_coding	Pdcd1		chr1	94038305	94052553	14249	-	7	6	10	7	51	53	19	74	20	14	17	6	7	6	15	3	58	65	39	8	68	110	171
ENSMUSG00000051185	protein_coding	Fam174a	overlapping_locus	chr1	95313623	95335284	21662	+	1065	684	654	896	1203	581	681	1268	937	809	707	549	994	469	949	621	1099	1120	548	524	982	602	1182
ENSMUSG00000103973	TEC	BC055308	overlapping_locus	chr1	95328681	95331218	2538	+	10	7	15	20	21	11	27	22	14	13	21	4	27	10	10	12	14	18	7	16	20	11	22
ENSMUSG00000081051	processed_pseudogene	Gm15427	pseudo_consens	chr1	95498621	95499151	531	+	39	44	16	29	41	36	27	64	27	37	20	43	63	20	44	26	57	3	22	30	52	30	42
ENSMUSG00000040710	protein_coding	St8sia4	overlapping_locus	chr1	95587682	95667571	79890	-	1735	864	2017	1322	1253	1337	999	1541	1954	1056	1751	840	2121	905	1744	872	1272	2936	1525	984	2603	1526	3237
ENSMUSG00000103197	TEC	Gm37642	overlapping_locus	chr1	95646774	95648508	1735	-	3	0	2	2	0	4	4	0	2	8	5	2	4	11	3	2	4	2	15	3	12	17	7
ENSMUSG00000040693	protein_coding	Slco4c1		chr1	96816270	96872171	55902	-	149	1	157	10	72	62	21	164	248	17	102	8	156	2	186	3	21	7	0	80	50	66	66
ENSMUSG00000097814	lncRNA	Panct2		chr1	96871126	96907796	36671	+	47	2	43	0	28	22	9	40	70	4	47	0	54	0	45	1	16	2	2	17	14	29	26
ENSMUSG00000044768	protein_coding	D1Ertd622e		chr1	97606318	97662074	55757	-	1234	675	1327	853	1025	756	720	1143	1331	938	1176	597	1281	542	1115	691	848	1265	606	526	1245	767	1383
ENSMUSG00000040648	protein_coding	Ppip5k2		chr1	97706048	97770411	64364	-	1180	720	1496	1011	1219	850	1035	1569	1269	803	1109	644	1627	655	1309	930	1233	1250	663	881	998	907	1249
ENSMUSG00000026333	protein_coding	Gin1		chr1	97770172	97793709	23538	+	278	224	297	241	298	189	219	337	313	196	232	145	309	151	293	208	338	241	94	197	172	188	204
ENSMUSG00000026335	protein_coding	Pam	overlapping_locus	chr1	97795114	98095646	300533	-	4565	3728	4153	5257	7339	4499	5306	9239	4417	3507	3642	3247	5619	2762	5079	3737	7577	3261	1443	3477	1975	3170	2546
ENSMUSG00000089782	processed_pseudogene	Gm3531	overlapping_locus	chr1	97948901	97949389	489	-	57	28	57	31	54	43	43	82	59	43	27	14	54	24	48	43	47	53	23	35	45	32	35
ENSMUSG00000089706	lncRNA	B230216N24Rik	overlapping_locus	chr1	98031116	98057680	26565	-	40	36	57	60	56	48	54	68	46	50	39	50	55	39	49	28	51	55	40	43	39	55	66
ENSMUSG00000100182	lncRNA	1810006J02Rik		chr1	98131456	98144655	13200	+	27	9	26	17	15	15	16	41	38	12	27	12	27	10	27	4	28	11	5	12	8	7	10
ENSMUSG00000100009	lncRNA	Gm7967		chr1	98589517	98607384	17868	+	7	6	7	7	10	13	9	19	9	3	5	6	8	6	14	2	14	11	7	9	2	12	13
ENSMUSG00000100349	processed_pseudogene	Gm28188	pseudo_consens	chr1	101880506	101880741	236	-	11	1	3	4	15	8	5	5	6	1	4	0	2	1	3	2	18	14	3	4	13	12	7
ENSMUSG00000099375	lncRNA	Gm28187		chr1	101892958	101895091	2134	-	20	12	26	13	33	30	21	33	25	16	17	9	19	9	23	12	43	35	28	30	69	38	33
ENSMUSG00000047496	protein_coding	Rnf152		chr1	105276914	105356710	79797	-	112	85	106	94	140	79	91	124	98	47	119	90	160	63	154	83	133	40	22	61	24	91	13
ENSMUSG00000067017	pseudogene	Gm3608		chr1	105455971	105458829	2859	+	6	5	12	16	13	8	11	11	7	6	4	4	13	10	8	6	2	14	2	6	7	10	19
ENSMUSG00000056536	protein_coding	Pign	overlapping_locus	chr1	105518422	105663677	145256	-	1170	855	1282	1094	1246	1025	1178	1609	1099	787	1053	706	1509	744	1216	910	1384	1193	586	931	943	863	1221
ENSMUSG00000026319	protein_coding	Relch	overlapping_locus	chr1	105663861	105755191	91331	+	1203	835	1105	1036	1286	899	1031	1475	1125	784	1002	601	1425	653	1137	852	1189	1147	590	832	1072	862	1153
ENSMUSG00000104044	TEC	Gm37566	overlapping_locus	chr1	105708573	105712927	4355	+	1	8	3	1	1	6	8	3	6	11	6	10	3	6	1	8	3	5	33	13	6	7	0
ENSMUSG00000026321	protein_coding	Tnfrsf11a		chr1	105780718	105847981	67264	+	1570	958	1805	1560	1239	1801	1242	1875	1513	1642	1787	1051	2157	1304	2227	1392	1608	1634	978	789	1393	1156	2129
ENSMUSG00000099843	lncRNA	Gm7160		chr1	105979350	105990282	10933	-	75	64	57	86	104	43	38	83	81	66	51	34	61	29	67	35	86	95	52	26	98	63	115
ENSMUSG00000038866	protein_coding	Zcchc2		chr1	105990406	106034074	43669	+	1052	560	880	896	1258	761	692	1271	1105	831	874	614	1203	445	1044	596	958	1210	430	443	1294	684	1696
ENSMUSG00000044340	protein_coding	Phlpp1	overlapping_locus	chr1	106171752	106394250	222499	+	497	396	417	616	662	444	553	1078	458	511	482	365	644	295	713	426	714	682	365	311	615	268	1312
ENSMUSG00000103291	TEC	Gm38235	overlapping_locus	chr1	106219314	106224265	4952	+	5	15	4	8	1	10	26	2	9	12	7	15	10	19	7	16	6	24	24	25	43	24	0
ENSMUSG00000057329	protein_coding	Bcl2	overlapping_locus	chr1	106538178	106714274	176097	-	589	353	599	511	682	484	454	749	660	403	441	291	735	308	528	392	615	564	268	336	486	503	624
ENSMUSG00000009905	protein_coding	Kdsr		chr1	106720459	106759727	39269	-	568	676	471	647	716	454	646	914	441	420	460	401	646	346	543	476	721	482	239	436	449	374	487
ENSMUSG00000009907	protein_coding	Vps4b		chr1	106764071	106796728	32658	-	2597	2123	2512	2637	2798	1907	2366	3525	2480	1984	2068	1528	3252	1562	2818	2032	2785	3310	1460	1893	2710	1765	3517
ENSMUSG00000059956	protein_coding	Serpinb12		chr1	106934449	106957080	22632	+	6	7	4	15	6	7	8	23	10	38	5	13	15	18	12	6	6	54	28	1	44	2	53
ENSMUSG00000062345	protein_coding	Serpinb2	overlapping_locus	chr1	107511423	107535478	24056	+	103	3	48	5	14	24	54	36	51	19	10	0	17	5	20	5	33	4	0	11	18	20	22
ENSMUSG00000092572	polymorphic_pseudogene	Serpinb10	overlapping_locus	chr1	107529003	107549271	20269	+	269	40	250	39	129	76	42	82	243	15	179	12	188	3	139	12	46	18	14	41	42	79	49
ENSMUSG00000026315	protein_coding	Serpinb8		chr1	107590006	107610484	20479	+	550	585	633	675	521	573	473	721	536	686	554	451	841	505	822	598	711	1047	488	328	867	393	1031
ENSMUSG00000047216	protein_coding	Cdh19	overlapping_locus	chr1	110888326	110977584	89259	-	19	0	27	0	16	8	0	1	15	0	22	0	7	0	4	2	32	2	0	1	0	1	2
ENSMUSG00000038702	protein_coding	Dsel		chr1	111858702	111864918	6217	-	717	1136	620	964	1289	814	1274	2140	711	686	484	634	1112	647	989	1038	1554	954	421	1260	613	580	540
ENSMUSG00000026374	protein_coding	Tsn		chr1	118294778	118311739	16962	-	2780	2232	2619	2706	3066	2026	2579	3978	2371	1961	2144	1487	2973	1612	2837	2512	3175	2249	1038	1843	1899	1412	2059
ENSMUSG00000026377	protein_coding	Nifk		chr1	118321839	118333822	11984	+	1004	831	942	809	1027	804	925	1547	1015	751	789	579	1059	610	965	930	1127	852	480	753	740	585	719
ENSMUSG00000064302	protein_coding	Clasp1		chr1	118389058	118612678	223621	+	1240	897	1222	1346	1586	1107	1398	2366	1254	955	1158	711	1600	671	1542	1052	1610	886	492	851	787	714	1088
ENSMUSG00000026380	protein_coding	Tfcp2l1	ncRNA_host	chr1	118627945	118685168	57224	+	11	5	15	3	16	11	11	8	20	6	4	2	21	1	23	2	38	6	6	2	7	23	7
ENSMUSG00000048402	protein_coding	Gli2		chr1	118834132	119053619	219488	-	322	212	160	333	403	196	250	343	169	169	189	160	319	140	284	267	520	100	60	193	108	116	86
ENSMUSG00000037035	protein_coding	Inhbb		chr1	119415465	119422248	6784	-	391	411	216	566	664	621	457	1064	313	388	242	359	438	271	397	387	635	174	88	281	137	159	150
ENSMUSG00000004451	protein_coding	Ralb		chr1	119470305	119504794	34490	-	2044	1670	1688	1992	2084	1732	1833	2645	2006	1753	1572	1236	2403	1282	2226	1703	2297	1513	815	1291	1313	1177	1537
ENSMUSG00000098447	lncRNA	Gm27184		chr1	119520090	119526359	6270	-	10	3	7	3	10	7	5	9	8	3	8	1	12	2	4	6	3	0	2	6	1	4	1
ENSMUSG00000098923	protein_coding	Tmem185b	retrogene	chr1	119526160	119528983	2824	+	806	564	610	814	914	534	667	1138	738	682	644	447	899	489	894	555	743	685	327	363	697	437	751
ENSMUSG00000026383	protein_coding	Epb41l5	overlapping_locus	chr1	119545037	119649000	103964	-	89	43	133	75	153	71	77	133	101	61	109	61	153	35	140	50	125	72	23	69	34	52	48
ENSMUSG00000026384	protein_coding	Ptpn4	overlapping_locus	chr1	119652467	119837613	185147	-	1131	1313	1486	1144	1247	745	916	1143	859	677	1009	722	1434	757	1275	1139	1432	1040	619	1214	837	857	589
ENSMUSG00000103146	TEC	Gm37745	overlapping_locus	chr1	119790763	119798925	8163	-	3	15	8	9	7	17	25	5	5	9	6	20	12	15	4	15	19	14	31	41	19	24	1
ENSMUSG00000036975	protein_coding	Tmem177		chr1	119907890	119913208	5319	-	174	96	156	186	201	119	153	191	161	154	144	105	240	86	215	119	194	149	60	102	135	136	130
ENSMUSG00000026387	protein_coding	Sctr		chr1	120006894	120063536	56643	+	12	4	5	4	35	3	4	12	17	3	6	3	14	0	12	4	10	5	3	4	4	12	0
ENSMUSG00000050777	protein_coding	Tmem37		chr1	120067377	120074074	6698	-	190	231	101	284	316	165	321	410	177	244	140	134	237	162	153	138	260	272	156	178	351	117	533
ENSMUSG00000026385	protein_coding	Dbi		chr1	120113280	120121078	7799	-	1804	1549	1437	1550	2535	1139	1534	2297	1862	1951	1213	938	1922	959	1634	1330	1875	2445	1447	1285	2497	1229	1915
ENSMUSG00000026388	protein_coding	3110009E18Rik		chr1	120121187	120188189	67003	+	45	26	40	24	34	22	35	42	36	22	33	29	45	19	23	41	40	46	19	13	30	23	25
ENSMUSG00000026389	protein_coding	Steap3		chr1	120190757	120272705	81949	-	897	665	584	934	994	524	631	956	781	699	927	541	976	564	883	600	938	847	520	325	977	437	1867
ENSMUSG00000026390	protein_coding	Marco		chr1	120474538	120505024	30487	-	15	26	6	77	22	59	8	48	37	123	26	119	15	66	31	141	227	49	12	4	28	0	11
ENSMUSG00000003721	protein_coding	Insig2		chr1	121304353	121332589	28237	-	2987	1953	2860	2531	2757	1865	2052	2435	2203	1664	2372	1612	3448	1481	3595	1798	2905	1336	799	1628	1535	1595	1072
ENSMUSG00000104253	TEC	Gm37174		chr1	121328092	121331149	3058	+	22	25	36	30	42	27	36	46	31	15	20	25	30	14	23	31	33	50	19	26	26	13	22
ENSMUSG00000101791	lncRNA	2210011K15Rik		chr1	121355116	121359900	4785	-	7	6	7	10	7	3	8	6	1	6	17	5	26	3	15	4	13	2	0	9	4	5	1
ENSMUSG00000026339	protein_coding	Ccdc93		chr1	121431049	121506460	75412	+	1184	1001	1002	1330	1596	1075	1286	1717	1038	867	1041	781	1750	690	1467	999	1325	1121	570	775	1074	696	1406
ENSMUSG00000001674	protein_coding	Ddx18		chr1	121553835	121567989	14155	-	289	240	263	285	332	229	295	511	272	242	255	158	355	191	331	253	300	214	113	173	199	173	240
ENSMUSG00000026341	protein_coding	Actr3		chr1	125392905	125435727	42823	-	6516	3576	5820	5111	5994	4267	4415	7966	6789	5374	5309	3538	7073	3348	6248	4363	5592	8941	3915	3206	7651	4243	9724
ENSMUSG00000026342	protein_coding	Slc35f5		chr1	125560595	125595820	35226	+	1309	1291	1159	1737	1780	1228	1720	2275	1090	1107	1062	917	1710	944	1510	1183	1848	1513	708	1147	1310	883	1512
ENSMUSG00000026343	protein_coding	Gpr39		chr1	125676995	125873862	196868	+	4	2	3	4	8	13	14	18	6	8	3	6	4	5	2	9	20	5	6	3	2	4	7
ENSMUSG00000026344	protein_coding	Lypd1		chr1	125867622	125913101	45480	-	13	3	7	3	11	2	3	14	4	4	2	2	3	1	7	4	9	10	0	11	7	0	11
ENSMUSG00000049690	protein_coding	Nckap5	overlapping_locus	chr1	125913620	126830799	917180	-	98	4	66	6	18	15	12	16	8	5	50	0	17	3	8	10	34	12	4	2	0	1	2
ENSMUSG00000036155	protein_coding	Mgat5	overlapping_locus	chr1	127205015	127488336	283322	+	1716	1470	1294	1779	1937	1337	1492	1986	1290	1311	1517	1162	2011	1127	1895	1443	1821	1779	1066	956	1689	858	2905
ENSMUSG00000104378	TEC	Gm37510	overlapping_locus	chr1	127270524	127275285	4762	+	23	13	19	9	22	18	16	22	19	23	5	6	16	9	18	14	12	14	25	6	26	12	13
ENSMUSG00000026347	protein_coding	Tmem163		chr1	127486546	127679548	193003	-	56	10	31	19	34	5	9	11	30	9	26	20	28	10	26	10	8	4	11	6	11	18	25
ENSMUSG00000026348	protein_coding	Acmsd		chr1	127729413	127767978	38566	+	29	3	86	6	5	8	7	18	33	6	44	2	24	4	18	1	3	0	1	8	16	13	26
ENSMUSG00000026349	protein_coding	Ccnt2		chr1	127774164	127808061	33898	+	2951	2046	3084	2673	3239	2199	2481	3971	2902	2110	2671	1772	3428	1604	3139	2402	3149	2703	1265	1911	2364	2234	2453
ENSMUSG00000051590	protein_coding	Map3k19		chr1	127814791	127855031	40241	-	22	19	27	13	30	9	17	14	13	7	14	3	16	10	24	4	13	14	8	12	17	22	16
ENSMUSG00000036104	protein_coding	Rab3gap1		chr1	127868773	127943868	75096	+	1653	1262	1485	1669	1929	1276	1539	2048	1422	1142	1263	882	1924	847	1805	1127	1922	1222	614	991	1115	1075	1391
ENSMUSG00000036086	protein_coding	Zranb3	overlapping_locus	chr1	127954184	128103047	148864	-	419	733	426	589	336	267	314	515	364	319	365	270	476	368	394	350	406	711	258	210	694	207	1274
ENSMUSG00000099760	lncRNA	Gm28800		chr1	127959516	127967452	7937	+	23	37	31	21	16	17	23	16	29	16	13	16	22	11	19	22	32	14	15	15	35	20	43
ENSMUSG00000104164	TEC	Gm38248	overlapping_locus	chr1	127978905	127984687	5783	-	31	60	16	41	14	27	26	26	23	48	14	21	40	40	22	29	27	61	36	20	51	13	72
ENSMUSG00000058603	processed_pseudogene	Rpl28-ps1		chr1	128038569	128038982	414	+	17	21	13	19	14	12	24	13	8	23	12	11	25	7	11	9	13	4	4	9	10	6	17
ENSMUSG00000056211	protein_coding	R3hdm1	overlapping_locus	chr1	128103301	128237736	134436	+	1735	1408	1752	1843	2158	1462	1853	2332	1572	1386	1544	1130	2202	1097	2015	1587	2026	1397	804	1160	1254	1136	1514
ENSMUSG00000104239	TEC	Gm37588	overlapping_locus	chr1	128132157	128134652	2496	+	1	6	6	1	2	4	3	1	1	3	4	5	1	6	0	6	4	0	20	9	6	7	3
ENSMUSG00000102179	TEC	Gm37868	overlapping_locus	chr1	128143614	128146348	2735	+	1	6	0	3	1	2	6	2	4	0	2	4	1	7	0	6	3	2	8	13	9	2	4
ENSMUSG00000026353	protein_coding	Ubxn4		chr1	128243964	128279378	35415	+	2644	2421	2460	2893	3382	2275	2713	4324	2382	1913	2164	1590	3158	1408	2996	2433	3310	2310	1024	1690	1905	1443	2323
ENSMUSG00000026354	protein_coding	Lct		chr1	128284756	128328318	43563	-	19	17	8	9	14	17	15	20	29	10	8	5	14	7	22	9	7	1	5	7	2	7	12
ENSMUSG00000026355	protein_coding	Mcm6		chr1	128331590	128359664	28075	-	2514	960	3004	1695	1451	1441	1243	3535	2677	1435	3094	1001	2764	1051	2404	1450	1845	965	599	1151	911	1251	1758
ENSMUSG00000026356	protein_coding	Dars		chr1	128363707	128417368	53662	-	1647	1232	1817	1590	1870	1469	1630	2730	1834	1305	1666	989	2276	1074	1896	1540	1903	1687	797	1413	1324	1084	1687
ENSMUSG00000100078	processed_pseudogene	Gm6170	pseudo_consens	chr1	128520073	128521460	1388	-	3	2	4	7	8	9	11	14	15	6	3	2	10	3	8	7	8	15	3	7	9	2	11
ENSMUSG00000045382	protein_coding	Cxcr4		chr1	128588199	128592293	4095	-	2430	1356	2278	1407	1885	1013	1181	2729	2879	1421	2595	941	2323	864	2347	850	1161	1660	1006	1056	2002	1406	2833
ENSMUSG00000042581	protein_coding	Thsd7b	overlapping_locus	chr1	129273302	130219278	945977	+	15	1	22	0	5	1	3	2	11	0	8	3	7	0	5	0	7	15	0	5	14	8	7
ENSMUSG00000087691	lncRNA	Cd55os		chr1	130422824	130437914	15091	+	62	12	76	22	27	16	12	22	48	8	46	7	32	5	28	11	13	12	4	6	4	15	22
ENSMUSG00000086825	lncRNA	Gm15675		chr1	130429781	130437191	7411	-	255	54	374	78	215	84	48	124	257	48	195	42	212	40	179	63	151	73	26	46	63	132	68
ENSMUSG00000026399	protein_coding	Cd55		chr1	130439027	130462744	23718	-	630	103	851	239	385	234	167	337	615	127	617	104	552	118	469	181	362	78	57	128	118	258	176
ENSMUSG00000085526	lncRNA	Gm16083	overlapping_locus	chr1	130462576	130557075	94500	+	12	0	17	0	2	2	3	3	12	4	8	3	7	2	4	5	5	0	6	5	2	5	1
ENSMUSG00000026409	protein_coding	Pfkfb2	overlapping_locus	chr1	130689182	130729253	40072	-	596	453	637	568	702	463	524	696	505	414	478	280	692	364	660	476	745	493	224	377	319	400	387
ENSMUSG00000046404	protein_coding	Yod1		chr1	130717327	130724358	7032	+	568	348	763	395	489	382	389	671	597	302	559	280	606	298	598	368	485	543	276	368	444	405	493
ENSMUSG00000042510	protein_coding	AA986860		chr1	130731976	130744622	12647	+	73	75	57	66	93	43	79	92	50	36	62	35	57	34	69	59	102	28	16	52	47	30	39
ENSMUSG00000026415	protein_coding	Fcamr		chr1	130800902	130814740	13839	+	4	2	21	6	14	9	1	5	10	2	3	0	10	1	10	2	2	1	3	2	3	6	5
ENSMUSG00000042474	protein_coding	Fcmr		chr1	130865669	130880791	15123	+	211	70	252	134	301	68	73	71	174	28	138	45	161	39	159	30	60	53	41	31	55	92	133
ENSMUSG00000016529	protein_coding	Il10		chr1	131019845	131024974	5130	+	27	9	24	19	22	34	10	50	30	40	19	16	21	24	22	36	62	30	31	17	20	26	27
ENSMUSG00000016528	protein_coding	Mapkapk2	overlapping_locus	chr1	131053700	131097826	44127	-	4547	2304	2971	3337	4596	2950	2509	5667	4089	3438	3307	2479	4690	2027	4484	2562	4257	3372	1933	1727	4383	2363	5668
ENSMUSG00000102856	TEC	Gm37084	overlapping_locus	chr1	131086252	131092149	5898	-	17	19	5	17	12	27	35	9	16	45	14	30	28	15	8	21	31	10	88	44	119	40	23
ENSMUSG00000016526	protein_coding	Dyrk3		chr1	131127455	131138340	10886	-	153	25	202	35	46	55	32	132	163	37	155	23	106	32	99	23	61	16	14	25	85	48	94
ENSMUSG00000026427	protein_coding	Eif2d		chr1	131153181	131187658	34478	+	776	617	720	771	938	587	691	1038	732	593	673	427	965	372	923	560	1018	494	292	496	526	451	645
ENSMUSG00000026430	protein_coding	Rassf5		chr1	131176410	131245258	68849	-	1299	488	1113	705	1197	664	600	1435	1470	611	1000	427	1383	354	1103	431	722	975	440	431	1001	716	1332
ENSMUSG00000042349	protein_coding	Ikbke		chr1	131254343	131279606	25264	-	1150	693	640	1258	1505	821	1212	1328	1247	1616	918	1036	1364	658	1170	805	1212	2481	1329	597	3437	979	3835
ENSMUSG00000102027	lncRNA	Gm28914		chr1	131259507	131260553	1047	+	5	5	1	7	3	5	4	1	5	11	1	3	4	3	5	3	4	15	3	3	20	3	18
ENSMUSG00000102055	lncRNA	Gm28913		chr1	131263330	131266749	3420	+	32	15	21	32	50	24	46	36	31	48	18	33	45	22	41	22	43	55	52	22	82	22	145
ENSMUSG00000026425	protein_coding	Srgap2	overlapping_locus	chr1	131285251	131527352	242102	-	3682	3339	3306	4931	4566	2594	3746	4383	2966	3081	2977	2701	5070	2548	4759	3366	4325	3018	1612	2548	2825	2444	3397
ENSMUSG00000101778	lncRNA	Gm29488	overlapping_locus	chr1	131406812	131409213	2402	-	2	11	4	4	3	7	33	1	4	22	8	11	14	17	8	18	7	2	50	22	21	21	4
ENSMUSG00000055184	protein_coding	Fam72a		chr1	131527903	131539872	11970	+	103	107	88	96	92	70	109	150	79	79	56	66	112	49	122	81	120	73	41	49	55	52	42
ENSMUSG00000004552	protein_coding	Ctse		chr1	131638306	131675505	37200	+	1717	37	3243	70	218	275	42	1056	1933	107	3305	98	1007	19	945	20	358	64	158	96	715	460	1095
ENSMUSG00000052688	protein_coding	Rab7b		chr1	131688695	131715439	26745	+	1249	1572	420	1968	1226	661	1155	1299	778	2001	659	937	1207	1083	942	975	908	3489	1531	466	3682	556	5834
ENSMUSG00000042268	protein_coding	Slc26a9		chr1	131744022	131771504	27483	+	1	0	4	0	3	0	0	3	0	9	3	1	1	0	0	1	1	25	2	0	22	2	11
ENSMUSG00000042251	protein_coding	Pm20d1		chr1	131797381	131821473	24093	+	12	7	8	10	9	7	3	9	7	5	9	1	12	2	6	5	12	6	3	3	3	4	6
ENSMUSG00000013275	protein_coding	Slc41a1		chr1	131827493	131848865	21373	+	1071	595	815	978	1304	823	805	1634	830	625	835	500	1227	430	1023	539	1431	369	253	474	419	594	565
ENSMUSG00000026433	protein_coding	Rab29		chr1	131867224	131872887	5664	+	699	420	500	502	766	519	562	850	643	543	506	339	703	295	679	387	780	483	253	322	456	408	494
ENSMUSG00000026434	protein_coding	Nucks1	overlapping_locus	chr1	131910534	131936321	25788	+	3569	1977	4389	2360	3109	2854	2453	5452	3568	2424	3522	1979	3994	2065	3579	3256	3618	2369	1768	2887	2293	2655	2327
ENSMUSG00000026435	protein_coding	Slc45a3	overlapping_locus	chr1	131962967	131982969	20003	+	372	160	428	333	317	382	259	453	381	284	355	154	468	196	493	231	448	178	84	146	133	201	224
ENSMUSG00000026436	protein_coding	Elk4	overlapping_locus	chr1	132007607	132032612	25006	+	2006	1362	1748	1374	2175	1360	1432	2660	1646	1268	1654	1095	2045	981	2164	1339	2078	1289	770	1346	1304	1359	1370
ENSMUSG00000059149	protein_coding	Mfsd4a		chr1	132022806	132068062	45257	-	696	472	640	625	690	551	567	912	528	401	560	370	917	393	741	488	707	479	322	498	506	414	610
ENSMUSG00000103966	TEC	Gm37120		chr1	132102365	132108323	5959	+	14	10	35	8	9	5	6	17	21	12	17	15	17	4	11	2	8	7	19	6	8	2	26
ENSMUSG00000026437	protein_coding	Cdk18		chr1	132112237	132139684	27448	-	1028	758	644	1520	1086	649	723	939	771	1663	779	844	1056	741	1119	745	793	1537	1031	305	2013	370	3939
ENSMUSG00000042115	protein_coding	Klhdc8a		chr1	132298626	132307357	8732	+	11	35	5	40	36	19	53	118	16	20	5	5	17	15	14	35	60	12	7	32	12	3	25
ENSMUSG00000009772	protein_coding	Nuak2		chr1	132316126	132333488	17363	+	656	330	371	500	428	281	263	695	569	464	494	292	653	251	518	290	315	456	280	193	553	288	790
ENSMUSG00000100658	lncRNA	F730311O21Rik		chr1	132342023	132349626	7604	+	68	70	71	135	81	36	61	121	90	92	70	57	93	68	81	51	67	140	118	22	185	21	310
ENSMUSG00000042066	protein_coding	Tmcc2		chr1	132356315	132391281	34967	-	2952	307	4216	577	713	954	438	2557	2039	455	2399	425	1466	268	1848	325	910	164	140	312	1160	735	1283
ENSMUSG00000042046	protein_coding	Dstyk		chr1	132417555	132466958	49404	+	1640	1312	1411	1568	2082	1272	1528	2399	1437	1136	1266	873	1921	819	1751	1147	2038	1220	589	1107	1186	949	1459
ENSMUSG00000097760	lncRNA	6030442K20Rik		chr1	132466433	132477064	10632	-	14	23	9	11	19	25	14	30	16	13	12	8	18	4	13	15	19	9	11	18	16	9	16
ENSMUSG00000026439	protein_coding	Rbbp5		chr1	132477365	132505659	28295	+	1038	670	891	952	1116	746	834	1367	1007	809	929	600	1270	569	1123	778	999	859	440	617	804	676	1011
ENSMUSG00000048174	protein_coding	Tmem81		chr1	132506230	132508639	2410	+	210	123	186	147	248	141	133	246	203	167	179	144	204	100	197	136	211	159	76	96	148	124	158
ENSMUSG00000026442	protein_coding	Nfasc		chr1	132564690	132741797	177108	-	39	0	25	1	12	7	1	14	27	0	25	2	5	1	11	2	20	0	0	9	2	1	0
ENSMUSG00000026443	protein_coding	Lrrn2		chr1	132880273	132940005	59733	+	19	3	12	8	14	2	4	5	11	2	10	3	12	0	1	7	16	1	2	3	2	11	4
ENSMUSG00000054387	protein_coding	Mdm4		chr1	132959484	133030561	71078	-	4652	3090	4649	4086	5477	3593	4021	6311	4869	3357	4306	2675	5463	2298	4808	3589	5429	3764	1959	3126	3506	3407	3671
ENSMUSG00000026447	protein_coding	Pik3c2b		chr1	133045667	133108687	63021	+	425	193	356	358	463	265	309	431	413	171	390	222	467	181	412	216	400	98	83	232	126	285	195
ENSMUSG00000102425	TEC	Gm26616		chr1	133128676	133131782	3107	-	72	38	53	29	20	18	21	38	34	12	41	14	37	10	31	18	35	7	13	11	21	32	17
ENSMUSG00000046062	protein_coding	Ppp1r15b		chr1	133131143	133139783	8641	+	3897	2074	3558	2669	3370	2306	2269	4335	3303	2130	3154	1739	3949	1763	3457	2200	2843	2670	1338	1844	2584	2057	3111
ENSMUSG00000041757	protein_coding	Plekha6		chr1	133164210	133303435	139226	+	114	30	95	108	245	154	136	96	127	65	74	36	121	29	114	38	346	87	37	79	35	141	56
ENSMUSG00000070643	protein_coding	Sox13		chr1	133382303	133424377	42075	-	458	245	225	334	512	294	335	660	331	297	254	218	416	195	499	300	624	72	65	263	102	203	91
ENSMUSG00000090553	protein_coding	Snrpe		chr1	133603871	133610291	6421	-	869	529	796	621	866	505	683	1268	867	730	697	461	879	439	742	633	944	686	528	694	603	635	479
ENSMUSG00000102976	protein_coding	Zc3h11a	overlapping_locus	chr1	133619862	133661380	41519	-	372	412	544	560	505	380	550	633	373	273	365	328	641	369	486	448	509	546	297	440	368	334	377
ENSMUSG00000094410	protein_coding	Gm38394	overlapping_locus	chr1	133619940	133661318	41379	-	128	149	129	158	162	136	168	187	101	123	97	116	200	117	138	167	153	147	98	150	88	91	97
ENSMUSG00000051998	protein_coding	Lax1		chr1	133679091	133690108	11018	-	217	116	229	108	268	96	66	237	247	76	156	68	161	39	171	41	143	231	108	60	191	283	377
ENSMUSG00000026463	protein_coding	Atp2b4	overlapping_locus	chr1	133699457	133801041	101585	-	2620	2445	3561	2350	3388	2106	2209	5784	2614	1366	2750	1277	3363	1266	2874	1726	3612	1689	753	1992	1135	1421	1574
ENSMUSG00000010311	protein_coding	Optc		chr1	133897199	133907999	10801	-	4	4	4	15	12	7	15	17	3	6	4	2	12	0	11	7	14	3	0	8	2	2	5
ENSMUSG00000041577	protein_coding	Prelp		chr1	133910304	133921414	11111	-	3780	366	2721	357	1986	387	744	2483	1014	173	2924	123	1487	113	938	149	2758	377	156	305	206	317	513
ENSMUSG00000100987	lncRNA	Gm1627		chr1	133962162	133971938	9777	+	11	15	8	26	11	12	14	9	11	2	10	10	20	14	9	6	9	5	10	10	3	8	0
ENSMUSG00000041559	protein_coding	Fmod		chr1	134037254	134048277	11024	+	7828	12874	3242	8872	13903	5081	11957	42748	4791	5505	4243	7209	6112	5712	5390	10112	21583	4794	2502	8072	3877	3353	4083
ENSMUSG00000020423	protein_coding	Btg2		chr1	134075170	134079120	3951	-	2378	1052	2334	1043	1445	688	739	2729	1890	1010	2061	872	1701	567	1581	657	1023	1711	686	604	2200	1044	2463
ENSMUSG00000026450	protein_coding	Chit1		chr1	134111242	134151540	40299	+	8	12	3	3	11	2	1	6	12	3	4	0	4	0	18	0	4	0	3	6	1	0	3
ENSMUSG00000064246	protein_coding	Chil1		chr1	134182176	134190181	8006	+	1437	16	559	43	735	1002	120	786	1150	83	710	44	750	10	770	6	1641	149	45	242	213	200	278
ENSMUSG00000042451	protein_coding	Mybph		chr1	134193448	134201232	7785	+	9	0	7	1	2	3	0	10	91	0	0	0	1	0	0	1	26	0	0	0	0	15	3
ENSMUSG00000042429	protein_coding	Adora1		chr1	134199223	134235431	36209	-	19	0	17	1	22	12	1	12	14	0	13	0	6	0	8	1	15	2	2	0	0	2	4
ENSMUSG00000026459	protein_coding	Myog		chr1	134289989	134292548	2560	+	1	2	0	0	0	0	0	0	150	0	0	0	2	0	0	0	4	0	0	0	1	4	0
ENSMUSG00000026458	protein_coding	Ppfia4		chr1	134296783	134332928	36146	-	699	319	363	422	679	261	283	478	567	520	397	307	651	225	546	242	431	427	259	247	524	319	706
ENSMUSG00000042305	protein_coding	Tmem183a		chr1	134346097	134361979	15883	-	1420	1211	1380	1300	1716	1121	1298	2177	1323	1103	1124	912	1642	754	1420	1200	1618	1344	703	1020	1269	948	1445
[truncated: 18,177 more rows]

## Sheet: Log2_CPMs
gene_id	gene_type	gene_name	tag	seqnames	start	end	width	strand	Can_Young_rep1	Im_Young_rep1	Can_Young_rep2	Im_Young_rep2	Can_Old_rep1	Can_Old_rep2	Im_Old_rep2	Can_Old_rep3	Can_Young_rep3	Im_Young_rep3	Can_Young_rep4	Im_Young_rep4	Can_Young_rep5	Im_Young_rep5	Can_Young_rep6	Im_Young_rep6	Can_Old_rep4	Im_Old_rep4	Im_Old_rep5	Can_Old_rep6	Im_Old_rep6	Can_Old_rep7	Im_Old_rep7
[truncated: 18,901 more rows]

[truncated: 1 more sheets: Differential_Expression_Results]
