# Supplementary material for: RNA‐seq Analysis of Peri‐Implant Tissue Shows Differences in Immune, Notch, Wnt, and Angiogenesis Pathways in Aged Versus Young Mice
Source: JBMR Plus. 2021 Sep 9;5(11):e10535. doi: 10.1002/jbm4.10535 (PMC8567488; doi:10.1002/jbm4.10535)
Supplement: Supplementary file 8 — Supplemental Table S5. QuSAGE differential pathway analysis of the peri‐implant tissues from young and aged mice (FDR <0.01, fold change >2). Low stringency gene expression filtering (group cpm > 0.3). [file JBM4-5-e10535-s007.xlsx]

## Sheet: Supplemental Table 5_QSage_Path
Pathway	size	logFC	lowCI	highCI	PValue	FDR	Genes
REACTOME_ADHERENS_JUNCTIONS_INTERACTIONS	17	0.697872	0.218322	1.22829	0.00841863	0.13996	CTNND1, CDH4, PVR, CDH11, CDH5, CDH3, CDH1, CDH13, CDH15, CADM1, CTNNB1, JUP, CDH24, CDH6, CDH10, CDH2, CTNNA1
REACTOME_RECEPTOR_LIGAND_BINDING_INITIATES_THE_SECOND_PROTEOLYTIC_CLEAVAGE_OF_NOTCH_RECEPTOR	11	0.670825	0.260479	1.1254	0.00513069	0.134822	DLL4, JAG1, NOTCH2, UBA52, ADAM10, RPS27A, ADAM17, JAG2, DLL1, NOTCH3, NOTCH4
REACTOME_CHONDROITIN_SULFATE_BIOSYNTHESIS	17	0.57082	0.17898	1.00497	0.00674341	0.134822	CHPF, BCAN, CHPF2, CHST12, CHST13, CSGALNACT2, CHSY1, CHST15, CSGALNACT1, CSPG4, CHST3, CHST11, DCN, VCAN, CHSY3, CHST7, BGN
REACTOME_CELL_CELL_JUNCTION_ORGANIZATION	31	0.484954	0.182832	0.818106	0.00339778	0.134822	F11R, CTNND1, PARD6B, CDH4, PRKCI, CLDN12, CLDN15, PVR, CDH11, CDH5, PARD6A, CDH3, CDH1, CDH13, CDH15, PARD3, CADM1, CTNNB1, CLDN7, JUP, MPP5, CDH24, CLDN10, CDH6, CDH10, CLDN5, CLDN1, CLDN20, CDH2, CTNNA1, PARD6G
REACTOME_TERMINATION_OF_O_GLYCAN_BIOSYNTHESIS	13	0.480513	0.156006	0.839665	0.00826763	0.13996	ST6GALNAC4, ST6GALNAC3, ST3GAL3, MUC6, MUC2, MUC5AC, MUC5B, ST3GAL2, ST6GALNAC2, ST3GAL1, ST6GAL1, MUC4, MUC13
REACTOME_CHONDROITIN_SULFATE_DERMATAN_SULFATE_METABOLISM	43	0.443038	0.119556	0.79899	0.00974293	0.148343	B3GAT2, CHPF, GPC1, CHST14, SDC4, BCAN, SDC3, HSPG2, B3GALT6, AGRN, CHPF2, IDUA, GPC2, CHST12, CHST13, GXYLT2, CSGALNACT2, CHSY1, CHST15, CSGALNACT1, CSPG4, HEXA, HYAL1, UST, DSE, CHST3, CHST11, DCN, SDC1, B4GALT7, VCAN, ARSB, HEXB, GPC6, SDC2, GXYLT1, CHSY3, B3GAT3, CHST7, GPC4, GPC3, IDS, BGN
PID_FRA_PATHWAY	34	0.408423	0.109874	0.653303	0.00736802	0.134822	THBD, MMP9, NFATC2, CCNA2, BGLAP, CDKN2A, JUN, DMTF1, NOS3, IL6, FOSL2, COL1A2, MGP, PLAUR, USF2, CCND1, JUND, HMOX1, JUNB, MMP2, NFATC3, GJA1, DCN, LIF, CCL2, ITGB4, PLAU, ATF4, EP300, SP1, LAMA3, NFATC1, FOSL1, TXLNG
KEGG_HEDGEHOG_SIGNALING_PATHWAY	41	0.385542	0.117221	0.680854	0.00638343	0.134822	RAB23, STK36, IHH, GLI2, BMP2, BMP7, WNT2B, PRKACB, PTCH2, BMP8B, BMP8A, WNT4, WNT16, SMO, WNT5B, WNT11, HHIP, PRKACA, CSNK1G1, BMP5, CSNK1G2, GLI1, FBXW11, WNT9A, CSNK1D, GLI3, BMP6, GAS1, PTCH1, WNT5A, BMP4, CSNK1E, WNT7B, WNT10B, DHH, GSK3B, CSNK1G3, CSNK1A1, BTRC, SUFU, PRKX
PID_FOXM1_PATHWAY	38	0.377717	0.145407	0.568516	0.00154165	0.134822	CENPF, NEK2, CENPB, CDC25B, CCNA2, CKS1B, CDKN2A, CENPA, CHEK2, BRCA2, TGFA, FOXM1, XRCC1, GSK3A, CCNE1, PLK1, CCND1, MMP2, NFATC3, MAP2K1, CCNB2, ESR1, LAMA4, CDK1, CDK4, CDK2, AURKB, BIRC5, FOS, GAS1, CCNB1, RB1, SKP2, MYC, EP300, SP1, CREBBP, ETV5
KEGG_GLYCOSAMINOGLYCAN_BIOSYNTHESIS_CHONDROITIN_SULFATE	21	0.372579	0.122592	0.649301	0.00619273	0.134822	B3GAT2, CHPF, CHST14, B3GALT6, CHPF2, CHST12, CHST13, CSGALNACT2, CHSY1, XYLT1, CHST15, CSGALNACT1, UST, DSE, CHST3, CHST11, XYLT2, B4GALT7, CHSY3, B3GAT3, CHST7
REACTOME_MYOGENESIS	23	0.340895	0.113138	0.592446	0.00681229	0.134822	MYOG, ABL1, CDH4, MEF2D, CDC42, MYOD1, MEF2A, CDH15, CDON, NEO1, BNIP2, TCF12, CTNNB1, TCF3, MAP2K6, MEF2C, MAPK12, MAPK11, BOC, MAPK14, CDH2, CTNNA1, TCF4
REACTOME_PRE_NOTCH_PROCESSING_IN_GOLGI	16	0.328951	0.111014	0.506666	0.00385296	0.134822	NOTCH2, B4GALT1, ST3GAL3, ATP2A2, TMED2, LFNG, FURIN, RAB6A, ATP2A1, ATP2A3, RFNG, SEL1L, MFNG, ST3GAL6, NOTCH3, NOTCH4
REACTOME_CRMPS_IN_SEMA3A_SIGNALING	13	0.316716	0.0987286	0.558276	0.0069393	0.134822	PLXNA2, SEMA3A, CDK5, CRMP1, PLXNA1, FES, DPYSL4, NRP1, FYN, CDK5R1, DPYSL2, DPYSL3, PLXNA3
BIOCARTA_ARF_PATHWAY	16	0.23845	0.106303	0.346327	0.00140129	0.134822	ABL1, POLR1B, E2F1, PIK3CA, CDKN2A, RAC1, POLR1D, POLR1A, MDM2, TBX2, PIK3CG, TWIST1, PIK3R1, RB1, MYC, POLR1C
REACTOME_RECRUITMENT_OF_NUMA_TO_MITOTIC_CENTROSOMES	10	0.238171	0.0781652	0.368343	0.00500623	0.134822	TUBGCP5, NUMA1, TUBGCP2, TUBGCP3, CDK1, NEDD1, TUBG1, TUBG2, CCNB1, TUBGCP6
PID_DELTA_NP63_PATHWAY	41	0.238123	0.0813402	0.410974	0.00456932	0.134822	PPP2R5A, NOTCH1, COL5A1, IL1A, ITCH, ADA, ADRM1, FBXW7, WWP1, CDKN2A, SFN, FOSL2, BRCA2, DLX6, DLX5, TCF7L1, POU2F2, AXL, RAB38, NRG1, RRAD, YAP1, MRE11A, ATM, CCNB2, PERP, MDM2, SEC14L2, IGFBP3, STXBP4, ITGA3, TOP2A, FASN, HBP1, BDKRB2, VDR, CEBPD, HES1, GSK3B, RUNX1, HELLS
REACTOME_APC_C_CDC20_MEDIATED_DEGRADATION_OF_CYCLIN_B	19	0.229195	0.095964	0.367711	0.0018567	0.134822	ANAPC2, ANAPC1, UBE2C, CDC26, CDC20, ANAPC4, ANAPC7, ANAPC5, CDC16, UBA52, ANAPC10, CDK1, UBE2D1, RPS27A, CDC27, ANAPC11, CCNB1, UBE2E1, CDC23
REACTOME_SIGNALING_BY_ROBO_RECEPTOR	28	0.223232	0.0581866	0.35861	0.00950799	0.148343	NCK2, GPC1, CLASP1, SRGAP2, ABL2, ENAH, ABL1, PAK6, PFN2, CAP1, CDC42, SLIT2, RAC1, SRGAP3, VASP, PAK4, PAK1, ROBO3, NCK1, SRGAP1, PFN1, SOS2, EVL, CAP2, PAK2, ROBO1, ROBO2, SOS1
PID_PRL_SIGNALING_EVENTS_PATHWAY	23	0.22127	0.121789	0.331386	0.000236323	0.134822	PTP4A1, SRC, CCNA2, RHOC, RABGGTB, PTP4A2, RAC1, CCNE1, ATF5, MAPK3, BCAR1, AGT, ITGB1, RHOA, CDK2, ITGA1, RABGGTA, PTP4A3, TUBA1B, MAPK1, CDKN1A, ROCK1, EGR1
PID_NETRIN_PATHWAY	31	0.216602	0.0741048	0.374096	0.00471439	0.134822	SRC, PLCG1, PIK3CA, UNC5C, CDC42, YES1, RAC1, WASL, PAK1, MAPK3, DOCK1, BCAR1, MAP2K1, NCK1, RHOA, FYN, UNC5B, MAP2K2, AGAP2, NTN1, PITPNA, ELMO1, UNC5A, DAPK1, MAP1B, PIK3R1, MYO10, TRIO, PTK2, MAPK1, CAMK2A
REACTOME_PHOSPHORYLATION_OF_THE_APC_C	17	0.215031	0.0848431	0.350382	0.0027756	0.134822	ANAPC2, ANAPC1, UBE2C, CDC26, ANAPC4, ANAPC7, ANAPC5, PLK1, CDC16, ANAPC10, CDK1, UBE2D1, CDC27, ANAPC11, CCNB1, UBE2E1, CDC23
REACTOME_NOTCH1_INTRACELLULAR_DOMAIN_REGULATES_TRANSCRIPTION	42	0.208551	0.114905	0.285611	0.00012406	0.134822	HDAC4, HEY1, TBL1XR1, MAML3, FBXW7, CCNC, TLE1, HEYL, HDAC1, RBPJ, NCOR2, CDK8, CUL1, HDAC11, UBA52, MAML2, TLE3, HEY2, HDAC2, TLE2, RPS27A, MAML1, NCOR1, KAT2A, HDAC5, HDAC9, HIF1A, SNW1, MYC, RBX1, EP300, HDAC10, HDAC7, CREBBP, HES1, KAT2B, HDAC3, TLE4, HDAC6, MAMLD1, TBL1X, HDAC8
BIOCARTA_WNT_PATHWAY	25	0.192599	0.0942152	0.301378	0.000683667	0.134822	CSNK2A1, LEF1, MAP3K7, TLE1, HDAC1, DVL1, FZD1, CTBP1, CCND1, CTNNB1, WIF1, PPP2CA, NLK, CSNK1D, MYC, TAB1, CREBBP, GSK3B, AXIN1, PPARD, APC, CSNK1A1, SMAD4, FRAT1, BTRC
REACTOME_TGF_BETA_RECEPTOR_SIGNALING_ACTIVATES_SMADS	24	0.187915	0.0670143	0.286432	0.00279394	0.134822	UCHL5, FKBP1A, PMEPA1, TGFBR1, ZFYVE9, PPP1CB, PPP1CC, SMURF1, STRAP, TGFB1, PPP1R15A, FURIN, UBA52, SMAD3, TGFBR2, XPO1, RPS27A, MTMR4, SMURF2, STUB1, SMAD4, SMAD7, SMAD2, PPP1CA
PID_CDC42_REG_PATHWAY	29	0.186715	0.0655403	0.320694	0.00450511	0.134822	DOCK10, NGEF, FARP2, VAV2, ARHGAP1, PLCG1, VAV3, BCAR3, CDC42, ARHGAP17, ARHGEF7, MCF2L, DOCK6, ARHGEF25, GIT1, NME1, ARHGDIA, ITSN2, SPATA13, DOCK9, RACGAP1, ITSN1, RALBP1, APC, DNMBP, DOCK11, ARHGEF6, ARHGEF9, FGD1
REACTOME_DOWNREGULATION_OF_TGF_BETA_RECEPTOR_SIGNALING	21	0.171079	0.0727123	0.280073	0.00189701	0.134822	UCHL5, PMEPA1, TGFBR1, ZFYVE9, PPP1CB, PPP1CC, SMURF1, STRAP, TGFB1, PPP1R15A, UBA52, SMAD3, TGFBR2, XPO1, RPS27A, MTMR4, SMURF2, STUB1, SMAD7, SMAD2, PPP1CA
KEGG_ONE_CARBON_POOL_BY_FOLATE	16	0.162906	0.0430526	0.260397	0.00754643	0.134822	ATIC, MTHFR, TYMS, MTHFD2L, MTHFD2, ALDH1L1, MTFMT, MTHFS, AMT, MTHFD1L, SHMT2, SHMT1, MTHFD1, MTR, DHFR, GART
PID_BETA_CATENIN_NUC_PATHWAY	63	0.161603	0.0721133	0.259641	0.000810336	0.134822	NCOA2, MYOG, YWHAB, MMP9, TBL1XR1, TNIK, BCL9, LEF1, KLF4, TLE1, CDKN2A, JUN, HDAC1, SFN, CTNNBIP1, YWHAH, CTBP1, KCNIP4, YWHAG, TRRAP, MDFIC, CUL1, SSPO, TCF7L1, MITF, CCND2, RUVBL2, CCND1, ADCY7, MMP2, CDH1, SMARCA4, CTNNB1, HDAC2, TLE2, XPO1, TCF7, YWHAE, CACNA1G, AXIN2, YWHAQ, ID2, HBP1, TERT, VCAN, CHD8, YWHAZ, MYC, CBY1, EP300, SNAI2, DVL3, CAMK4, APC, TCF4, INCENP, TLE4, DKK1, TCF7L2, ZCCH…
REACTOME_MITOCHONDRIAL_TRNA_AMINOACYLATION	21	0.160425	0.0711153	0.25923	0.00429593	0.134822	MARS2, DARS2, IARS2, TARS2, WARS2, PPA2, RARS2, PARS2, GARS, SARS2, NARS2, EARS2, CARS2, KARS, QARS, LARS2, FARS2, YARS2, VARS2, AARS2, HARS2
REACTOME_TRNA_AMINOACYLATION	42	0.15561	0.0527274	0.240407	0.00543639	0.134822	MARS2, FARSB, DARS, DARS2, IARS2, EPRS, TARS2, WARS2, SARS, AIMP1, PPA2, RARS2, PARS2, YARS, AIMP2, GARS, SARS2, NARS2, EARS2, CARS, CARS2, FARSA, AARS, KARS, QARS, LARS2, PPA1, MARS, RARS, WARS, FARS2, EEF1E1, IARS, TARS, YARS2, VARS, VARS2, AARS2, HARS, HARS2, LARS, NARS
BIOCARTA_PITX2_PATHWAY	13	0.153404	0.05471	0.262792	0.00529992	0.134822	LEF1, HDAC1, DVL1, FZD1, TRRAP, CTNNB1, MED1, EP300, CREBBP, GSK3B, AXIN1, APC, LDB1
REACTOME_CONVERSION_FROM_APC_C_CDC20_TO_APC_C_CDH1_IN_LATE_ANAPHASE	16	0.150092	0.0426386	0.249505	0.00803404	0.13996	ANAPC2, ANAPC1, UBE2C, CDC14A, CDC26, CDC20, ANAPC4, ANAPC7, ANAPC5, CDC16, ANAPC10, UBE2D1, CDC27, ANAPC11, UBE2E1, CDC23
KEGG_AMINOACYL_TRNA_BIOSYNTHESIS	41	0.139343	0.0589159	0.227909	0.00346958	0.134822	MARS2, FARSB, DARS, DARS2, IARS2, EPRS, TARS2, WARS2, SARS, RARS2, PARS2, YARS, SEPSECS, GARS, SARS2, TARSL2, NARS2, EARS2, PSTK, CARS, CARS2, FARSA, AARS, KARS, MTFMT, QARS, LARS2, MARS, RARS, WARS, FARS2, IARS, TARS, YARS2, VARS, VARS2, AARS2, HARS, HARS2, LARS, NARS
REACTOME_RNA_POL_III_TRANSCRIPTION_INITIATION_FROM_TYPE_2_PROMOTER	23	0.130048	0.0340906	0.229815	0.00995207	0.148343	GTF3C3, GTF3C5, GTF3C4, POLR3F, POLR3K, POLR3GL, POLR3C, GTF3C2, POLR1D, POLR3E, POLR2L, LZTS1, POLR2E, POLR3B, BRF1, POLR3A, POLR3D, POLR2K, POLR2F, POLR3H, POLR2H, TBP, POLR1C
KEGG_SNARE_INTERACTIONS_IN_VESICULAR_TRANSPORT	31	-0.118081	0.187398	0.0414871	0.00383068	0.134822	STX6, VAMP4, SNAP23, STX16, SEC22B, STX17, STX12, VAMP3, STX18, STX2, STX1A, BET1, VAMP5, VAMP8, VAMP1, STX1B, BET1L, USE1, STX11, STX7, YKT6, SNAP47, STX8, VAMP2, GOSR1, GOSR2, VTI1B, SNAP29, BNIP1, STX3, VTI1A
PID_INSULIN_PATHWAY	44	-0.135282	0.246058	0.0438393	0.00673326	0.134822	NCK2, IRS1, INPP5D, RAPGEF1, GRB14, PTPRA, PTPN1, PRKCI, PIK3CA, SHC1, PRKCZ, EXOC1, PTPN11, SH2B2, CAV1, EXOC4, DOK1, AKT2, HRAS, INSR, EIF4EBP1, PARD6A, CBL, NCK1, SGK1, FOXO3, GRB10, CRK, RPS6KB1, GRB2, EXOC7, AKT1, EXOC2, EXOC3, RASA1, F2RL2, PIK3R1, EXOC5, PDPK1, TRIP10, SOS1, RHOQ, EXOC6, SORBS1
KEGG_RIBOFLAVIN_METABOLISM	14	-0.17804	0.325811	0.0575589	0.00683069	0.134822	PHPT1, ACP2, FLAD1, ACP6, MTMR7, MTMR2, ACP5, ACPP, ENPP1, ENPP3, ACP1, MTMR6, RFK, MTMR1
KEGG_REGULATION_OF_AUTOPHAGY	19	-0.199286	0.308349	0.0784715	0.00199607	0.134822	ATG4B, ATG4C, PRKAA2, ULK1, ATG7, GABARAPL1, GABARAPL2, ATG4D, ULK3, PIK3R4, ATG5, ULK2, GABARAP, BECN1, PRKAA1, ATG3, PIK3C3, ATG12, ATG4A
REACTOME_G_PROTEIN_BETA_GAMMA_SIGNALLING	26	-0.225353	0.396886	0.0849895	0.00317715	0.134822	AKT3, PLCB2, PLCB1, GNB4, GNG5, GNG10, GNB1, GNB2, GNG11, GNG12, GNB3, GNG8, AKT2, GNB5, RHOA, GNG7, PIK3R5, PIK3R6, GNGT2, PIK3CG, AKT1, GNG4, GNG2, PDPK1, PLCB3, GNG3
REACTOME_CD28_DEPENDENT_PI3K_AKT_SIGNALING	21	-0.229612	0.350549	0.0957949	0.00186187	0.134822	CD28, AKT3, MAPKAP1, TRIB3, PIK3CA, THEM4, PIK3R3, LCK, MTOR, AKT2, PIK3R2, FYN, MAP3K14, AKT1, PIK3R1, RICTOR, CD86, CD80, PDPK1, MLST8, MAP3K8
REACTOME_ADP_SIGNALLING_THROUGH_P2RY1	23	-0.237255	0.39239	0.0656505	0.00833786	0.13996	PLA2G4A, SRC, GNB4, P2RY1, GNG5, GNG10, GNB1, GNB2, GNG11, GNG12, GNB3, GNG8, GNB5, GNG7, GNA15, GNA11, GNGT2, GNG4, GNG2, MAPK14, GNG3, GNAQ, GNA14
REACTOME_GOLGI_ASSOCIATED_VESICLE_BIOGENESIS	46	-0.246046	0.443864	0.0815561	0.00556914	0.134822	AP4E1, SNX5, TPD52, SH3D19, SNAPIN, AP4B1, SORT1, CLTA, DNAJC6, PUM1, GAK, HIP1R, AP1S1, VAMP8, NECAP1, NAPA, BLOC1S3, PICALM, ARRB1, PIK3C2A, AP1M1, AP1G1, AP1M2, DNM2, HSPA8, TPD52L1, BLOC1S1, AP1B1, ARF1, VAMP2, CPD, CLTC, RAB5C, TXNDC5, DTNBP1, AP3B1, TFRC, SNX9, IGF2R, AP3S1, SNX2, FTH1, OCRL, YIPF6, TBC1D8B, AP1S2
REACTOME_PEROXISOMAL_LIPID_METABOLISM	17	-0.249802	0.392714	0.091484	0.00303518	0.134822	IDH1, PHYH, CRAT, AGPS, ACOT8, SCP2, CROT, ACOX3, FAR2, FAR1, GNPAT, ACOX1, HACL1, AMACR, SLC25A17, HSD17B4, ABCD1
REACTOME_G_BETA_GAMMA_SIGNALLING_THROUGH_PI3KGAMMA	23	-0.252566	0.417988	0.0696104	0.00730232	0.134822	AKT3, GNB4, GNG5, GNG10, GNB1, GNB2, GNG11, GNG12, GNB3, GNG8, AKT2, GNB5, RHOA, GNG7, PIK3R5, PIK3R6, GNGT2, PIK3CG, AKT1, GNG4, GNG2, PDPK1, GNG3
REACTOME_CD28_CO_STIMULATION	31	-0.262805	0.434462	0.073206	0.00744486	0.134822	CD28, AKT3, MAPKAP1, TRIB3, SRC, PIK3CA, THEM4, LYN, PIK3R3, LCK, CDC42, MTOR, YES1, RAC1, AKT2, PAK1, PIK3R2, FYN, MAP3K14, GRB2, AKT1, PIK3R1, RICTOR, GRAP2, PAK2, CD86, CD80, PDPK1, MLST8, VAV1, MAP3K8
REACTOME_SYNTHESIS_OF_PIPS_AT_THE_EARLY_ENDOSOME_MEMBRANE	12	-0.32556	0.567187	0.129053	0.00455862	0.134822	PIKFYVE, PI4K2B, PIK3C2A, INPP4B, VAC14, MTMR2, PIK3R4, FIG4, MTMR4, PIK3C3, PI4K2A, MTM1
REACTOME_SYNTHESIS_OF_PIPS_AT_THE_LATE_ENDOSOME_MEMBRANE	10	-0.355169	0.604827	0.15215	0.00366931	0.134822	PIKFYVE, PIK3C2A, MTMR7, VAC14, MTMR2, PIK3R4, FIG4, MTMR4, PIK3C3, MTM1
REACTOME_NEF_MEDIATES_DOWN_MODULATION_OF_CELL_SURFACE_RECEPTORS_BY_RECRUITING_THEM_TO_CLATHRIN_ADAPTERS	18	-0.381546	0.710022	0.112723	0.00876589	0.143737	ATP6V1H, CD28, B2M, LCK, AP1S1, CD4, AP2S1, AP2A1, AP2A2, AP1M1, AP1G1, AP1M2, AP1B1, ARF1, AP2B1, AP2M1, PACS1, AP1S2
ST_G_ALPHA_S_PATHWAY	15	-0.382435	0.65419	0.136542	0.00660042	0.134822	CREB1, SRC, CREB3, BRAF, CREB5, RAF1, ASAH1, TERF2IP, CAMP, SNX13, RASGRF2, RAPGEF3, BFAR, MAPK1, CFB
PID_TOLL_ENDOGENOUS_PATHWAY	24	-0.408628	0.751143	0.127482	0.00748247	0.134822	LY96, HSPD1, TLR2, S100A8, S100A9, TLR4, TLR1, TLR6, HMGB1, IRAK2, IKBKB, TLR3, TIRAP, RHOA, MYD88, VCAN, SFTPA1, IRAK4, TICAM1, CD14, CHUK, BGN, IRAK1, IKBKG
PID_IL1_PATHWAY	34	-0.418968	0.776963	0.123754	0.00902222	0.145697	IL1R2, IL1R1, IL1RN, TRAF6, IL1A, IL1B, UBE2V1, PRKCI, PIK3CA, NFKB1, MAP3K7, JUN, PRKCZ, ERC1, TOLLIP, IKBKB, CASP1, MYD88, TAB2, UBE2N, IRAK3, SQSTM1, MAP3K3, MAP2K6, PIK3R1, MAPK8, TAB1, IRAK4, IL1RAP, TICAM2, RELA, CHUK, IRAK1, IKBKG
PID_IL8_CXCR1_PATHWAY	26	-0.43075	0.746979	0.171835	0.00333525	0.134822	CXCR1, DNM1, PLCB2, PLCB1, HCK, PLD1, LYN, FGR, GNB1, PRKCG, ARRB1, PRKCB, CBL, GNAI2, GNA15, PIK3R6, ARRB2, PRKCA, PIK3CG, AKT1, GNG2, PDPK1, RAB5A, PRKCE, PLCB3, GNA14
PID_IL8_CXCR2_PATHWAY	32	-0.459801	0.828004	0.157255	0.00556545	0.134822	CXCR2, DNM1, PLCB2, PLCB1, HCK, LYN, FGR, GNB1, PRKCG, VASP, ARRB1, PRKCB, CBL, RAB11A, GNAI2, GNA15, DOCK2, PPP2CA, PIK3R6, ARRB2, PLD2, PRKCA, PIK3CG, AKT1, ELMO1, GNG2, RAC2, PPP2R1A, PDPK1, RAB5A, PLCB3, GNA14
BIOCARTA_HSP27_PATHWAY	14	-0.466022	0.82541	0.173007	0.00500646	0.134822	BCL2, MAPKAPK2, IL1A, CASP9, HSPB1, CYCS, CASP3, ACTA1, HSPB2, MAPKAPK3, APAF1, DAXX, TNF, FAS
REACTOME_IKK_COMPLEX_RECRUITMENT_MEDIATED_BY_RIP1	10	-0.492349	0.895157	0.164506	0.00710387	0.134822	LY96, TLR4, IKBKB, TLR3, RIPK1, TICAM1, CD14, TICAM2, CHUK, IKBKG
KEGG_CYTOSOLIC_DNA_SENSING_PATHWAY	39	-0.514404	0.863706	0.130404	0.00912888	0.145697	IKBKE, AIM2, IL1B, MAVS, POLR3F, ZBP1, POLR3K, ADAR, POLR3GL, POLR3C, NFKB1, DDX58, IL6, CXCL10, POLR1D, NFKBIB, IRF3, PYCARD, IRF7, IKBKB, CASP1, IL18, POLR3B, TBK1, CCL5, CCL4, NFKBIA, RIPK1, POLR3G, POLR3A, RIPK3, POLR3D, POLR3H, POLR1C, TMEM173, RELA, IL33, CHUK, IKBKG
REACTOME_INHIBITION_OF_VOLTAGE_GATED_CA2_CHANNELS_VIA_GBETA_GAMMA_SUBUNITS	20	-0.543423	0.922646	0.233236	0.00212936	0.134822	KCNJ9, KCNJ10, GNG5, GABBR2, GNG10, GNB1, GNB2, GNG12, GNB3, GNG8, KCNJ5, GNG7, GNGT2, KCNJ16, KCNJ2, GNG4, GNG2, KCNJ15, GABBR1, GNG3
KEGG_NOD_LIKE_RECEPTOR_SIGNALING_PATHWAY	52	-0.546008	0.953307	0.206798	0.00298686	0.134822	CASP8, CARD9, TRAF6, IL1B, NFKB1, RIPK2, MAP3K7, IL6, CXCL1, CXCL2, TRIP6, NOD1, NFKBIB, MAPK3, PYCARD, IKBKB, NOD2, CASP1, BIRC2, BIRC3, IL18, PSTPIP1, TAB2, TNFAIP3, HSP90B1, MAPK9, NLRP3, CCL2, CCL7, CCL11, CCL8, CCL5, NFKBIA, HSP90AA1, MAPK8, SUGT1, CARD6, TAB1, MAPK12, MAPK11, MEFV, MAPK1, MAPK14, MAPK13, TNF, HSP90AB1, NLRC4, RELA, CHUK, XIAP, IKBKG, TAB3
REACTOME_AMINE_LIGAND_BINDING_RECEPTORS	15	-0.547224	0.846758	0.215211	0.00166109	0.134822	HTR2B, ADRA2B, HRH1, ADRB3, HTR1B, ADRA1B, CHRM3, DRD1, HRH2, ADRA1A, HTR2A, ADRB2, HTR7, ADRA2A, ADRB1
REACTOME_COSTIMULATION_BY_THE_CD28_FAMILY	54	-0.590595	1.06546	0.195264	0.00495478	0.134822	CD28, CTLA4, ICOS, PDCD1, CD247, AKT3, PPP2R5A, MAPKAP1, TRIB3, SRC, PIK3CA, THEM4, LYN, PIK3R3, LCK, CDC42, MTOR, TNFRSF14, YES1, RAC1, PTPN6, CD4, AKT2, PAK1, PPP2CB, PIK3R2, CD3G, CD3D, CD3E, PPP2R1B, CSK, FYN, PPP2CA, MAP3K14, GRB2, PPP2R5E, PPP2R5C, AKT1, PIK3R1, RICTOR, GRAP2, PAK2, CD86, CD80, BTLA, PPP2R1A, PDPK1, MLST8, PPP2R5D, VAV1, MAP3K8, PPP2R5B, CD274, PDCD1LG2
REACTOME_P2Y_RECEPTORS	10	-0.596744	1.06108	0.218806	0.00583054	0.134822	P2RY14, P2RY13, P2RY12, P2RY1, P2RY6, P2RY2, LPAR6, GPR17, LPAR4, P2RY10
PID_IL23_PATHWAY	30	-0.606587	1.11327	0.190685	0.00668181	0.134822	IL18R1, IL18RAP, STAT4, STAT1, IL1B, PIK3CA, NFKB1, IL6, CXCL1, CXCL9, IL23R, CD4, IL12RB1, TYK2, CD3E, IL18, IL23A, IL12B, NOS2, CCL2, MPO, ITGA3, STAT5A, STAT3, SOCS3, NFKBIA, PIK3R1, TNF, RELA, JAK2
BIOCARTA_STATHMIN_PATHWAY	18	-0.653522	1.06774	0.314719	0.000673426	0.134822	CD247, CD2, CAMK2D, PRKACB, PRKAR1B, CD3G, CD3D, CD3E, PRKAR2A, CDK1, CAMK2B, PRKAR1A, PRKAR2B, CCNB1, CAMK2G, MAPK13, CAMK4, CAMK2A
PID_CD8_TCR_PATHWAY	50	-0.679341	1.26796	0.192672	0.00840568	0.13996	ZAP70, CD28, RASSF5, PTPRC, CD247, PRKCQ, TRAF6, RASGRP1, B2M, PLCG1, PAG1, SHC1, NRAS, RAP1A, BCL10, LCK, ORAI1, CARD11, CD8A, PTPN6, KRAS, STIM1, PRKCB, LAT, HRAS, IKBKB, CBL, CD3G, CD3D, CD3E, CSK, FYN, PRF1, LCP2, MAP3K14, PRKCA, GRB2, AKT1, GRAP2, CD86, CD80, PDPK1, VAV1, SOS1, PRKCE, MAP3K8, MALT1, RASGRP2, CHUK, IKBKG
REACTOME_NUCLEOTIDE_LIKE_PURINERGIC_RECEPTORS	14	-0.726064	1.24723	0.30154	0.00282708	0.134822	ADORA1, P2RY14, P2RY13, P2RY12, P2RY1, ADORA3, P2RY6, P2RY2, ADORA2A, ADORA2B, LPAR6, GPR17, LPAR4, P2RY10
PID_IL12_STAT4_PATHWAY	28	-0.751692	1.35436	0.257455	0.00470463	0.134822	IL18R1, IL18RAP, STAT4, CD28, CD247, IL2RA, PPP3CA, JUN, CD4, TGFB1, CD3G, CD3D, CD3E, IL18, PRF1, PPP3R1, MAPK9, IRF1, TBX21, STAT3, FOS, PPP3CB, MAPK8, CREBBP, ETV5, CD86, CD80, PIAS2
BIOCARTA_IL12_PATHWAY	20	-0.755748	1.34197	0.277058	0.00392329	0.134822	IL18R1, STAT4, CD247, IL12A, JUN, IL12RB2, IL12RB1, TYK2, CD3G, CD3D, CD3E, IL18, CCR5, IL12B, MAP2K6, MAPK8, ETV5, MAPK14, JAK2, CXCR3
BIOCARTA_CSK_PATHWAY	18	-0.806915	1.41074	0.312898	0.00299801	0.134822	ZAP70, PTPRC, CD247, GNAS, PRKACB, LCK, GNB1, PRKAR1B, CD4, CD3G, CD3D, CD3E, CSK, PRKAR2A, ADCY1, PRKAR1A, PRKAR2B, CREBBP
REACTOME_GENERATION_OF_SECOND_MESSENGER_MOLECULES	20	-0.975311	1.77872	0.319894	0.00576127	0.134822	ZAP70, CD247, ENAH, PLCG1, LCK, CD4, VASP, PAK1, LAT, CD3G, CD3D, CD3E, NCK1, LCP2, ITK, EVL, FYB, GRAP2, PAK2, WAS
KEGG_GRAFT_VERSUS_HOST_DISEASE	12	-1.05331	1.87819	0.382016	0.00544985	0.134822	CD28, IL1A, IL1B, IL6, KLRD1, KLRC1, PRF1, GZMB, CD86, CD80, TNF, FAS
BIOCARTA_NO2IL12_PATHWAY	16	-1.06968	1.86486	0.421958	0.0026782	0.134822	STAT4, CD247, IL12A, CD2, IL12RB2, CD4, IL12RB1, TYK2, CD3G, CD3D, CD3E, CCR5, IL12B, NOS2, JAK2, CXCR3
REACTOME_CHEMOKINE_RECEPTORS_BIND_CHEMOKINES	42	-1.07665	1.82435	0.462042	0.00132906	0.134822	CXCR2, CXCR1, CCL20, CXCR4, XCL1, CCL19, CXCL5, PPBP, PF4, CXCL3, CXCL1, CXCL2, CXCL9, CXCL10, CXCL13, CXCL12, CCL25, CCL22, CX3CL1, CXCR5, CCR4, CX3CR1, CCR8, CCR9, CXCR6, XCR1, CCR1, CCR3, CCR2, CCR5, CXCL16, CCL2, CCL7, CCL11, CCL5, CCL3, CCL4, CCR7, CCR10, CCL28, CCR6, CXCR3
BIOCARTA_CTLA4_PATHWAY	15	-1.29917	2.10013	0.412487	0.0046483	0.134822	CD28, CTLA4, ICOS, CD247, PIK3CA, LCK, PTPN11, CD3G, CD3D, CD3E, ITK, GRB2, PIK3R1, CD86, CD80
BIOCARTA_CTL_PATHWAY	11	-1.31643	2.20705	0.390517	0.0065261	0.134822	CD247, B2M, ITGAL, ICAM1, CD3G, CD3D, CD3E, PRF1, ITGB2, GZMB, FAS
BIOCARTA_THELPER_PATHWAY	12	-1.49632	2.57436	0.61953	0.00220955	0.134822	CD28, PTPRC, CD247, CD2, CD4, ITGAL, ICAM1, THY1, CD3G, CD3D, CD3E, ITGB2
BIOCARTA_TCYTOTOXIC_PATHWAY	12	-1.57346	2.68559	0.668851	0.00193535	0.134822	CD28, PTPRC, CD247, CD2, CD8A, ITGAL, ICAM1, THY1, CD3G, CD3D, CD3E, ITGB2
KEGG_ASTHMA	11	-1.57694	2.46062	0.59793	0.00229825	0.134822	IL10, FCER1G, FCER1A, PRG2, CD40, IL4, CCL11, EPX, TNF, MS4A2, CD40LG
REACTOME_PD1_SIGNALING	11	-1.87252	2.99633	0.627025	0.00385737	0.134822	PDCD1, CD247, LCK, PTPN6, CD4, CD3G, CD3D, CD3E, CSK, CD274, PDCD1LG2
